# Supplementary material for: Complete genome sequence and genomic characterization of Microcystis panniformis FACHB 1757 by third-generation sequencing
Source: Stand Genomic Sci. 2016 Jan 28;11:11. doi: 10.1186/s40793-016-0130-5 (PMC4730716; doi:10.1186/s40793-016-0130-5)
Supplement: Additional file 2: — The COG function annotation in each COG cluster. (XLSX 114 kb) [file 40793_2016_130_MOESM2_ESM.xlsx]

## Sheet: Additional file 2
#GeneID	COG ID	Classification flag	Description
fig_6666666_98730_peg_12	COG2189	L	Replication, recombination and repair
fig_6666666_98730_peg_14	COG0582	L	Replication, recombination and repair
fig_6666666_98730_peg_19	COG0845	M	Cell wall/membrane/envelope biogenesis
fig_6666666_98730_peg_20	COG1988	R	General function prediction only
fig_6666666_98730_peg_29	COG0553	KL	Transcription;Replication, recombination and repair
fig_6666666_98730_peg_29	COG0553	KL	Transcription;Replication, recombination and repair
fig_6666666_98730_peg_33	COG0241	E	Amino acid transport and metabolism
fig_6666666_98730_peg_48	COG2189	L	Replication, recombination and repair
fig_6666666_98730_peg_49	COG2189	L	Replication, recombination and repair
fig_6666666_98730_peg_51	COG0500	QR	Secondary metabolites biosynthesis, transport and catabolism;General function prediction only
fig_6666666_98730_peg_51	COG0500	QR	Secondary metabolites biosynthesis, transport and catabolism;General function prediction only
fig_6666666_98730_peg_52	COG0500	QR	Secondary metabolites biosynthesis, transport and catabolism;General function prediction only
fig_6666666_98730_peg_52	COG0500	QR	Secondary metabolites biosynthesis, transport and catabolism;General function prediction only
fig_6666666_98730_peg_53	COG0500	QR	Secondary metabolites biosynthesis, transport and catabolism;General function prediction only
fig_6666666_98730_peg_53	COG0500	QR	Secondary metabolites biosynthesis, transport and catabolism;General function prediction only
fig_6666666_98730_peg_54	COG2179	R	General function prediction only
fig_6666666_98730_peg_57	COG0059	EH	Amino acid transport and metabolism;Coenzyme transport and metabolism
fig_6666666_98730_peg_57	COG0059	EH	Amino acid transport and metabolism;Coenzyme transport and metabolism
fig_6666666_98730_peg_58	COG0059	EH	Amino acid transport and metabolism;Coenzyme transport and metabolism
fig_6666666_98730_peg_58	COG0059	EH	Amino acid transport and metabolism;Coenzyme transport and metabolism
fig_6666666_98730_peg_60	COG0457	R	General function prediction only
fig_6666666_98730_peg_62	COG4972	NU	Cell motility;Intracellular trafficking, secretion, and vesicular transport
fig_6666666_98730_peg_62	COG4972	NU	Cell motility;Intracellular trafficking, secretion, and vesicular transport
fig_6666666_98730_peg_63	COG4972	NU	Cell motility;Intracellular trafficking, secretion, and vesicular transport
fig_6666666_98730_peg_63	COG4972	NU	Cell motility;Intracellular trafficking, secretion, and vesicular transport
fig_6666666_98730_peg_64	COG4972	NU	Cell motility;Intracellular trafficking, secretion, and vesicular transport
fig_6666666_98730_peg_64	COG4972	NU	Cell motility;Intracellular trafficking, secretion, and vesicular transport
fig_6666666_98730_peg_68	COG4796	U	Intracellular trafficking, secretion, and vesicular transport
fig_6666666_98730_peg_72	COG0858	J	Translation, ribosomal structure and biogenesis
fig_6666666_98730_peg_74	COG1472	G	Carbohydrate transport and metabolism
fig_6666666_98730_peg_75	COG4370	S	Function unknown
fig_6666666_98730_peg_76	COG4370	S	Function unknown
fig_6666666_98730_peg_77	COG4370	S	Function unknown
fig_6666666_98730_peg_78	COG0802	R	General function prediction only
fig_6666666_98730_peg_79	COG0580	G	Carbohydrate transport and metabolism
fig_6666666_98730_peg_80	COG1867	J	Translation, ribosomal structure and biogenesis
fig_6666666_98730_peg_82	COG5464	S	Function unknown
fig_6666666_98730_peg_87	COG3039	L	Replication, recombination and repair
fig_6666666_98730_peg_88	COG1262	S	Function unknown
fig_6666666_98730_peg_90	COG0517	R	General function prediction only
fig_6666666_98730_peg_92	COG0526	OC	Posttranslational modification, protein turnover, chaperones;Energy production and conversion
fig_6666666_98730_peg_92	COG0526	OC	Posttranslational modification, protein turnover, chaperones;Energy production and conversion
fig_6666666_98730_peg_94	COG0517	R	General function prediction only
fig_6666666_98730_peg_95	COG3415	L	Replication, recombination and repair
fig_6666666_98730_peg_96	COG4115	S	Function unknown
fig_6666666_98730_peg_97	COG2161	D	Cell cycle control, cell division, chromosome partitioning
fig_6666666_98730_peg_98	COG3293	L	Replication, recombination and repair
fig_6666666_98730_peg_101	COG3547	L	Replication, recombination and repair
fig_6666666_98730_peg_114	COG5433	L	Replication, recombination and repair
fig_6666666_98730_peg_115	COG3293	L	Replication, recombination and repair
fig_6666666_98730_peg_118	COG3549	R	General function prediction only
fig_6666666_98730_peg_120	COG4636	S	Function unknown
fig_6666666_98730_peg_122	COG0500	QR	Secondary metabolites biosynthesis, transport and catabolism;General function prediction only
fig_6666666_98730_peg_122	COG0500	QR	Secondary metabolites biosynthesis, transport and catabolism;General function prediction only
fig_6666666_98730_peg_124	COG0535	R	General function prediction only
fig_6666666_98730_peg_126	COG2214	O	Posttranslational modification, protein turnover, chaperones
fig_6666666_98730_peg_128	COG3464	L	Replication, recombination and repair
fig_6666666_98730_peg_129	COG3464	L	Replication, recombination and repair
fig_6666666_98730_peg_130	COG3464	L	Replication, recombination and repair
fig_6666666_98730_peg_131	COG3464	L	Replication, recombination and repair
fig_6666666_98730_peg_138	COG5433	L	Replication, recombination and repair
fig_6666666_98730_peg_139	COG3415	L	Replication, recombination and repair
fig_6666666_98730_peg_140	COG5433	L	Replication, recombination and repair
fig_6666666_98730_peg_142	COG3464	L	Replication, recombination and repair
fig_6666666_98730_peg_144	COG5433	L	Replication, recombination and repair
fig_6666666_98730_peg_145	COG3464	L	Replication, recombination and repair
fig_6666666_98730_peg_146	COG0477	GEPR	Carbohydrate transport and metabolism;Amino acid transport and metabolism;Inorganic ion transport and metabolism;General function prediction only
fig_6666666_98730_peg_146	COG0477	GEPR	Carbohydrate transport and metabolism;Amino acid transport and metabolism;Inorganic ion transport and metabolism;General function prediction only
fig_6666666_98730_peg_146	COG0477	GEPR	Carbohydrate transport and metabolism;Amino acid transport and metabolism;Inorganic ion transport and metabolism;General function prediction only
fig_6666666_98730_peg_146	COG0477	GEPR	Carbohydrate transport and metabolism;Amino acid transport and metabolism;Inorganic ion transport and metabolism;General function prediction only
fig_6666666_98730_peg_147	COG0477	GEPR	Carbohydrate transport and metabolism;Amino acid transport and metabolism;Inorganic ion transport and metabolism;General function prediction only
fig_6666666_98730_peg_147	COG0477	GEPR	Carbohydrate transport and metabolism;Amino acid transport and metabolism;Inorganic ion transport and metabolism;General function prediction only
fig_6666666_98730_peg_147	COG0477	GEPR	Carbohydrate transport and metabolism;Amino acid transport and metabolism;Inorganic ion transport and metabolism;General function prediction only
fig_6666666_98730_peg_147	COG0477	GEPR	Carbohydrate transport and metabolism;Amino acid transport and metabolism;Inorganic ion transport and metabolism;General function prediction only
fig_6666666_98730_peg_152	COG5573	R	General function prediction only
fig_6666666_98730_peg_156	COG2452	L	Replication, recombination and repair
fig_6666666_98730_peg_157	COG0675	L	Replication, recombination and repair
fig_6666666_98730_peg_158	COG0675	L	Replication, recombination and repair
fig_6666666_98730_peg_160	COG3239	I	Lipid transport and metabolism
fig_6666666_98730_peg_163	COG0708	L	Replication, recombination and repair
fig_6666666_98730_peg_165	COG0359	J	Translation, ribosomal structure and biogenesis
fig_6666666_98730_peg_167	COG0762	S	Function unknown
fig_6666666_98730_peg_171	COG0695	O	Posttranslational modification, protein turnover, chaperones
fig_6666666_98730_peg_172	COG0189	HJ	Coenzyme transport and metabolism;Translation, ribosomal structure and biogenesis
fig_6666666_98730_peg_172	COG0189	HJ	Coenzyme transport and metabolism;Translation, ribosomal structure and biogenesis
fig_6666666_98730_peg_175	COG0463	M	Cell wall/membrane/envelope biogenesis
fig_6666666_98730_peg_179	COG3670	Q	Secondary metabolites biosynthesis, transport and catabolism
fig_6666666_98730_peg_180	COG3968	R	General function prediction only
fig_6666666_98730_peg_184	COG1598	S	Function unknown
fig_6666666_98730_peg_186	COG4115	S	Function unknown
fig_6666666_98730_peg_187	COG2161	D	Cell cycle control, cell division, chromosome partitioning
fig_6666666_98730_peg_189	COG3415	L	Replication, recombination and repair
fig_6666666_98730_peg_190	COG0581	P	Inorganic ion transport and metabolism
fig_6666666_98730_peg_191	COG0573	P	Inorganic ion transport and metabolism
fig_6666666_98730_peg_194	COG0226	P	Inorganic ion transport and metabolism
fig_6666666_98730_peg_195	COG1613	P	Inorganic ion transport and metabolism
fig_6666666_98730_peg_196	COG4300	P	Inorganic ion transport and metabolism
fig_6666666_98730_peg_198	COG0715	P	Inorganic ion transport and metabolism
fig_6666666_98730_peg_207	COG0568	K	Transcription
fig_6666666_98730_peg_208	COG0547	E	Amino acid transport and metabolism
fig_6666666_98730_peg_209	COG0583	K	Transcription
fig_6666666_98730_peg_212	COG2442	S	Function unknown
fig_6666666_98730_peg_213	COG0069	E	Amino acid transport and metabolism
fig_6666666_98730_peg_215	COG4118	D	Cell cycle control, cell division, chromosome partitioning
fig_6666666_98730_peg_217	COG1569	R	General function prediction only
fig_6666666_98730_peg_220	COG2402	R	General function prediction only
fig_6666666_98730_peg_223	COG1569	R	General function prediction only
fig_6666666_98730_peg_227	COG0596	R	General function prediction only
fig_6666666_98730_peg_234	COG5401	R	General function prediction only
fig_6666666_98730_peg_235	COG0668	M	Cell wall/membrane/envelope biogenesis
fig_6666666_98730_peg_236	COG2010	C	Energy production and conversion
fig_6666666_98730_peg_238	COG3914	O	Posttranslational modification, protein turnover, chaperones
fig_6666666_98730_peg_239	COG3914	O	Posttranslational modification, protein turnover, chaperones
fig_6666666_98730_peg_240	COG3914	O	Posttranslational modification, protein turnover, chaperones
fig_6666666_98730_peg_241	COG3914	O	Posttranslational modification, protein turnover, chaperones
fig_6666666_98730_peg_246	COG0281	C	Energy production and conversion
fig_6666666_98730_peg_247	COG0281	C	Energy production and conversion
fig_6666666_98730_peg_248	COG1876	M	Cell wall/membrane/envelope biogenesis
fig_6666666_98730_peg_249	COG1413	C	Energy production and conversion
fig_6666666_98730_peg_253	COG1413	C	Energy production and conversion
fig_6666666_98730_peg_254	COG1357	S	Function unknown
fig_6666666_98730_peg_256	COG1075	R	General function prediction only
fig_6666666_98730_peg_258	COG0750	M	Cell wall/membrane/envelope biogenesis
fig_6666666_98730_peg_259	COG2103	R	General function prediction only
fig_6666666_98730_peg_261	COG0261	J	Translation, ribosomal structure and biogenesis
fig_6666666_98730_peg_262	COG0211	J	Translation, ribosomal structure and biogenesis
fig_6666666_98730_peg_263	COG5285	Q	Secondary metabolites biosynthesis, transport and catabolism
fig_6666666_98730_peg_264	COG2361	S	Function unknown
fig_6666666_98730_peg_265	COG1669	R	General function prediction only
fig_6666666_98730_peg_266	COG0825	I	Lipid transport and metabolism
fig_6666666_98730_peg_267	COG0421	E	Amino acid transport and metabolism
fig_6666666_98730_peg_268	COG0608	L	Replication, recombination and repair
fig_6666666_98730_peg_269	COG1977	H	Coenzyme transport and metabolism
fig_6666666_98730_peg_270	COG0419	L	Replication, recombination and repair
fig_6666666_98730_peg_274	COG0607	P	Inorganic ion transport and metabolism
fig_6666666_98730_peg_275	COG1420	K	Transcription
fig_6666666_98730_peg_277	COG3415	L	Replication, recombination and repair
fig_6666666_98730_peg_278	COG4889	R	General function prediction only
fig_6666666_98730_peg_279	COG0320	H	Coenzyme transport and metabolism
fig_6666666_98730_peg_280	COG0127	F	Nucleotide transport and metabolism
fig_6666666_98730_peg_282	COG0314	H	Coenzyme transport and metabolism
fig_6666666_98730_peg_284	COG1032	C	Energy production and conversion
fig_6666666_98730_peg_287	COG0334	E	Amino acid transport and metabolism
fig_6666666_98730_peg_289	COG0474	P	Inorganic ion transport and metabolism
fig_6666666_98730_peg_290	COG0418	F	Nucleotide transport and metabolism
fig_6666666_98730_peg_291	COG0675	L	Replication, recombination and repair
fig_6666666_98730_peg_292	COG0675	L	Replication, recombination and repair
fig_6666666_98730_peg_293	COG0286	V	Defense mechanisms
fig_6666666_98730_peg_295	COG0105	F	Nucleotide transport and metabolism
fig_6666666_98730_peg_296	COG4250	T	Signal transduction mechanisms
fig_6666666_98730_peg_297	COG0535	R	General function prediction only
fig_6666666_98730_peg_301	COG1413	C	Energy production and conversion
fig_6666666_98730_peg_304	COG5464	S	Function unknown
fig_6666666_98730_peg_306	COG3464	L	Replication, recombination and repair
fig_6666666_98730_peg_307	COG5464	S	Function unknown
fig_6666666_98730_peg_308	COG5464	S	Function unknown
fig_6666666_98730_peg_310	COG5464	S	Function unknown
fig_6666666_98730_peg_312	COG0436	E	Amino acid transport and metabolism
fig_6666666_98730_peg_313	COG0526	OC	Posttranslational modification, protein turnover, chaperones;Energy production and conversion
fig_6666666_98730_peg_313	COG0526	OC	Posttranslational modification, protein turnover, chaperones;Energy production and conversion
fig_6666666_98730_peg_314	COG1173	EP	Amino acid transport and metabolism;Inorganic ion transport and metabolism
fig_6666666_98730_peg_314	COG1173	EP	Amino acid transport and metabolism;Inorganic ion transport and metabolism
fig_6666666_98730_peg_315	COG1173	EP	Amino acid transport and metabolism;Inorganic ion transport and metabolism
fig_6666666_98730_peg_315	COG1173	EP	Amino acid transport and metabolism;Inorganic ion transport and metabolism
fig_6666666_98730_peg_317	COG3744	S	Function unknown
fig_6666666_98730_peg_318	COG2038	H	Coenzyme transport and metabolism
fig_6666666_98730_peg_319	COG0604	CR	Energy production and conversion;General function prediction only
fig_6666666_98730_peg_319	COG0604	CR	Energy production and conversion;General function prediction only
fig_6666666_98730_peg_320	COG0675	L	Replication, recombination and repair
fig_6666666_98730_peg_321	COG0511	I	Lipid transport and metabolism
fig_6666666_98730_peg_322	COG0231	J	Translation, ribosomal structure and biogenesis
fig_6666666_98730_peg_325	COG1402	R	General function prediction only
fig_6666666_98730_peg_327	COG3914	O	Posttranslational modification, protein turnover, chaperones
fig_6666666_98730_peg_328	COG0457	R	General function prediction only
fig_6666666_98730_peg_331	COG0675	L	Replication, recombination and repair
fig_6666666_98730_peg_333	COG1840	P	Inorganic ion transport and metabolism
fig_6666666_98730_peg_338	COG0550	L	Replication, recombination and repair
fig_6666666_98730_peg_339	COG1754	R	General function prediction only
fig_6666666_98730_peg_340	COG1754	R	General function prediction only
fig_6666666_98730_peg_341	COG4279	S	Function unknown
fig_6666666_98730_peg_342	COG0318	IQ	Lipid transport and metabolism;Secondary metabolites biosynthesis, transport and catabolism
fig_6666666_98730_peg_342	COG0318	IQ	Lipid transport and metabolism;Secondary metabolites biosynthesis, transport and catabolism
fig_6666666_98730_peg_343	COG1020	Q	Secondary metabolites biosynthesis, transport and catabolism
fig_6666666_98730_peg_344	COG1304	C	Energy production and conversion
fig_6666666_98730_peg_347	COG1028	IQR	Lipid transport and metabolism;Secondary metabolites biosynthesis, transport and catabolism;General function prediction only
fig_6666666_98730_peg_347	COG1028	IQR	Lipid transport and metabolism;Secondary metabolites biosynthesis, transport and catabolism;General function prediction only
fig_6666666_98730_peg_347	COG1028	IQR	Lipid transport and metabolism;Secondary metabolites biosynthesis, transport and catabolism;General function prediction only
fig_6666666_98730_peg_349	COG1020	Q	Secondary metabolites biosynthesis, transport and catabolism
fig_6666666_98730_peg_350	COG1028	IQR	Lipid transport and metabolism;Secondary metabolites biosynthesis, transport and catabolism;General function prediction only
fig_6666666_98730_peg_350	COG1028	IQR	Lipid transport and metabolism;Secondary metabolites biosynthesis, transport and catabolism;General function prediction only
fig_6666666_98730_peg_350	COG1028	IQR	Lipid transport and metabolism;Secondary metabolites biosynthesis, transport and catabolism;General function prediction only
fig_6666666_98730_peg_352	COG1020	Q	Secondary metabolites biosynthesis, transport and catabolism
fig_6666666_98730_peg_353	COG0110	R	General function prediction only
fig_6666666_98730_peg_354	COG4178	R	General function prediction only
fig_6666666_98730_peg_356	COG0461	F	Nucleotide transport and metabolism
fig_6666666_98730_peg_357	COG1005	C	Energy production and conversion
fig_6666666_98730_peg_358	COG1143	C	Energy production and conversion
fig_6666666_98730_peg_359	COG0839	C	Energy production and conversion
fig_6666666_98730_peg_360	COG0713	C	Energy production and conversion
fig_6666666_98730_peg_362	COG0265	O	Posttranslational modification, protein turnover, chaperones
fig_6666666_98730_peg_363	COG0769	M	Cell wall/membrane/envelope biogenesis
fig_6666666_98730_peg_364	COG3442	R	General function prediction only
fig_6666666_98730_peg_367	COG3464	L	Replication, recombination and repair
fig_6666666_98730_peg_370	COG0457	R	General function prediction only
fig_6666666_98730_peg_374	COG2026	JD	Translation, ribosomal structure and biogenesis;Cell cycle control, cell division, chromosome partitioning
fig_6666666_98730_peg_374	COG2026	JD	Translation, ribosomal structure and biogenesis;Cell cycle control, cell division, chromosome partitioning
fig_6666666_98730_peg_378	COG0457	R	General function prediction only
fig_6666666_98730_peg_380	COG1569	R	General function prediction only
fig_6666666_98730_peg_383	COG2010	C	Energy production and conversion
fig_6666666_98730_peg_384	COG3794	C	Energy production and conversion
fig_6666666_98730_peg_385	COG1053	C	Energy production and conversion
fig_6666666_98730_peg_391	COG3415	L	Replication, recombination and repair
fig_6666666_98730_peg_393	COG5635	T	Signal transduction mechanisms
fig_6666666_98730_peg_395	COG5428	S	Function unknown
fig_6666666_98730_peg_396	COG2442	S	Function unknown
fig_6666666_98730_peg_401	COG2026	JD	Translation, ribosomal structure and biogenesis;Cell cycle control, cell division, chromosome partitioning
fig_6666666_98730_peg_401	COG2026	JD	Translation, ribosomal structure and biogenesis;Cell cycle control, cell division, chromosome partitioning
fig_6666666_98730_peg_406	COG0480	J	Translation, ribosomal structure and biogenesis
fig_6666666_98730_peg_407	COG0012	J	Translation, ribosomal structure and biogenesis
fig_6666666_98730_peg_409	COG0286	V	Defense mechanisms
fig_6666666_98730_peg_410	COG0286	V	Defense mechanisms
fig_6666666_98730_peg_411	COG1007	C	Energy production and conversion
fig_6666666_98730_peg_414	COG0325	R	General function prediction only
fig_6666666_98730_peg_415	COG1799	S	Function unknown
fig_6666666_98730_peg_416	COG0345	E	Amino acid transport and metabolism
fig_6666666_98730_peg_419	COG2389	R	General function prediction only
fig_6666666_98730_peg_420	COG0727	R	General function prediction only
fig_6666666_98730_peg_422	COG0675	L	Replication, recombination and repair
fig_6666666_98730_peg_428	COG4249	R	General function prediction only
fig_6666666_98730_peg_433	COG2402	R	General function prediction only
fig_6666666_98730_peg_435	COG0438	M	Cell wall/membrane/envelope biogenesis
fig_6666666_98730_peg_436	COG0438	M	Cell wall/membrane/envelope biogenesis
fig_6666666_98730_peg_437	COG0241	E	Amino acid transport and metabolism
fig_6666666_98730_peg_439	COG0279	G	Carbohydrate transport and metabolism
fig_6666666_98730_peg_440	COG2605	R	General function prediction only
fig_6666666_98730_peg_441	COG1208	MJ	Cell wall/membrane/envelope biogenesis;Translation, ribosomal structure and biogenesis
fig_6666666_98730_peg_441	COG1208	MJ	Cell wall/membrane/envelope biogenesis;Translation, ribosomal structure and biogenesis
fig_6666666_98730_peg_442	COG3415	L	Replication, recombination and repair
fig_6666666_98730_peg_448	COG0796	M	Cell wall/membrane/envelope biogenesis
fig_6666666_98730_peg_449	COG0860	M	Cell wall/membrane/envelope biogenesis
fig_6666666_98730_peg_452	COG0475	P	Inorganic ion transport and metabolism
fig_6666666_98730_peg_453	COG1118	P	Inorganic ion transport and metabolism
fig_6666666_98730_peg_455	COG0725	P	Inorganic ion transport and metabolism
fig_6666666_98730_peg_456	COG0588	G	Carbohydrate transport and metabolism
fig_6666666_98730_peg_457	COG0469	G	Carbohydrate transport and metabolism
fig_6666666_98730_peg_458	COG2227	H	Coenzyme transport and metabolism
fig_6666666_98730_peg_459	COG0413	H	Coenzyme transport and metabolism
fig_6666666_98730_peg_460	COG0225	O	Posttranslational modification, protein turnover, chaperones
fig_6666666_98730_peg_461	COG4577	QC	Secondary metabolites biosynthesis, transport and catabolism;Energy production and conversion
fig_6666666_98730_peg_461	COG4577	QC	Secondary metabolites biosynthesis, transport and catabolism;Energy production and conversion
fig_6666666_98730_peg_462	COG4577	QC	Secondary metabolites biosynthesis, transport and catabolism;Energy production and conversion
fig_6666666_98730_peg_462	COG4577	QC	Secondary metabolites biosynthesis, transport and catabolism;Energy production and conversion
fig_6666666_98730_peg_464	COG1587	H	Coenzyme transport and metabolism
fig_6666666_98730_peg_465	COG0575	I	Lipid transport and metabolism
fig_6666666_98730_peg_466	COG2242	H	Coenzyme transport and metabolism
fig_6666666_98730_peg_467	COG3464	L	Replication, recombination and repair
fig_6666666_98730_peg_468	COG3464	L	Replication, recombination and repair
fig_6666666_98730_peg_469	COG0675	L	Replication, recombination and repair
fig_6666666_98730_peg_470	COG5637	S	Function unknown
fig_6666666_98730_peg_471	COG0662	G	Carbohydrate transport and metabolism
fig_6666666_98730_peg_472	COG0287	E	Amino acid transport and metabolism
fig_6666666_98730_peg_477	COG0463	M	Cell wall/membrane/envelope biogenesis
fig_6666666_98730_peg_480	COG0477	GEPR	Carbohydrate transport and metabolism;Amino acid transport and metabolism;Inorganic ion transport and metabolism;General function prediction only
fig_6666666_98730_peg_480	COG0477	GEPR	Carbohydrate transport and metabolism;Amino acid transport and metabolism;Inorganic ion transport and metabolism;General function prediction only
fig_6666666_98730_peg_480	COG0477	GEPR	Carbohydrate transport and metabolism;Amino acid transport and metabolism;Inorganic ion transport and metabolism;General function prediction only
fig_6666666_98730_peg_480	COG0477	GEPR	Carbohydrate transport and metabolism;Amino acid transport and metabolism;Inorganic ion transport and metabolism;General function prediction only
fig_6666666_98730_peg_481	COG0477	GEPR	Carbohydrate transport and metabolism;Amino acid transport and metabolism;Inorganic ion transport and metabolism;General function prediction only
fig_6666666_98730_peg_481	COG0477	GEPR	Carbohydrate transport and metabolism;Amino acid transport and metabolism;Inorganic ion transport and metabolism;General function prediction only
fig_6666666_98730_peg_481	COG0477	GEPR	Carbohydrate transport and metabolism;Amino acid transport and metabolism;Inorganic ion transport and metabolism;General function prediction only
fig_6666666_98730_peg_481	COG0477	GEPR	Carbohydrate transport and metabolism;Amino acid transport and metabolism;Inorganic ion transport and metabolism;General function prediction only
fig_6666666_98730_peg_482	COG1357	S	Function unknown
fig_6666666_98730_peg_494	COG3654	R	General function prediction only
fig_6666666_98730_peg_495	COG0457	R	General function prediction only
fig_6666666_98730_peg_496	COG4995	S	Function unknown
fig_6666666_98730_peg_498	COG0445	D	Cell cycle control, cell division, chromosome partitioning
fig_6666666_98730_peg_499	COG1271	C	Energy production and conversion
fig_6666666_98730_peg_500	COG1294	C	Energy production and conversion
fig_6666666_98730_peg_501	COG2236	R	General function prediction only
fig_6666666_98730_peg_505	COG0516	F	Nucleotide transport and metabolism
fig_6666666_98730_peg_506	COG0516	F	Nucleotide transport and metabolism
fig_6666666_98730_peg_510	COG0675	L	Replication, recombination and repair
fig_6666666_98730_peg_511	COG2826	L	Replication, recombination and repair
fig_6666666_98730_peg_512	COG2826	L	Replication, recombination and repair
fig_6666666_98730_peg_514	COG2442	S	Function unknown
fig_6666666_98730_peg_515	COG5563	S	Function unknown
fig_6666666_98730_peg_519	COG1569	R	General function prediction only
fig_6666666_98730_peg_522	COG0229	O	Posttranslational modification, protein turnover, chaperones
fig_6666666_98730_peg_526	COG0632	L	Replication, recombination and repair
fig_6666666_98730_peg_527	COG1994	R	General function prediction only
fig_6666666_98730_peg_528	COG0687	E	Amino acid transport and metabolism
fig_6666666_98730_peg_529	COG4242	QP	Secondary metabolites biosynthesis, transport and catabolism;Inorganic ion transport and metabolism
fig_6666666_98730_peg_529	COG4242	QP	Secondary metabolites biosynthesis, transport and catabolism;Inorganic ion transport and metabolism
fig_6666666_98730_peg_533	COG0591	ER	Amino acid transport and metabolism;General function prediction only
fig_6666666_98730_peg_533	COG0591	ER	Amino acid transport and metabolism;General function prediction only
fig_6666666_98730_peg_538	COG1513	P	Inorganic ion transport and metabolism
fig_6666666_98730_peg_541	COG3041	S	Function unknown
fig_6666666_98730_peg_543	COG3041	S	Function unknown
fig_6666666_98730_peg_547	COG0515	RTKL	General function prediction only;Signal transduction mechanisms;Transcription;Replication, recombination and repair
fig_6666666_98730_peg_547	COG0515	RTKL	General function prediction only;Signal transduction mechanisms;Transcription;Replication, recombination and repair
fig_6666666_98730_peg_547	COG0515	RTKL	General function prediction only;Signal transduction mechanisms;Transcription;Replication, recombination and repair
fig_6666666_98730_peg_547	COG0515	RTKL	General function prediction only;Signal transduction mechanisms;Transcription;Replication, recombination and repair
fig_6666666_98730_peg_548	COG4636	S	Function unknown
fig_6666666_98730_peg_550	COG1195	L	Replication, recombination and repair
fig_6666666_98730_peg_551	COG0120	G	Carbohydrate transport and metabolism
fig_6666666_98730_peg_552	COG0724	R	General function prediction only
fig_6666666_98730_peg_553	COG0675	L	Replication, recombination and repair
fig_6666666_98730_peg_556	COG0589	T	Signal transduction mechanisms
fig_6666666_98730_peg_557	COG0394	T	Signal transduction mechanisms
fig_6666666_98730_peg_558	COG0431	R	General function prediction only
fig_6666666_98730_peg_559	COG0798	P	Inorganic ion transport and metabolism
fig_6666666_98730_peg_560	COG0640	K	Transcription
fig_6666666_98730_peg_564	COG5635	T	Signal transduction mechanisms
fig_6666666_98730_peg_566	COG0612	R	General function prediction only
fig_6666666_98730_peg_568	COG0612	R	General function prediction only
fig_6666666_98730_peg_570	COG0574	G	Carbohydrate transport and metabolism
fig_6666666_98730_peg_571	COG4636	S	Function unknown
fig_6666666_98730_peg_572	COG5635	T	Signal transduction mechanisms
fig_6666666_98730_peg_573	COG3464	L	Replication, recombination and repair
fig_6666666_98730_peg_574	COG5433	L	Replication, recombination and repair
fig_6666666_98730_peg_576	COG2852	S	Function unknown
fig_6666666_98730_peg_577	COG2242	H	Coenzyme transport and metabolism
fig_6666666_98730_peg_578	COG2241	H	Coenzyme transport and metabolism
fig_6666666_98730_peg_583	COG0155	P	Inorganic ion transport and metabolism
fig_6666666_98730_peg_584	COG0155	P	Inorganic ion transport and metabolism
fig_6666666_98730_peg_585	COG2082	H	Coenzyme transport and metabolism
fig_6666666_98730_peg_586	COG2243	H	Coenzyme transport and metabolism
fig_6666666_98730_peg_587	COG1262	S	Function unknown
fig_6666666_98730_peg_591	COG2442	S	Function unknown
fig_6666666_98730_peg_592	COG0758	LU	Replication, recombination and repair;Intracellular trafficking, secretion, and vesicular transport
fig_6666666_98730_peg_592	COG0758	LU	Replication, recombination and repair;Intracellular trafficking, secretion, and vesicular transport
fig_6666666_98730_peg_593	COG0526	OC	Posttranslational modification, protein turnover, chaperones;Energy production and conversion
fig_6666666_98730_peg_593	COG0526	OC	Posttranslational modification, protein turnover, chaperones;Energy production and conversion
fig_6666666_98730_peg_594	COG0282	C	Energy production and conversion
fig_6666666_98730_peg_598	COG5433	L	Replication, recombination and repair
fig_6666666_98730_peg_599	COG5421	L	Replication, recombination and repair
fig_6666666_98730_peg_603	COG5662	K	Transcription
fig_6666666_98730_peg_604	COG1595	K	Transcription
fig_6666666_98730_peg_608	COG5433	L	Replication, recombination and repair
fig_6666666_98730_peg_609	COG0750	M	Cell wall/membrane/envelope biogenesis
fig_6666666_98730_peg_610	COG0177	L	Replication, recombination and repair
fig_6666666_98730_peg_611	COG1943	L	Replication, recombination and repair
fig_6666666_98730_peg_613	COG0675	L	Replication, recombination and repair
fig_6666666_98730_peg_614	COG0705	R	General function prediction only
fig_6666666_98730_peg_615	COG0705	R	General function prediction only
fig_6666666_98730_peg_618	COG0431	R	General function prediction only
fig_6666666_98730_peg_619	COG1539	H	Coenzyme transport and metabolism
fig_6666666_98730_peg_620	COG0463	M	Cell wall/membrane/envelope biogenesis
fig_6666666_98730_peg_622	COG0463	M	Cell wall/membrane/envelope biogenesis
fig_6666666_98730_peg_623	COG1089	M	Cell wall/membrane/envelope biogenesis
fig_6666666_98730_peg_624	COG0438	M	Cell wall/membrane/envelope biogenesis
fig_6666666_98730_peg_625	COG0463	M	Cell wall/membrane/envelope biogenesis
fig_6666666_98730_peg_627	COG0789	K	Transcription
fig_6666666_98730_peg_630	COG3264	M	Cell wall/membrane/envelope biogenesis
fig_6666666_98730_peg_631	COG0778	C	Energy production and conversion
fig_6666666_98730_peg_632	COG2208	TK	Signal transduction mechanisms;Transcription
fig_6666666_98730_peg_632	COG2208	TK	Signal transduction mechanisms;Transcription
fig_6666666_98730_peg_633	COG0477	GEPR	Carbohydrate transport and metabolism;Amino acid transport and metabolism;Inorganic ion transport and metabolism;General function prediction only
fig_6666666_98730_peg_633	COG0477	GEPR	Carbohydrate transport and metabolism;Amino acid transport and metabolism;Inorganic ion transport and metabolism;General function prediction only
fig_6666666_98730_peg_633	COG0477	GEPR	Carbohydrate transport and metabolism;Amino acid transport and metabolism;Inorganic ion transport and metabolism;General function prediction only
fig_6666666_98730_peg_633	COG0477	GEPR	Carbohydrate transport and metabolism;Amino acid transport and metabolism;Inorganic ion transport and metabolism;General function prediction only
fig_6666666_98730_peg_634	COG0454	KR	Transcription;General function prediction only
fig_6666666_98730_peg_634	COG0454	KR	Transcription;General function prediction only
fig_6666666_98730_peg_636	COG1316	K	Transcription
fig_6666666_98730_peg_637	COG4636	S	Function unknown
fig_6666666_98730_peg_638	COG4636	S	Function unknown
fig_6666666_98730_peg_639	COG0668	M	Cell wall/membrane/envelope biogenesis
fig_6666666_98730_peg_640	COG1748	E	Amino acid transport and metabolism
fig_6666666_98730_peg_642	COG0642	T	Signal transduction mechanisms
fig_6666666_98730_peg_644	COG0553	KL	Transcription;Replication, recombination and repair
fig_6666666_98730_peg_644	COG0553	KL	Transcription;Replication, recombination and repair
fig_6666666_98730_peg_645	COG4279	S	Function unknown
fig_6666666_98730_peg_648	COG1226	P	Inorganic ion transport and metabolism
fig_6666666_98730_peg_650	COG0459	O	Posttranslational modification, protein turnover, chaperones
fig_6666666_98730_peg_651	COG0488	R	General function prediction only
fig_6666666_98730_peg_656	COG2931	Q	Secondary metabolites biosynthesis, transport and catabolism
fig_6666666_98730_peg_657	COG5433	L	Replication, recombination and repair
fig_6666666_98730_peg_674	COG1215	M	Cell wall/membrane/envelope biogenesis
fig_6666666_98730_peg_675	COG1028	IQR	Lipid transport and metabolism;Secondary metabolites biosynthesis, transport and catabolism;General function prediction only
fig_6666666_98730_peg_675	COG1028	IQR	Lipid transport and metabolism;Secondary metabolites biosynthesis, transport and catabolism;General function prediction only
fig_6666666_98730_peg_675	COG1028	IQR	Lipid transport and metabolism;Secondary metabolites biosynthesis, transport and catabolism;General function prediction only
fig_6666666_98730_peg_676	COG0604	CR	Energy production and conversion;General function prediction only
fig_6666666_98730_peg_676	COG0604	CR	Energy production and conversion;General function prediction only
fig_6666666_98730_peg_679	COG0589	T	Signal transduction mechanisms
fig_6666666_98730_peg_680	COG0658	R	General function prediction only
fig_6666666_98730_peg_681	COG0616	OU	Posttranslational modification, protein turnover, chaperones;Intracellular trafficking, secretion, and vesicular transport
fig_6666666_98730_peg_681	COG0616	OU	Posttranslational modification, protein turnover, chaperones;Intracellular trafficking, secretion, and vesicular transport
fig_6666666_98730_peg_683	COG0270	L	Replication, recombination and repair
fig_6666666_98730_peg_685	COG1396	K	Transcription
fig_6666666_98730_peg_686	COG1724	N	Cell motility
fig_6666666_98730_peg_687	COG1598	S	Function unknown
fig_6666666_98730_peg_688	COG4108	J	Translation, ribosomal structure and biogenesis
fig_6666666_98730_peg_689	COG0204	I	Lipid transport and metabolism
fig_6666666_98730_peg_691	COG1725	K	Transcription
fig_6666666_98730_peg_698	COG4636	S	Function unknown
fig_6666666_98730_peg_699	COG4636	S	Function unknown
fig_6666666_98730_peg_700	COG1022	I	Lipid transport and metabolism
fig_6666666_98730_peg_705	COG4278	S	Function unknown
fig_6666666_98730_peg_706	COG1293	K	Transcription
fig_6666666_98730_peg_708	COG0404	E	Amino acid transport and metabolism
fig_6666666_98730_peg_709	COG0457	R	General function prediction only
fig_6666666_98730_peg_710	COG0809	J	Translation, ribosomal structure and biogenesis
fig_6666666_98730_peg_712	COG1611	R	General function prediction only
fig_6666666_98730_peg_714	COG0457	R	General function prediction only
fig_6666666_98730_peg_715	COG4222	S	Function unknown
fig_6666666_98730_peg_716	COG1432	S	Function unknown
fig_6666666_98730_peg_717	COG2897	P	Inorganic ion transport and metabolism
fig_6666666_98730_peg_718	COG2172	T	Signal transduction mechanisms
fig_6666666_98730_peg_719	COG2208	TK	Signal transduction mechanisms;Transcription
fig_6666666_98730_peg_719	COG2208	TK	Signal transduction mechanisms;Transcription
fig_6666666_98730_peg_720	COG1366	T	Signal transduction mechanisms
fig_6666666_98730_peg_722	COG1233	Q	Secondary metabolites biosynthesis, transport and catabolism
fig_6666666_98730_peg_723	COG1233	Q	Secondary metabolites biosynthesis, transport and catabolism
fig_6666666_98730_peg_724	COG1233	Q	Secondary metabolites biosynthesis, transport and catabolism
fig_6666666_98730_peg_725	COG1132	V	Defense mechanisms
fig_6666666_98730_peg_726	COG0438	M	Cell wall/membrane/envelope biogenesis
fig_6666666_98730_peg_727	COG1055	P	Inorganic ion transport and metabolism
fig_6666666_98730_peg_729	COG0347	E	Amino acid transport and metabolism
fig_6666666_98730_peg_730	COG3329	R	General function prediction only
fig_6666666_98730_peg_733	COG0456	R	General function prediction only
fig_6666666_98730_peg_734	COG0438	M	Cell wall/membrane/envelope biogenesis
fig_6666666_98730_peg_735	COG0517	R	General function prediction only
fig_6666666_98730_peg_736	COG4803	S	Function unknown
fig_6666666_98730_peg_737	COG1670	J	Translation, ribosomal structure and biogenesis
fig_6666666_98730_peg_739	COG0365	I	Lipid transport and metabolism
fig_6666666_98730_peg_740	COG1145	C	Energy production and conversion
fig_6666666_98730_peg_742	COG4636	S	Function unknown
fig_6666666_98730_peg_743	COG1135	P	Inorganic ion transport and metabolism
fig_6666666_98730_peg_744	COG0121	R	General function prediction only
fig_6666666_98730_peg_747	COG0675	L	Replication, recombination and repair
fig_6666666_98730_peg_748	COG0498	E	Amino acid transport and metabolism
fig_6666666_98730_peg_749	COG0131	E	Amino acid transport and metabolism
fig_6666666_98730_peg_755	COG0253	E	Amino acid transport and metabolism
fig_6666666_98730_peg_758	COG0463	M	Cell wall/membrane/envelope biogenesis
fig_6666666_98730_peg_763	COG0463	M	Cell wall/membrane/envelope biogenesis
fig_6666666_98730_peg_767	COG0542	O	Posttranslational modification, protein turnover, chaperones
fig_6666666_98730_peg_770	COG0542	O	Posttranslational modification, protein turnover, chaperones
fig_6666666_98730_peg_778	COG1598	S	Function unknown
fig_6666666_98730_peg_782	COG0508	C	Energy production and conversion
fig_6666666_98730_peg_786	COG1207	M	Cell wall/membrane/envelope biogenesis
fig_6666666_98730_peg_788	COG0526	OC	Posttranslational modification, protein turnover, chaperones;Energy production and conversion
fig_6666666_98730_peg_788	COG0526	OC	Posttranslational modification, protein turnover, chaperones;Energy production and conversion
fig_6666666_98730_peg_790	COG1070	G	Carbohydrate transport and metabolism
fig_6666666_98730_peg_795	COG3039	L	Replication, recombination and repair
fig_6666666_98730_peg_802	COG0805	U	Intracellular trafficking, secretion, and vesicular transport
fig_6666666_98730_peg_804	COG0379	H	Coenzyme transport and metabolism
fig_6666666_98730_peg_805	COG0415	L	Replication, recombination and repair
fig_6666666_98730_peg_806	COG5433	L	Replication, recombination and repair
fig_6666666_98730_peg_807	COG3206	M	Cell wall/membrane/envelope biogenesis
fig_6666666_98730_peg_809	COG3335	L	Replication, recombination and repair
fig_6666666_98730_peg_811	COG2244	R	General function prediction only
fig_6666666_98730_peg_815	COG3464	L	Replication, recombination and repair
fig_6666666_98730_peg_816	COG3464	L	Replication, recombination and repair
fig_6666666_98730_peg_817	COG3464	L	Replication, recombination and repair
fig_6666666_98730_peg_818	COG2227	H	Coenzyme transport and metabolism
fig_6666666_98730_peg_821	COG3415	L	Replication, recombination and repair
fig_6666666_98730_peg_823	COG0438	M	Cell wall/membrane/envelope biogenesis
fig_6666666_98730_peg_824	COG4636	S	Function unknown
fig_6666666_98730_peg_826	COG4636	S	Function unknown
fig_6666666_98730_peg_828	COG0463	M	Cell wall/membrane/envelope biogenesis
fig_6666666_98730_peg_829	COG0438	M	Cell wall/membrane/envelope biogenesis
fig_6666666_98730_peg_833	COG1216	R	General function prediction only
fig_6666666_98730_peg_834	COG0451	MG	Cell wall/membrane/envelope biogenesis;Carbohydrate transport and metabolism
fig_6666666_98730_peg_834	COG0451	MG	Cell wall/membrane/envelope biogenesis;Carbohydrate transport and metabolism
fig_6666666_98730_peg_835	COG1042	C	Energy production and conversion
fig_6666666_98730_peg_836	COG0509	E	Amino acid transport and metabolism
fig_6666666_98730_peg_837	COG0476	H	Coenzyme transport and metabolism
fig_6666666_98730_peg_840	COG0683	E	Amino acid transport and metabolism
fig_6666666_98730_peg_844	COG0793	M	Cell wall/membrane/envelope biogenesis
fig_6666666_98730_peg_846	COG3415	L	Replication, recombination and repair
fig_6666666_98730_peg_848	COG0191	G	Carbohydrate transport and metabolism
fig_6666666_98730_peg_849	COG1453	R	General function prediction only
fig_6666666_98730_peg_850	COG1259	S	Function unknown
fig_6666666_98730_peg_852	COG0522	J	Translation, ribosomal structure and biogenesis
fig_6666666_98730_peg_853	COG3039	L	Replication, recombination and repair
fig_6666666_98730_peg_858	COG1708	R	General function prediction only
fig_6666666_98730_peg_862	COG0675	L	Replication, recombination and repair
fig_6666666_98730_peg_865	COG2931	Q	Secondary metabolites biosynthesis, transport and catabolism
fig_6666666_98730_peg_868	COG2402	R	General function prediction only
fig_6666666_98730_peg_869	COG0457	R	General function prediction only
fig_6666666_98730_peg_871	COG3547	L	Replication, recombination and repair
fig_6666666_98730_peg_872	COG3547	L	Replication, recombination and repair
fig_6666666_98730_peg_875	COG3335	L	Replication, recombination and repair
fig_6666666_98730_peg_877	COG3335	L	Replication, recombination and repair
fig_6666666_98730_peg_885	COG0460	E	Amino acid transport and metabolism
fig_6666666_98730_peg_886	COG0739	M	Cell wall/membrane/envelope biogenesis
fig_6666666_98730_peg_887	COG0739	M	Cell wall/membrane/envelope biogenesis
fig_6666666_98730_peg_895	COG0243	C	Energy production and conversion
fig_6666666_98730_peg_896	COG2812	L	Replication, recombination and repair
fig_6666666_98730_peg_897	COG0278	O	Posttranslational modification, protein turnover, chaperones
fig_6666666_98730_peg_898	COG0668	M	Cell wall/membrane/envelope biogenesis
fig_6666666_98730_peg_901	COG0320	H	Coenzyme transport and metabolism
fig_6666666_98730_peg_902	COG1565	S	Function unknown
fig_6666666_98730_peg_903	COG2710	C	Energy production and conversion
fig_6666666_98730_peg_904	COG1192	D	Cell cycle control, cell division, chromosome partitioning
fig_6666666_98730_peg_906	COG0219	J	Translation, ribosomal structure and biogenesis
fig_6666666_98730_peg_910	COG0270	L	Replication, recombination and repair
fig_6666666_98730_peg_912	COG3039	L	Replication, recombination and repair
fig_6666666_98730_peg_913	COG3039	L	Replication, recombination and repair
fig_6666666_98730_peg_914	COG3344	L	Replication, recombination and repair
fig_6666666_98730_peg_915	COG3344	L	Replication, recombination and repair
fig_6666666_98730_peg_918	COG3335	L	Replication, recombination and repair
fig_6666666_98730_peg_919	COG5421	L	Replication, recombination and repair
fig_6666666_98730_peg_928	COG3335	L	Replication, recombination and repair
fig_6666666_98730_peg_929	COG2826	L	Replication, recombination and repair
fig_6666666_98730_peg_930	COG2826	L	Replication, recombination and repair
fig_6666666_98730_peg_931	COG0457	R	General function prediction only
fig_6666666_98730_peg_932	COG0457	R	General function prediction only
fig_6666666_98730_peg_935	COG4118	D	Cell cycle control, cell division, chromosome partitioning
fig_6666666_98730_peg_936	COG3744	S	Function unknown
fig_6666666_98730_peg_937	COG1151	C	Energy production and conversion
fig_6666666_98730_peg_938	COG1151	C	Energy production and conversion
fig_6666666_98730_peg_940	COG1034	C	Energy production and conversion
fig_6666666_98730_peg_943	COG1941	C	Energy production and conversion
fig_6666666_98730_peg_944	COG1200	LK	Replication, recombination and repair;Transcription
fig_6666666_98730_peg_944	COG1200	LK	Replication, recombination and repair;Transcription
fig_6666666_98730_peg_946	COG3464	L	Replication, recombination and repair
fig_6666666_98730_peg_947	COG5464	S	Function unknown
fig_6666666_98730_peg_948	COG0309	O	Posttranslational modification, protein turnover, chaperones
fig_6666666_98730_peg_950	COG0375	R	General function prediction only
fig_6666666_98730_peg_951	COG0378	OK	Posttranslational modification, protein turnover, chaperones;Transcription
fig_6666666_98730_peg_951	COG0378	OK	Posttranslational modification, protein turnover, chaperones;Transcription
fig_6666666_98730_peg_952	COG5499	K	Transcription
fig_6666666_98730_peg_957	COG5464	S	Function unknown
fig_6666666_98730_peg_958	COG1253	R	General function prediction only
fig_6666666_98730_peg_960	COG1354	S	Function unknown
fig_6666666_98730_peg_961	COG0259	H	Coenzyme transport and metabolism
fig_6666666_98730_peg_968	COG2026	JD	Translation, ribosomal structure and biogenesis;Cell cycle control, cell division, chromosome partitioning
fig_6666666_98730_peg_968	COG2026	JD	Translation, ribosomal structure and biogenesis;Cell cycle control, cell division, chromosome partitioning
fig_6666666_98730_peg_980	COG3415	L	Replication, recombination and repair
fig_6666666_98730_peg_984	COG1708	R	General function prediction only
fig_6666666_98730_peg_985	COG1895	S	Function unknown
fig_6666666_98730_peg_988	COG0536	R	General function prediction only
fig_6666666_98730_peg_989	COG1837	R	General function prediction only
fig_6666666_98730_peg_990	COG0228	J	Translation, ribosomal structure and biogenesis
fig_6666666_98730_peg_993	COG1088	M	Cell wall/membrane/envelope biogenesis
fig_6666666_98730_peg_994	COG0053	P	Inorganic ion transport and metabolism
fig_6666666_98730_peg_996	COG0047	F	Nucleotide transport and metabolism
fig_6666666_98730_peg_997	COG1828	F	Nucleotide transport and metabolism
fig_6666666_98730_peg_998	COG0735	P	Inorganic ion transport and metabolism
fig_6666666_98730_peg_999	COG0777	I	Lipid transport and metabolism
fig_6666666_98730_peg_1001	COG1989	NOU	Cell motility;Posttranslational modification, protein turnover, chaperones;Intracellular trafficking, secretion, and vesicular transport
fig_6666666_98730_peg_1001	COG1989	NOU	Cell motility;Posttranslational modification, protein turnover, chaperones;Intracellular trafficking, secretion, and vesicular transport
fig_6666666_98730_peg_1001	COG1989	NOU	Cell motility;Posttranslational modification, protein turnover, chaperones;Intracellular trafficking, secretion, and vesicular transport
fig_6666666_98730_peg_1002	COG3339	S	Function unknown
fig_6666666_98730_peg_1004	COG1926	R	General function prediction only
fig_6666666_98730_peg_1007	COG0347	E	Amino acid transport and metabolism
fig_6666666_98730_peg_1010	COG0087	J	Translation, ribosomal structure and biogenesis
fig_6666666_98730_peg_1011	COG0088	J	Translation, ribosomal structure and biogenesis
fig_6666666_98730_peg_1012	COG0089	J	Translation, ribosomal structure and biogenesis
fig_6666666_98730_peg_1013	COG0090	J	Translation, ribosomal structure and biogenesis
fig_6666666_98730_peg_1014	COG0185	J	Translation, ribosomal structure and biogenesis
fig_6666666_98730_peg_1016	COG0091	J	Translation, ribosomal structure and biogenesis
fig_6666666_98730_peg_1017	COG0092	J	Translation, ribosomal structure and biogenesis
fig_6666666_98730_peg_1018	COG0197	J	Translation, ribosomal structure and biogenesis
fig_6666666_98730_peg_1019	COG0255	J	Translation, ribosomal structure and biogenesis
fig_6666666_98730_peg_1020	COG0186	J	Translation, ribosomal structure and biogenesis
fig_6666666_98730_peg_1021	COG0093	J	Translation, ribosomal structure and biogenesis
fig_6666666_98730_peg_1022	COG0198	J	Translation, ribosomal structure and biogenesis
fig_6666666_98730_peg_1023	COG0094	J	Translation, ribosomal structure and biogenesis
fig_6666666_98730_peg_1024	COG0096	J	Translation, ribosomal structure and biogenesis
fig_6666666_98730_peg_1025	COG0096	J	Translation, ribosomal structure and biogenesis
fig_6666666_98730_peg_1026	COG0097	J	Translation, ribosomal structure and biogenesis
fig_6666666_98730_peg_1027	COG0256	J	Translation, ribosomal structure and biogenesis
fig_6666666_98730_peg_1028	COG0098	J	Translation, ribosomal structure and biogenesis
fig_6666666_98730_peg_1029	COG0200	J	Translation, ribosomal structure and biogenesis
fig_6666666_98730_peg_1030	COG0201	U	Intracellular trafficking, secretion, and vesicular transport
fig_6666666_98730_peg_1031	COG0563	F	Nucleotide transport and metabolism
fig_6666666_98730_peg_1032	COG0740	OU	Posttranslational modification, protein turnover, chaperones;Intracellular trafficking, secretion, and vesicular transport
fig_6666666_98730_peg_1032	COG0740	OU	Posttranslational modification, protein turnover, chaperones;Intracellular trafficking, secretion, and vesicular transport
fig_6666666_98730_peg_1033	COG0740	OU	Posttranslational modification, protein turnover, chaperones;Intracellular trafficking, secretion, and vesicular transport
fig_6666666_98730_peg_1033	COG0740	OU	Posttranslational modification, protein turnover, chaperones;Intracellular trafficking, secretion, and vesicular transport
fig_6666666_98730_peg_1036	COG4828	S	Function unknown
fig_6666666_98730_peg_1037	COG0675	L	Replication, recombination and repair
fig_6666666_98730_peg_1038	COG3344	L	Replication, recombination and repair
fig_6666666_98730_peg_1040	COG2197	TK	Signal transduction mechanisms;Transcription
fig_6666666_98730_peg_1040	COG2197	TK	Signal transduction mechanisms;Transcription
fig_6666666_98730_peg_1041	COG3411	C	Energy production and conversion
fig_6666666_98730_peg_1046	COG1492	H	Coenzyme transport and metabolism
fig_6666666_98730_peg_1047	COG0633	C	Energy production and conversion
fig_6666666_98730_peg_1049	COG1836	S	Function unknown
fig_6666666_98730_peg_1050	COG1836	S	Function unknown
fig_6666666_98730_peg_1051	COG0834	ET	Amino acid transport and metabolism;Signal transduction mechanisms
fig_6666666_98730_peg_1051	COG0834	ET	Amino acid transport and metabolism;Signal transduction mechanisms
fig_6666666_98730_peg_1052	COG1597	IR	Lipid transport and metabolism;General function prediction only
fig_6666666_98730_peg_1052	COG1597	IR	Lipid transport and metabolism;General function prediction only
fig_6666666_98730_peg_1053	COG0730	R	General function prediction only
fig_6666666_98730_peg_1055	COG4636	S	Function unknown
fig_6666666_98730_peg_1058	COG5563	S	Function unknown
fig_6666666_98730_peg_1062	COG1266	R	General function prediction only
fig_6666666_98730_peg_1079	COG4354	G	Carbohydrate transport and metabolism
fig_6666666_98730_peg_1081	COG4449	R	General function prediction only
fig_6666666_98730_peg_1084	COG0714	R	General function prediction only
fig_6666666_98730_peg_1085	COG1262	S	Function unknown
fig_6666666_98730_peg_1086	COG3039	L	Replication, recombination and repair
fig_6666666_98730_peg_1087	COG2405	R	General function prediction only
fig_6666666_98730_peg_1089	COG1807	M	Cell wall/membrane/envelope biogenesis
fig_6666666_98730_peg_1093	COG4638	PR	Inorganic ion transport and metabolism;General function prediction only
fig_6666666_98730_peg_1093	COG4638	PR	Inorganic ion transport and metabolism;General function prediction only
fig_6666666_98730_peg_1094	COG4638	PR	Inorganic ion transport and metabolism;General function prediction only
fig_6666666_98730_peg_1094	COG4638	PR	Inorganic ion transport and metabolism;General function prediction only
fig_6666666_98730_peg_1095	COG4330	S	Function unknown
fig_6666666_98730_peg_1096	COG0824	R	General function prediction only
fig_6666666_98730_peg_1098	COG1108	P	Inorganic ion transport and metabolism
fig_6666666_98730_peg_1099	COG0811	U	Intracellular trafficking, secretion, and vesicular transport
fig_6666666_98730_peg_1100	COG0848	U	Intracellular trafficking, secretion, and vesicular transport
fig_6666666_98730_peg_1102	COG2327	S	Function unknown
fig_6666666_98730_peg_1105	COG4577	QC	Secondary metabolites biosynthesis, transport and catabolism;Energy production and conversion
fig_6666666_98730_peg_1105	COG4577	QC	Secondary metabolites biosynthesis, transport and catabolism;Energy production and conversion
fig_6666666_98730_peg_1108	COG2337	T	Signal transduction mechanisms
fig_6666666_98730_peg_1110	COG2189	L	Replication, recombination and repair
fig_6666666_98730_peg_1112	COG0675	L	Replication, recombination and repair
fig_6666666_98730_peg_1114	COG2402	R	General function prediction only
fig_6666666_98730_peg_1115	COG2886	S	Function unknown
fig_6666666_98730_peg_1116	COG3677	L	Replication, recombination and repair
fig_6666666_98730_peg_1117	COG3464	L	Replication, recombination and repair
fig_6666666_98730_peg_1122	COG3547	L	Replication, recombination and repair
fig_6666666_98730_peg_1123	COG3547	L	Replication, recombination and repair
fig_6666666_98730_peg_1125	COG0673	R	General function prediction only
fig_6666666_98730_peg_1126	COG0145	EQ	Amino acid transport and metabolism;Secondary metabolites biosynthesis, transport and catabolism
fig_6666666_98730_peg_1126	COG0145	EQ	Amino acid transport and metabolism;Secondary metabolites biosynthesis, transport and catabolism
fig_6666666_98730_peg_1127	COG0145	EQ	Amino acid transport and metabolism;Secondary metabolites biosynthesis, transport and catabolism
fig_6666666_98730_peg_1127	COG0145	EQ	Amino acid transport and metabolism;Secondary metabolites biosynthesis, transport and catabolism
fig_6666666_98730_peg_1132	COG0625	O	Posttranslational modification, protein turnover, chaperones
fig_6666666_98730_peg_1133	COG0681	U	Intracellular trafficking, secretion, and vesicular transport
fig_6666666_98730_peg_1136	COG0429	R	General function prediction only
fig_6666666_98730_peg_1137	COG0524	G	Carbohydrate transport and metabolism
fig_6666666_98730_peg_1139	COG0642	T	Signal transduction mechanisms
fig_6666666_98730_peg_1140	COG0009	J	Translation, ribosomal structure and biogenesis
fig_6666666_98730_peg_1142	COG0547	E	Amino acid transport and metabolism
fig_6666666_98730_peg_1145	COG0841	V	Defense mechanisms
fig_6666666_98730_peg_1146	COG0415	L	Replication, recombination and repair
fig_6666666_98730_peg_1147	COG4636	S	Function unknown
fig_6666666_98730_peg_1148	COG4636	S	Function unknown
fig_6666666_98730_peg_1151	COG1192	D	Cell cycle control, cell division, chromosome partitioning
fig_6666666_98730_peg_1155	COG2091	H	Coenzyme transport and metabolism
fig_6666666_98730_peg_1156	COG0438	M	Cell wall/membrane/envelope biogenesis
fig_6666666_98730_peg_1157	COG2127	S	Function unknown
fig_6666666_98730_peg_1159	COG1357	S	Function unknown
fig_6666666_98730_peg_1163	COG2170	S	Function unknown
fig_6666666_98730_peg_1164	COG0762	S	Function unknown
fig_6666666_98730_peg_1166	COG0114	C	Energy production and conversion
fig_6666666_98730_peg_1168	COG0193	J	Translation, ribosomal structure and biogenesis
fig_6666666_98730_peg_1171	COG0589	T	Signal transduction mechanisms
fig_6666666_98730_peg_1172	COG0024	J	Translation, ribosomal structure and biogenesis
fig_6666666_98730_peg_1173	COG0526	OC	Posttranslational modification, protein turnover, chaperones;Energy production and conversion
fig_6666666_98730_peg_1173	COG0526	OC	Posttranslational modification, protein turnover, chaperones;Energy production and conversion
fig_6666666_98730_peg_1174	COG2343	S	Function unknown
fig_6666666_98730_peg_1175	COG0669	H	Coenzyme transport and metabolism
fig_6666666_98730_peg_1176	COG3599	D	Cell cycle control, cell division, chromosome partitioning
fig_6666666_98730_peg_1178	COG0294	H	Coenzyme transport and metabolism
fig_6666666_98730_peg_1179	COG0662	G	Carbohydrate transport and metabolism
fig_6666666_98730_peg_1181	COG5464	S	Function unknown
fig_6666666_98730_peg_1182	COG5464	S	Function unknown
fig_6666666_98730_peg_1183	COG1619	V	Defense mechanisms
fig_6666666_98730_peg_1184	COG0702	MG	Cell wall/membrane/envelope biogenesis;Carbohydrate transport and metabolism
fig_6666666_98730_peg_1184	COG0702	MG	Cell wall/membrane/envelope biogenesis;Carbohydrate transport and metabolism
fig_6666666_98730_peg_1185	COG0061	G	Carbohydrate transport and metabolism
fig_6666666_98730_peg_1186	COG1226	P	Inorganic ion transport and metabolism
fig_6666666_98730_peg_1188	COG0408	H	Coenzyme transport and metabolism
fig_6666666_98730_peg_1190	COG0037	D	Cell cycle control, cell division, chromosome partitioning
fig_6666666_98730_peg_1191	COG0210	L	Replication, recombination and repair
fig_6666666_98730_peg_1193	COG0382	H	Coenzyme transport and metabolism
fig_6666666_98730_peg_1194	COG2343	S	Function unknown
fig_6666666_98730_peg_1195	COG4446	S	Function unknown
fig_6666666_98730_peg_1199	COG1569	R	General function prediction only
fig_6666666_98730_peg_1202	COG2161	D	Cell cycle control, cell division, chromosome partitioning
fig_6666666_98730_peg_1203	COG1305	E	Amino acid transport and metabolism
fig_6666666_98730_peg_1206	COG1008	C	Energy production and conversion
fig_6666666_98730_peg_1209	COG1136	V	Defense mechanisms
fig_6666666_98730_peg_1210	COG0483	G	Carbohydrate transport and metabolism
fig_6666666_98730_peg_1211	COG1386	K	Transcription
fig_6666666_98730_peg_1214	COG2084	I	Lipid transport and metabolism
fig_6666666_98730_peg_1215	COG0500	QR	Secondary metabolites biosynthesis, transport and catabolism;General function prediction only
fig_6666666_98730_peg_1215	COG0500	QR	Secondary metabolites biosynthesis, transport and catabolism;General function prediction only
fig_6666666_98730_peg_1217	COG0539	J	Translation, ribosomal structure and biogenesis
fig_6666666_98730_peg_1218	COG0412	Q	Secondary metabolites biosynthesis, transport and catabolism
fig_6666666_98730_peg_1220	COG0561	R	General function prediction only
fig_6666666_98730_peg_1221	COG4636	S	Function unknown
fig_6666666_98730_peg_1222	COG4636	S	Function unknown
fig_6666666_98730_peg_1223	COG2876	E	Amino acid transport and metabolism
fig_6666666_98730_peg_1225	COG0184	J	Translation, ribosomal structure and biogenesis
fig_6666666_98730_peg_1229	COG3415	L	Replication, recombination and repair
fig_6666666_98730_peg_1230	COG3039	L	Replication, recombination and repair
fig_6666666_98730_peg_1232	COG2931	Q	Secondary metabolites biosynthesis, transport and catabolism
fig_6666666_98730_peg_1235	COG2214	O	Posttranslational modification, protein turnover, chaperones
fig_6666666_98730_peg_1239	COG0675	L	Replication, recombination and repair
fig_6666666_98730_peg_1240	COG0457	R	General function prediction only
fig_6666666_98730_peg_1243	COG0457	R	General function prediction only
fig_6666666_98730_peg_1244	COG0457	R	General function prediction only
fig_6666666_98730_peg_1247	COG0265	O	Posttranslational modification, protein turnover, chaperones
fig_6666666_98730_peg_1248	COG0457	R	General function prediction only
fig_6666666_98730_peg_1249	COG4636	S	Function unknown
fig_6666666_98730_peg_1253	COG2361	S	Function unknown
fig_6666666_98730_peg_1254	COG1669	R	General function prediction only
fig_6666666_98730_peg_1258	COG1598	S	Function unknown
fig_6666666_98730_peg_1259	COG1724	N	Cell motility
fig_6666666_98730_peg_1262	COG0457	R	General function prediction only
fig_6666666_98730_peg_1266	COG0465	O	Posttranslational modification, protein turnover, chaperones
fig_6666666_98730_peg_1268	COG3463	S	Function unknown
fig_6666666_98730_peg_1270	COG0834	ET	Amino acid transport and metabolism;Signal transduction mechanisms
fig_6666666_98730_peg_1270	COG0834	ET	Amino acid transport and metabolism;Signal transduction mechanisms
fig_6666666_98730_peg_1271	COG0628	R	General function prediction only
fig_6666666_98730_peg_1274	COG1357	S	Function unknown
fig_6666666_98730_peg_1276	COG1192	D	Cell cycle control, cell division, chromosome partitioning
fig_6666666_98730_peg_1278	COG0064	J	Translation, ribosomal structure and biogenesis
fig_6666666_98730_peg_1280	COG0469	G	Carbohydrate transport and metabolism
fig_6666666_98730_peg_1284	COG5305	S	Function unknown
fig_6666666_98730_peg_1286	COG3677	L	Replication, recombination and repair
fig_6666666_98730_peg_1287	COG1847	R	General function prediction only
fig_6666666_98730_peg_1288	COG0706	U	Intracellular trafficking, secretion, and vesicular transport
fig_6666666_98730_peg_1290	COG0594	J	Translation, ribosomal structure and biogenesis
fig_6666666_98730_peg_1291	COG3408	G	Carbohydrate transport and metabolism
fig_6666666_98730_peg_1292	COG1011	R	General function prediction only
fig_6666666_98730_peg_1293	COG0576	O	Posttranslational modification, protein turnover, chaperones
fig_6666666_98730_peg_1294	COG2804	NU	Cell motility;Intracellular trafficking, secretion, and vesicular transport
fig_6666666_98730_peg_1294	COG2804	NU	Cell motility;Intracellular trafficking, secretion, and vesicular transport
fig_6666666_98730_peg_1295	COG2805	NU	Cell motility;Intracellular trafficking, secretion, and vesicular transport
fig_6666666_98730_peg_1295	COG2805	NU	Cell motility;Intracellular trafficking, secretion, and vesicular transport
fig_6666666_98730_peg_1296	COG1459	NU	Cell motility;Intracellular trafficking, secretion, and vesicular transport
fig_6666666_98730_peg_1296	COG1459	NU	Cell motility;Intracellular trafficking, secretion, and vesicular transport
fig_6666666_98730_peg_1297	COG1459	NU	Cell motility;Intracellular trafficking, secretion, and vesicular transport
fig_6666666_98730_peg_1297	COG1459	NU	Cell motility;Intracellular trafficking, secretion, and vesicular transport
fig_6666666_98730_peg_1298	COG1459	NU	Cell motility;Intracellular trafficking, secretion, and vesicular transport
fig_6666666_98730_peg_1298	COG1459	NU	Cell motility;Intracellular trafficking, secretion, and vesicular transport
fig_6666666_98730_peg_1300	COG1032	C	Energy production and conversion
fig_6666666_98730_peg_1302	COG1127	Q	Secondary metabolites biosynthesis, transport and catabolism
fig_6666666_98730_peg_1303	COG1463	Q	Secondary metabolites biosynthesis, transport and catabolism
fig_6666666_98730_peg_1304	COG0381	M	Cell wall/membrane/envelope biogenesis
fig_6666666_98730_peg_1305	COG0817	L	Replication, recombination and repair
fig_6666666_98730_peg_1307	COG4679	S	Function unknown
fig_6666666_98730_peg_1309	COG0341	U	Intracellular trafficking, secretion, and vesicular transport
fig_6666666_98730_peg_1312	COG0342	U	Intracellular trafficking, secretion, and vesicular transport
fig_6666666_98730_peg_1313	COG0022	C	Energy production and conversion
fig_6666666_98730_peg_1315	COG1100	R	General function prediction only
fig_6666666_98730_peg_1316	COG1713	H	Coenzyme transport and metabolism
fig_6666666_98730_peg_1317	COG0799	S	Function unknown
fig_6666666_98730_peg_1319	COG4448	E	Amino acid transport and metabolism
fig_6666666_98730_peg_1321	COG1106	R	General function prediction only
fig_6666666_98730_peg_1324	COG0768	M	Cell wall/membrane/envelope biogenesis
fig_6666666_98730_peg_1326	COG1100	R	General function prediction only
fig_6666666_98730_peg_1328	COG0801	H	Coenzyme transport and metabolism
fig_6666666_98730_peg_1329	COG2138	S	Function unknown
fig_6666666_98730_peg_1330	COG4680	S	Function unknown
fig_6666666_98730_peg_1334	COG1060	HR	Coenzyme transport and metabolism;General function prediction only
fig_6666666_98730_peg_1334	COG1060	HR	Coenzyme transport and metabolism;General function prediction only
fig_6666666_98730_peg_1336	COG0402	FR	Nucleotide transport and metabolism;General function prediction only
fig_6666666_98730_peg_1336	COG0402	FR	Nucleotide transport and metabolism;General function prediction only
fig_6666666_98730_peg_1337	COG0402	FR	Nucleotide transport and metabolism;General function prediction only
fig_6666666_98730_peg_1337	COG0402	FR	Nucleotide transport and metabolism;General function prediction only
fig_6666666_98730_peg_1339	COG3502	S	Function unknown
fig_6666666_98730_peg_1340	COG0039	C	Energy production and conversion
fig_6666666_98730_peg_1343	COG2442	S	Function unknown
fig_6666666_98730_peg_1346	COG1819	GC	Carbohydrate transport and metabolism;Energy production and conversion
fig_6666666_98730_peg_1346	COG1819	GC	Carbohydrate transport and metabolism;Energy production and conversion
fig_6666666_98730_peg_1347	COG0747	E	Amino acid transport and metabolism
fig_6666666_98730_peg_1348	COG0372	C	Energy production and conversion
fig_6666666_98730_peg_1349	COG4636	S	Function unknown
fig_6666666_98730_peg_1350	COG4636	S	Function unknown
fig_6666666_98730_peg_1352	COG0610	V	Defense mechanisms
fig_6666666_98730_peg_1353	COG0732	V	Defense mechanisms
fig_6666666_98730_peg_1354	COG2852	S	Function unknown
fig_6666666_98730_peg_1355	COG0286	V	Defense mechanisms
fig_6666666_98730_peg_1356	COG0618	R	General function prediction only
fig_6666666_98730_peg_1357	COG2062	T	Signal transduction mechanisms
fig_6666666_98730_peg_1360	COG1121	P	Inorganic ion transport and metabolism
fig_6666666_98730_peg_1361	COG0552	U	Intracellular trafficking, secretion, and vesicular transport
fig_6666666_98730_peg_1362	COG4636	S	Function unknown
fig_6666666_98730_peg_1364	COG4636	S	Function unknown
fig_6666666_98730_peg_1366	COG2896	H	Coenzyme transport and metabolism
fig_6666666_98730_peg_1367	COG3547	L	Replication, recombination and repair
fig_6666666_98730_peg_1368	COG3547	L	Replication, recombination and repair
fig_6666666_98730_peg_1369	COG3547	L	Replication, recombination and repair
fig_6666666_98730_peg_1375	COG0675	L	Replication, recombination and repair
fig_6666666_98730_peg_1378	COG0823	U	Intracellular trafficking, secretion, and vesicular transport
fig_6666666_98730_peg_1380	COG0058	G	Carbohydrate transport and metabolism
fig_6666666_98730_peg_1381	COG0451	MG	Cell wall/membrane/envelope biogenesis;Carbohydrate transport and metabolism
fig_6666666_98730_peg_1381	COG0451	MG	Cell wall/membrane/envelope biogenesis;Carbohydrate transport and metabolism
fig_6666666_98730_peg_1382	COG0239	D	Cell cycle control, cell division, chromosome partitioning
fig_6666666_98730_peg_1383	COG0239	D	Cell cycle control, cell division, chromosome partitioning
fig_6666666_98730_peg_1384	COG0030	J	Translation, ribosomal structure and biogenesis
fig_6666666_98730_peg_1385	COG1947	I	Lipid transport and metabolism
fig_6666666_98730_peg_1386	COG0829	O	Posttranslational modification, protein turnover, chaperones
fig_6666666_98730_peg_1389	COG4637	R	General function prediction only
fig_6666666_98730_peg_1392	COG0188	L	Replication, recombination and repair
fig_6666666_98730_peg_1393	COG1555	L	Replication, recombination and repair
fig_6666666_98730_peg_1394	COG2314	S	Function unknown
fig_6666666_98730_peg_1395	COG0017	J	Translation, ribosomal structure and biogenesis
fig_6666666_98730_peg_1400	COG2405	R	General function prediction only
fig_6666666_98730_peg_1401	COG2886	S	Function unknown
fig_6666666_98730_peg_1402	COG2886	S	Function unknown
fig_6666666_98730_peg_1403	COG2405	R	General function prediction only
fig_6666666_98730_peg_1405	COG0605	P	Inorganic ion transport and metabolism
fig_6666666_98730_peg_1406	COG0083	E	Amino acid transport and metabolism
fig_6666666_98730_peg_1407	COG1233	Q	Secondary metabolites biosynthesis, transport and catabolism
fig_6666666_98730_peg_1409	COG0406	G	Carbohydrate transport and metabolism
fig_6666666_98730_peg_1410	COG3330	S	Function unknown
fig_6666666_98730_peg_1411	COG0028	EH	Amino acid transport and metabolism;Coenzyme transport and metabolism
fig_6666666_98730_peg_1411	COG0028	EH	Amino acid transport and metabolism;Coenzyme transport and metabolism
fig_6666666_98730_peg_1416	COG0463	M	Cell wall/membrane/envelope biogenesis
fig_6666666_98730_peg_1417	COG1832	R	General function prediction only
fig_6666666_98730_peg_1420	COG2015	Q	Secondary metabolites biosynthesis, transport and catabolism
fig_6666666_98730_peg_1422	COG1797	H	Coenzyme transport and metabolism
fig_6666666_98730_peg_1424	COG1866	C	Energy production and conversion
fig_6666666_98730_peg_1426	COG2081	R	General function prediction only
fig_6666666_98730_peg_1427	COG0410	E	Amino acid transport and metabolism
fig_6666666_98730_peg_1428	COG4674	R	General function prediction only
fig_6666666_98730_peg_1429	COG4177	E	Amino acid transport and metabolism
fig_6666666_98730_peg_1430	COG0559	E	Amino acid transport and metabolism
fig_6666666_98730_peg_1431	COG0683	E	Amino acid transport and metabolism
fig_6666666_98730_peg_1433	COG2119	S	Function unknown
fig_6666666_98730_peg_1434	COG2119	S	Function unknown
fig_6666666_98730_peg_1436	COG0297	G	Carbohydrate transport and metabolism
fig_6666666_98730_peg_1438	COG2931	Q	Secondary metabolites biosynthesis, transport and catabolism
fig_6666666_98730_peg_1439	COG4948	MR	Cell wall/membrane/envelope biogenesis;General function prediction only
fig_6666666_98730_peg_1439	COG4948	MR	Cell wall/membrane/envelope biogenesis;General function prediction only
fig_6666666_98730_peg_1440	COG0318	IQ	Lipid transport and metabolism;Secondary metabolites biosynthesis, transport and catabolism
fig_6666666_98730_peg_1440	COG0318	IQ	Lipid transport and metabolism;Secondary metabolites biosynthesis, transport and catabolism
fig_6666666_98730_peg_1441	COG1008	C	Energy production and conversion
fig_6666666_98730_peg_1442	COG1104	E	Amino acid transport and metabolism
fig_6666666_98730_peg_1447	COG5031	H	Coenzyme transport and metabolism
fig_6666666_98730_peg_1448	COG1100	R	General function prediction only
fig_6666666_98730_peg_1452	COG4886	S	Function unknown
fig_6666666_98730_peg_1453	COG3093	R	General function prediction only
fig_6666666_98730_peg_1454	COG3549	R	General function prediction only
fig_6666666_98730_peg_1455	COG0590	FJ	Nucleotide transport and metabolism;Translation, ribosomal structure and biogenesis
fig_6666666_98730_peg_1455	COG0590	FJ	Nucleotide transport and metabolism;Translation, ribosomal structure and biogenesis
fig_6666666_98730_peg_1456	COG0695	O	Posttranslational modification, protein turnover, chaperones
fig_6666666_98730_peg_1457	COG0212	H	Coenzyme transport and metabolism
fig_6666666_98730_peg_1460	COG0667	C	Energy production and conversion
fig_6666666_98730_peg_1462	COG1820	G	Carbohydrate transport and metabolism
fig_6666666_98730_peg_1463	COG0639	T	Signal transduction mechanisms
fig_6666666_98730_peg_1464	COG2912	S	Function unknown
fig_6666666_98730_peg_1465	COG0346	E	Amino acid transport and metabolism
fig_6666666_98730_peg_1467	COG0764	I	Lipid transport and metabolism
fig_6666666_98730_peg_1468	COG2385	D	Cell cycle control, cell division, chromosome partitioning
fig_6666666_98730_peg_1470	COG5433	L	Replication, recombination and repair
fig_6666666_98730_peg_1471	COG5031	H	Coenzyme transport and metabolism
fig_6666666_98730_peg_1476	COG3335	L	Replication, recombination and repair
fig_6666666_98730_peg_1477	COG3335	L	Replication, recombination and repair
fig_6666666_98730_peg_1480	COG0464	O	Posttranslational modification, protein turnover, chaperones
fig_6666666_98730_peg_1491	COG3628	R	General function prediction only
fig_6666666_98730_peg_1492	COG4104	S	Function unknown
fig_6666666_98730_peg_1493	COG3501	S	Function unknown
fig_6666666_98730_peg_1494	COG3500	R	General function prediction only
fig_6666666_98730_peg_1495	COG1652	S	Function unknown
fig_6666666_98730_peg_1500	COG3497	R	General function prediction only
fig_6666666_98730_peg_1501	COG3497	R	General function prediction only
fig_6666666_98730_peg_1503	COG3385	L	Replication, recombination and repair
fig_6666666_98730_peg_1504	COG3385	L	Replication, recombination and repair
fig_6666666_98730_peg_1505	COG0270	L	Replication, recombination and repair
fig_6666666_98730_peg_1507	COG2804	NU	Cell motility;Intracellular trafficking, secretion, and vesicular transport
fig_6666666_98730_peg_1507	COG2804	NU	Cell motility;Intracellular trafficking, secretion, and vesicular transport
fig_6666666_98730_peg_1509	COG0675	L	Replication, recombination and repair
fig_6666666_98730_peg_1510	COG4188	R	General function prediction only
fig_6666666_98730_peg_1512	COG0248	FP	Nucleotide transport and metabolism;Inorganic ion transport and metabolism
fig_6666666_98730_peg_1512	COG0248	FP	Nucleotide transport and metabolism;Inorganic ion transport and metabolism
fig_6666666_98730_peg_1513	COG1357	S	Function unknown
fig_6666666_98730_peg_1515	COG1281	O	Posttranslational modification, protein turnover, chaperones
fig_6666666_98730_peg_1517	COG0541	U	Intracellular trafficking, secretion, and vesicular transport
fig_6666666_98730_peg_1518	COG0611	H	Coenzyme transport and metabolism
fig_6666666_98730_peg_1519	COG0611	H	Coenzyme transport and metabolism
fig_6666666_98730_peg_1520	COG0491	R	General function prediction only
fig_6666666_98730_peg_1521	COG0491	R	General function prediction only
fig_6666666_98730_peg_1523	COG0750	M	Cell wall/membrane/envelope biogenesis
fig_6666666_98730_peg_1525	COG1434	S	Function unknown
fig_6666666_98730_peg_1526	COG0387	P	Inorganic ion transport and metabolism
fig_6666666_98730_peg_1527	COG0357	M	Cell wall/membrane/envelope biogenesis
fig_6666666_98730_peg_1528	COG1122	P	Inorganic ion transport and metabolism
fig_6666666_98730_peg_1529	COG0457	R	General function prediction only
fig_6666666_98730_peg_1531	COG3239	I	Lipid transport and metabolism
fig_6666666_98730_peg_1533	COG1357	S	Function unknown
fig_6666666_98730_peg_1534	COG0515	RTKL	General function prediction only;Signal transduction mechanisms;Transcription;Replication, recombination and repair
fig_6666666_98730_peg_1534	COG0515	RTKL	General function prediction only;Signal transduction mechanisms;Transcription;Replication, recombination and repair
fig_6666666_98730_peg_1534	COG0515	RTKL	General function prediction only;Signal transduction mechanisms;Transcription;Replication, recombination and repair
fig_6666666_98730_peg_1534	COG0515	RTKL	General function prediction only;Signal transduction mechanisms;Transcription;Replication, recombination and repair
fig_6666666_98730_peg_1535	COG0675	L	Replication, recombination and repair
fig_6666666_98730_peg_1537	COG0769	M	Cell wall/membrane/envelope biogenesis
fig_6666666_98730_peg_1542	COG1215	M	Cell wall/membrane/envelope biogenesis
fig_6666666_98730_peg_1544	COG0494	LR	Replication, recombination and repair;General function prediction only
fig_6666666_98730_peg_1544	COG0494	LR	Replication, recombination and repair;General function prediction only
fig_6666666_98730_peg_1545	COG0199	J	Translation, ribosomal structure and biogenesis
fig_6666666_98730_peg_1547	COG1185	J	Translation, ribosomal structure and biogenesis
fig_6666666_98730_peg_1548	COG1185	J	Translation, ribosomal structure and biogenesis
fig_6666666_98730_peg_1551	COG0216	J	Translation, ribosomal structure and biogenesis
fig_6666666_98730_peg_1552	COG1364	E	Amino acid transport and metabolism
fig_6666666_98730_peg_1553	COG1357	S	Function unknown
fig_6666666_98730_peg_1555	COG2205	T	Signal transduction mechanisms
fig_6666666_98730_peg_1557	COG1131	V	Defense mechanisms
fig_6666666_98730_peg_1558	COG2027	M	Cell wall/membrane/envelope biogenesis
fig_6666666_98730_peg_1560	COG0501	O	Posttranslational modification, protein turnover, chaperones
fig_6666666_98730_peg_1561	COG0438	M	Cell wall/membrane/envelope biogenesis
fig_6666666_98730_peg_1563	COG1123	R	General function prediction only
fig_6666666_98730_peg_1565	COG0317	TK	Signal transduction mechanisms;Transcription
fig_6666666_98730_peg_1565	COG0317	TK	Signal transduction mechanisms;Transcription
fig_6666666_98730_peg_1567	COG0472	M	Cell wall/membrane/envelope biogenesis
fig_6666666_98730_peg_1568	COG0065	E	Amino acid transport and metabolism
fig_6666666_98730_peg_1570	COG1807	M	Cell wall/membrane/envelope biogenesis
fig_6666666_98730_peg_1572	COG3349	S	Function unknown
fig_6666666_98730_peg_1574	COG5322	R	General function prediction only
fig_6666666_98730_peg_1575	COG1721	R	General function prediction only
fig_6666666_98730_peg_1576	COG0477	GEPR	Carbohydrate transport and metabolism;Amino acid transport and metabolism;Inorganic ion transport and metabolism;General function prediction only
fig_6666666_98730_peg_1576	COG0477	GEPR	Carbohydrate transport and metabolism;Amino acid transport and metabolism;Inorganic ion transport and metabolism;General function prediction only
fig_6666666_98730_peg_1576	COG0477	GEPR	Carbohydrate transport and metabolism;Amino acid transport and metabolism;Inorganic ion transport and metabolism;General function prediction only
fig_6666666_98730_peg_1576	COG0477	GEPR	Carbohydrate transport and metabolism;Amino acid transport and metabolism;Inorganic ion transport and metabolism;General function prediction only
fig_6666666_98730_peg_1579	COG0788	F	Nucleotide transport and metabolism
fig_6666666_98730_peg_1582	COG3602	S	Function unknown
fig_6666666_98730_peg_1583	COG0628	R	General function prediction only
fig_6666666_98730_peg_1585	COG0107	E	Amino acid transport and metabolism
fig_6666666_98730_peg_1586	COG2255	L	Replication, recombination and repair
fig_6666666_98730_peg_1588	COG1191	K	Transcription
fig_6666666_98730_peg_1589	COG0520	E	Amino acid transport and metabolism
fig_6666666_98730_peg_1591	COG0568	K	Transcription
fig_6666666_98730_peg_1593	COG1198	L	Replication, recombination and repair
fig_6666666_98730_peg_1595	COG5464	S	Function unknown
fig_6666666_98730_peg_1597	COG1928	O	Posttranslational modification, protein turnover, chaperones
fig_6666666_98730_peg_1598	COG5464	S	Function unknown
fig_6666666_98730_peg_1599	COG1496	S	Function unknown
fig_6666666_98730_peg_1600	COG0223	J	Translation, ribosomal structure and biogenesis
fig_6666666_98730_peg_1601	COG0664	T	Signal transduction mechanisms
fig_6666666_98730_peg_1603	COG1189	J	Translation, ribosomal structure and biogenesis
fig_6666666_98730_peg_1605	COG1108	P	Inorganic ion transport and metabolism
fig_6666666_98730_peg_1607	COG0492	O	Posttranslational modification, protein turnover, chaperones
fig_6666666_98730_peg_1611	COG3344	L	Replication, recombination and repair
fig_6666666_98730_peg_1612	COG3344	L	Replication, recombination and repair
fig_6666666_98730_peg_1614	COG2402	R	General function prediction only
fig_6666666_98730_peg_1618	COG0205	G	Carbohydrate transport and metabolism
fig_6666666_98730_peg_1619	COG0008	J	Translation, ribosomal structure and biogenesis
fig_6666666_98730_peg_1623	COG1173	EP	Amino acid transport and metabolism;Inorganic ion transport and metabolism
fig_6666666_98730_peg_1623	COG1173	EP	Amino acid transport and metabolism;Inorganic ion transport and metabolism
fig_6666666_98730_peg_1624	COG0704	P	Inorganic ion transport and metabolism
fig_6666666_98730_peg_1626	COG0642	T	Signal transduction mechanisms
fig_6666666_98730_peg_1627	COG0745	TK	Signal transduction mechanisms;Transcription
fig_6666666_98730_peg_1627	COG0745	TK	Signal transduction mechanisms;Transcription
fig_6666666_98730_peg_1628	COG1402	R	General function prediction only
fig_6666666_98730_peg_1630	COG0277	C	Energy production and conversion
fig_6666666_98730_peg_1631	COG1514	J	Translation, ribosomal structure and biogenesis
fig_6666666_98730_peg_1633	COG0361	J	Translation, ribosomal structure and biogenesis
fig_6666666_98730_peg_1634	COG0099	J	Translation, ribosomal structure and biogenesis
fig_6666666_98730_peg_1635	COG0100	J	Translation, ribosomal structure and biogenesis
fig_6666666_98730_peg_1637	COG0202	K	Transcription
fig_6666666_98730_peg_1638	COG0203	J	Translation, ribosomal structure and biogenesis
fig_6666666_98730_peg_1639	COG0101	J	Translation, ribosomal structure and biogenesis
fig_6666666_98730_peg_1640	COG0102	J	Translation, ribosomal structure and biogenesis
fig_6666666_98730_peg_1641	COG0103	J	Translation, ribosomal structure and biogenesis
fig_6666666_98730_peg_1642	COG0254	J	Translation, ribosomal structure and biogenesis
fig_6666666_98730_peg_1644	COG0457	R	General function prediction only
fig_6666666_98730_peg_1646	COG2127	S	Function unknown
fig_6666666_98730_peg_1647	COG1266	R	General function prediction only
fig_6666666_98730_peg_1649	COG0400	R	General function prediction only
fig_6666666_98730_peg_1650	COG0144	J	Translation, ribosomal structure and biogenesis
fig_6666666_98730_peg_1652	COG0033	G	Carbohydrate transport and metabolism
fig_6666666_98730_peg_1655	COG1012	C	Energy production and conversion
fig_6666666_98730_peg_1656	COG0649	C	Energy production and conversion
fig_6666666_98730_peg_1657	COG1404	O	Posttranslational modification, protein turnover, chaperones
fig_6666666_98730_peg_1659	COG1480	R	General function prediction only
fig_6666666_98730_peg_1662	COG1480	R	General function prediction only
fig_6666666_98730_peg_1663	COG1480	R	General function prediction only
fig_6666666_98730_peg_1665	COG4636	S	Function unknown
fig_6666666_98730_peg_1666	COG4636	S	Function unknown
fig_6666666_98730_peg_1668	COG0025	P	Inorganic ion transport and metabolism
fig_6666666_98730_peg_1669	COG0569	P	Inorganic ion transport and metabolism
fig_6666666_98730_peg_1675	COG1141	C	Energy production and conversion
fig_6666666_98730_peg_1679	COG0564	J	Translation, ribosomal structure and biogenesis
fig_6666666_98730_peg_1680	COG2319	R	General function prediction only
fig_6666666_98730_peg_1682	COG1950	S	Function unknown
fig_6666666_98730_peg_1685	COG0316	S	Function unknown
fig_6666666_98730_peg_1688	COG5433	L	Replication, recombination and repair
fig_6666666_98730_peg_1689	COG3464	L	Replication, recombination and repair
fig_6666666_98730_peg_1690	COG3464	L	Replication, recombination and repair
fig_6666666_98730_peg_1697	COG2405	R	General function prediction only
fig_6666666_98730_peg_1698	COG2405	R	General function prediction only
fig_6666666_98730_peg_1699	COG2886	S	Function unknown
fig_6666666_98730_peg_1703	COG3547	L	Replication, recombination and repair
fig_6666666_98730_peg_1704	COG3547	L	Replication, recombination and repair
fig_6666666_98730_peg_1706	COG0270	L	Replication, recombination and repair
fig_6666666_98730_peg_1708	COG1396	K	Transcription
fig_6666666_98730_peg_1709	COG0491	R	General function prediction only
fig_6666666_98730_peg_1710	COG4529	S	Function unknown
fig_6666666_98730_peg_1712	COG4300	P	Inorganic ion transport and metabolism
fig_6666666_98730_peg_1713	COG0664	T	Signal transduction mechanisms
fig_6666666_98730_peg_1715	COG1285	S	Function unknown
fig_6666666_98730_peg_1716	COG0031	E	Amino acid transport and metabolism
fig_6666666_98730_peg_1721	COG2897	P	Inorganic ion transport and metabolism
fig_6666666_98730_peg_1722	COG0671	I	Lipid transport and metabolism
fig_6666666_98730_peg_1724	COG1613	P	Inorganic ion transport and metabolism
fig_6666666_98730_peg_1726	COG5550	O	Posttranslational modification, protein turnover, chaperones
fig_6666666_98730_peg_1728	COG1598	S	Function unknown
fig_6666666_98730_peg_1733	COG3293	L	Replication, recombination and repair
fig_6666666_98730_peg_1736	COG2217	P	Inorganic ion transport and metabolism
fig_6666666_98730_peg_1739	COG0470	L	Replication, recombination and repair
fig_6666666_98730_peg_1741	COG0465	O	Posttranslational modification, protein turnover, chaperones
fig_6666666_98730_peg_1742	COG0338	L	Replication, recombination and repair
fig_6666666_98730_peg_1746	COG1040	R	General function prediction only
fig_6666666_98730_peg_1749	COG4802	C	Energy production and conversion
fig_6666666_98730_peg_1750	COG1547	S	Function unknown
fig_6666666_98730_peg_1751	COG1934	S	Function unknown
fig_6666666_98730_peg_1752	COG1137	R	General function prediction only
fig_6666666_98730_peg_1753	COG0795	R	General function prediction only
fig_6666666_98730_peg_1754	COG0313	R	General function prediction only
fig_6666666_98730_peg_1757	COG5433	L	Replication, recombination and repair
fig_6666666_98730_peg_1758	COG5433	L	Replication, recombination and repair
fig_6666666_98730_peg_1760	COG0665	E	Amino acid transport and metabolism
fig_6666666_98730_peg_1763	COG0295	F	Nucleotide transport and metabolism
fig_6666666_98730_peg_1765	COG1487	R	General function prediction only
fig_6666666_98730_peg_1766	COG2929	S	Function unknown
fig_6666666_98730_peg_1773	COG4597	E	Amino acid transport and metabolism
fig_6666666_98730_peg_1775	COG0227	J	Translation, ribosomal structure and biogenesis
fig_6666666_98730_peg_1777	COG2442	S	Function unknown
fig_6666666_98730_peg_1781	COG0653	U	Intracellular trafficking, secretion, and vesicular transport
fig_6666666_98730_peg_1782	COG0653	U	Intracellular trafficking, secretion, and vesicular transport
fig_6666666_98730_peg_1784	COG4637	R	General function prediction only
fig_6666666_98730_peg_1786	COG0245	I	Lipid transport and metabolism
fig_6666666_98730_peg_1787	COG5559	S	Function unknown
fig_6666666_98730_peg_1788	COG3744	S	Function unknown
fig_6666666_98730_peg_1789	COG0018	J	Translation, ribosomal structure and biogenesis
fig_6666666_98730_peg_1794	COG0419	L	Replication, recombination and repair
fig_6666666_98730_peg_1796	COG1385	S	Function unknown
fig_6666666_98730_peg_1801	COG3335	L	Replication, recombination and repair
fig_6666666_98730_peg_1802	COG3335	L	Replication, recombination and repair
fig_6666666_98730_peg_1803	COG5433	L	Replication, recombination and repair
fig_6666666_98730_peg_1804	COG5433	L	Replication, recombination and repair
fig_6666666_98730_peg_1809	COG3335	L	Replication, recombination and repair
fig_6666666_98730_peg_1811	COG0467	T	Signal transduction mechanisms
fig_6666666_98730_peg_1812	COG0526	OC	Posttranslational modification, protein turnover, chaperones;Energy production and conversion
fig_6666666_98730_peg_1812	COG0526	OC	Posttranslational modification, protein turnover, chaperones;Energy production and conversion
fig_6666666_98730_peg_1814	COG0642	T	Signal transduction mechanisms
fig_6666666_98730_peg_1817	COG3464	L	Replication, recombination and repair
fig_6666666_98730_peg_1818	COG3464	L	Replication, recombination and repair
fig_6666666_98730_peg_1819	COG3464	L	Replication, recombination and repair
fig_6666666_98730_peg_1821	COG1918	P	Inorganic ion transport and metabolism
fig_6666666_98730_peg_1822	COG0370	P	Inorganic ion transport and metabolism
fig_6666666_98730_peg_1823	COG0370	P	Inorganic ion transport and metabolism
fig_6666666_98730_peg_1825	COG2217	P	Inorganic ion transport and metabolism
fig_6666666_98730_peg_1826	COG2217	P	Inorganic ion transport and metabolism
fig_6666666_98730_peg_1829	COG0500	QR	Secondary metabolites biosynthesis, transport and catabolism;General function prediction only
fig_6666666_98730_peg_1829	COG0500	QR	Secondary metabolites biosynthesis, transport and catabolism;General function prediction only
fig_6666666_98730_peg_1832	COG0664	T	Signal transduction mechanisms
fig_6666666_98730_peg_1836	COG0596	R	General function prediction only
fig_6666666_98730_peg_1837	COG0639	T	Signal transduction mechanisms
fig_6666666_98730_peg_1838	COG0639	T	Signal transduction mechanisms
fig_6666666_98730_peg_1841	COG0523	R	General function prediction only
fig_6666666_98730_peg_1842	COG0441	J	Translation, ribosomal structure and biogenesis
fig_6666666_98730_peg_1844	COG0596	R	General function prediction only
fig_6666666_98730_peg_1845	COG0716	C	Energy production and conversion
fig_6666666_98730_peg_1847	COG0568	K	Transcription
fig_6666666_98730_peg_1849	COG3259	C	Energy production and conversion
fig_6666666_98730_peg_1850	COG4636	S	Function unknown
fig_6666666_98730_peg_1851	COG0863	L	Replication, recombination and repair
fig_6666666_98730_peg_1852	COG0044	F	Nucleotide transport and metabolism
fig_6666666_98730_peg_1853	COG0044	F	Nucleotide transport and metabolism
fig_6666666_98730_peg_1854	COG0863	L	Replication, recombination and repair
fig_6666666_98730_peg_1856	COG5464	S	Function unknown
fig_6666666_98730_peg_1858	COG3391	S	Function unknown
fig_6666666_98730_peg_1859	COG5464	S	Function unknown
fig_6666666_98730_peg_1860	COG5464	S	Function unknown
fig_6666666_98730_peg_1861	COG5464	S	Function unknown
fig_6666666_98730_peg_1862	COG0338	L	Replication, recombination and repair
fig_6666666_98730_peg_1863	COG0338	L	Replication, recombination and repair
fig_6666666_98730_peg_1864	COG2337	T	Signal transduction mechanisms
fig_6666666_98730_peg_1867	COG4636	S	Function unknown
fig_6666666_98730_peg_1869	COG0744	M	Cell wall/membrane/envelope biogenesis
fig_6666666_98730_peg_1870	COG1357	S	Function unknown
fig_6666666_98730_peg_1871	COG0217	S	Function unknown
fig_6666666_98730_peg_1872	COG0602	O	Posttranslational modification, protein turnover, chaperones
fig_6666666_98730_peg_1873	COG1690	S	Function unknown
fig_6666666_98730_peg_1876	COG3344	L	Replication, recombination and repair
fig_6666666_98730_peg_1877	COG3335	L	Replication, recombination and repair
fig_6666666_98730_peg_1879	COG0443	O	Posttranslational modification, protein turnover, chaperones
fig_6666666_98730_peg_1883	COG3464	L	Replication, recombination and repair
fig_6666666_98730_peg_1884	COG3464	L	Replication, recombination and repair
fig_6666666_98730_peg_1888	COG1733	K	Transcription
fig_6666666_98730_peg_1890	COG0806	J	Translation, ribosomal structure and biogenesis
fig_6666666_98730_peg_1892	COG1266	R	General function prediction only
fig_6666666_98730_peg_1896	COG0479	C	Energy production and conversion
fig_6666666_98730_peg_1897	COG1462	M	Cell wall/membrane/envelope biogenesis
fig_6666666_98730_peg_1898	COG1462	M	Cell wall/membrane/envelope biogenesis
fig_6666666_98730_peg_1900	COG1028	IQR	Lipid transport and metabolism;Secondary metabolites biosynthesis, transport and catabolism;General function prediction only
fig_6666666_98730_peg_1900	COG1028	IQR	Lipid transport and metabolism;Secondary metabolites biosynthesis, transport and catabolism;General function prediction only
fig_6666666_98730_peg_1900	COG1028	IQR	Lipid transport and metabolism;Secondary metabolites biosynthesis, transport and catabolism;General function prediction only
fig_6666666_98730_peg_1903	COG5573	R	General function prediction only
fig_6666666_98730_peg_1907	COG1132	V	Defense mechanisms
fig_6666666_98730_peg_1908	COG1132	V	Defense mechanisms
fig_6666666_98730_peg_1909	COG1104	E	Amino acid transport and metabolism
fig_6666666_98730_peg_1910	COG2826	L	Replication, recombination and repair
fig_6666666_98730_peg_1911	COG4453	S	Function unknown
fig_6666666_98730_peg_1912	COG5635	T	Signal transduction mechanisms
fig_6666666_98730_peg_1913	COG2026	JD	Translation, ribosomal structure and biogenesis;Cell cycle control, cell division, chromosome partitioning
fig_6666666_98730_peg_1913	COG2026	JD	Translation, ribosomal structure and biogenesis;Cell cycle control, cell division, chromosome partitioning
fig_6666666_98730_peg_1915	COG0739	M	Cell wall/membrane/envelope biogenesis
fig_6666666_98730_peg_1916	COG0340	H	Coenzyme transport and metabolism
fig_6666666_98730_peg_1917	COG0406	G	Carbohydrate transport and metabolism
fig_6666666_98730_peg_1918	COG0406	G	Carbohydrate transport and metabolism
fig_6666666_98730_peg_1919	COG0792	L	Replication, recombination and repair
fig_6666666_98730_peg_1924	COG1357	S	Function unknown
fig_6666666_98730_peg_1925	COG0272	L	Replication, recombination and repair
fig_6666666_98730_peg_1926	COG4636	S	Function unknown
fig_6666666_98730_peg_1927	COG4636	S	Function unknown
fig_6666666_98730_peg_1928	COG0006	E	Amino acid transport and metabolism
fig_6666666_98730_peg_1930	COG0384	R	General function prediction only
fig_6666666_98730_peg_1931	COG0500	QR	Secondary metabolites biosynthesis, transport and catabolism;General function prediction only
fig_6666666_98730_peg_1931	COG0500	QR	Secondary metabolites biosynthesis, transport and catabolism;General function prediction only
fig_6666666_98730_peg_1932	COG0500	QR	Secondary metabolites biosynthesis, transport and catabolism;General function prediction only
fig_6666666_98730_peg_1932	COG0500	QR	Secondary metabolites biosynthesis, transport and catabolism;General function prediction only
fig_6666666_98730_peg_1934	COG0500	QR	Secondary metabolites biosynthesis, transport and catabolism;General function prediction only
fig_6666666_98730_peg_1934	COG0500	QR	Secondary metabolites biosynthesis, transport and catabolism;General function prediction only
fig_6666666_98730_peg_1936	COG2931	Q	Secondary metabolites biosynthesis, transport and catabolism
fig_6666666_98730_peg_1937	COG5464	S	Function unknown
fig_6666666_98730_peg_1938	COG5464	S	Function unknown
fig_6666666_98730_peg_1939	COG5464	S	Function unknown
fig_6666666_98730_peg_1940	COG0500	QR	Secondary metabolites biosynthesis, transport and catabolism;General function prediction only
fig_6666666_98730_peg_1940	COG0500	QR	Secondary metabolites biosynthesis, transport and catabolism;General function prediction only
fig_6666666_98730_peg_1941	COG0652	O	Posttranslational modification, protein turnover, chaperones
fig_6666666_98730_peg_1944	COG1850	G	Carbohydrate transport and metabolism
fig_6666666_98730_peg_1945	COG0172	J	Translation, ribosomal structure and biogenesis
fig_6666666_98730_peg_1946	COG0739	M	Cell wall/membrane/envelope biogenesis
fig_6666666_98730_peg_1947	COG0859	M	Cell wall/membrane/envelope biogenesis
fig_6666666_98730_peg_1948	COG1399	R	General function prediction only
fig_6666666_98730_peg_1949	COG0457	R	General function prediction only
fig_6666666_98730_peg_1950	COG4581	L	Replication, recombination and repair
fig_6666666_98730_peg_1952	COG3706	T	Signal transduction mechanisms
fig_6666666_98730_peg_1953	COG0834	ET	Amino acid transport and metabolism;Signal transduction mechanisms
fig_6666666_98730_peg_1953	COG0834	ET	Amino acid transport and metabolism;Signal transduction mechanisms
fig_6666666_98730_peg_1955	COG0457	R	General function prediction only
fig_6666666_98730_peg_1956	COG0471	P	Inorganic ion transport and metabolism
fig_6666666_98730_peg_1957	COG0474	P	Inorganic ion transport and metabolism
fig_6666666_98730_peg_1959	COG3349	S	Function unknown
fig_6666666_98730_peg_1960	COG3349	S	Function unknown
fig_6666666_98730_peg_1961	COG1562	I	Lipid transport and metabolism
fig_6666666_98730_peg_1964	COG1741	R	General function prediction only
fig_6666666_98730_peg_1968	COG4636	S	Function unknown
fig_6666666_98730_peg_1969	COG1805	C	Energy production and conversion
fig_6666666_98730_peg_1970	COG3321	Q	Secondary metabolites biosynthesis, transport and catabolism
fig_6666666_98730_peg_1974	COG1669	R	General function prediction only
fig_6666666_98730_peg_1975	COG2361	S	Function unknown
fig_6666666_98730_peg_1976	COG3255	I	Lipid transport and metabolism
fig_6666666_98730_peg_1977	COG0824	R	General function prediction only
fig_6666666_98730_peg_1978	COG0577	V	Defense mechanisms
fig_6666666_98730_peg_1979	COG0845	M	Cell wall/membrane/envelope biogenesis
fig_6666666_98730_peg_1982	COG3547	L	Replication, recombination and repair
fig_6666666_98730_peg_1983	COG3464	L	Replication, recombination and repair
fig_6666666_98730_peg_1989	COG1277	R	General function prediction only
fig_6666666_98730_peg_1993	COG0175	EH	Amino acid transport and metabolism;Coenzyme transport and metabolism
fig_6666666_98730_peg_1993	COG0175	EH	Amino acid transport and metabolism;Coenzyme transport and metabolism
fig_6666666_98730_peg_1994	COG0596	R	General function prediction only
fig_6666666_98730_peg_1999	COG3596	R	General function prediction only
fig_6666666_98730_peg_2000	COG1218	P	Inorganic ion transport and metabolism
fig_6666666_98730_peg_2001	COG3016	S	Function unknown
fig_6666666_98730_peg_2002	COG0369	P	Inorganic ion transport and metabolism
fig_6666666_98730_peg_2003	COG0369	P	Inorganic ion transport and metabolism
fig_6666666_98730_peg_2004	COG0820	R	General function prediction only
fig_6666666_98730_peg_2005	COG0189	HJ	Coenzyme transport and metabolism;Translation, ribosomal structure and biogenesis
fig_6666666_98730_peg_2005	COG0189	HJ	Coenzyme transport and metabolism;Translation, ribosomal structure and biogenesis
fig_6666666_98730_peg_2006	COG3842	E	Amino acid transport and metabolism
fig_6666666_98730_peg_2010	COG1404	O	Posttranslational modification, protein turnover, chaperones
fig_6666666_98730_peg_2013	COG1404	O	Posttranslational modification, protein turnover, chaperones
fig_6666666_98730_peg_2015	COG2931	Q	Secondary metabolites biosynthesis, transport and catabolism
fig_6666666_98730_peg_2016	COG1404	O	Posttranslational modification, protein turnover, chaperones
fig_6666666_98730_peg_2018	COG3464	L	Replication, recombination and repair
fig_6666666_98730_peg_2020	COG0628	R	General function prediction only
fig_6666666_98730_peg_2021	COG0675	L	Replication, recombination and repair
fig_6666666_98730_peg_2022	COG1680	V	Defense mechanisms
fig_6666666_98730_peg_2023	COG1680	V	Defense mechanisms
fig_6666666_98730_peg_2024	COG0675	L	Replication, recombination and repair
fig_6666666_98730_peg_2025	COG3415	L	Replication, recombination and repair
fig_6666666_98730_peg_2027	COG1662	L	Replication, recombination and repair
fig_6666666_98730_peg_2028	COG0675	L	Replication, recombination and repair
fig_6666666_98730_peg_2029	COG0675	L	Replication, recombination and repair
fig_6666666_98730_peg_2032	COG0411	E	Amino acid transport and metabolism
fig_6666666_98730_peg_2042	COG4359	E	Amino acid transport and metabolism
fig_6666666_98730_peg_2043	COG0388	R	General function prediction only
fig_6666666_98730_peg_2048	COG5433	L	Replication, recombination and repair
fig_6666666_98730_peg_2049	COG0617	J	Translation, ribosomal structure and biogenesis
fig_6666666_98730_peg_2053	COG5550	O	Posttranslational modification, protein turnover, chaperones
fig_6666666_98730_peg_2055	COG0457	R	General function prediction only
fig_6666666_98730_peg_2064	COG1674	D	Cell cycle control, cell division, chromosome partitioning
fig_6666666_98730_peg_2072	COG2319	R	General function prediction only
fig_6666666_98730_peg_2075	COG0016	J	Translation, ribosomal structure and biogenesis
fig_6666666_98730_peg_2076	COG0724	R	General function prediction only
fig_6666666_98730_peg_2078	COG0617	J	Translation, ribosomal structure and biogenesis
fig_6666666_98730_peg_2081	COG0054	H	Coenzyme transport and metabolism
fig_6666666_98730_peg_2084	COG1943	L	Replication, recombination and repair
fig_6666666_98730_peg_2085	COG0675	L	Replication, recombination and repair
fig_6666666_98730_peg_2087	COG4636	S	Function unknown
fig_6666666_98730_peg_2088	COG0041	F	Nucleotide transport and metabolism
fig_6666666_98730_peg_2089	COG0457	R	General function prediction only
fig_6666666_98730_peg_2091	COG0675	L	Replication, recombination and repair
fig_6666666_98730_peg_2094	COG0119	E	Amino acid transport and metabolism
fig_6666666_98730_peg_2096	COG0142	H	Coenzyme transport and metabolism
fig_6666666_98730_peg_2098	COG0546	R	General function prediction only
fig_6666666_98730_peg_2100	COG0702	MG	Cell wall/membrane/envelope biogenesis;Carbohydrate transport and metabolism
fig_6666666_98730_peg_2100	COG0702	MG	Cell wall/membrane/envelope biogenesis;Carbohydrate transport and metabolism
fig_6666666_98730_peg_2101	COG0675	L	Replication, recombination and repair
fig_6666666_98730_peg_2102	COG1002	V	Defense mechanisms
fig_6666666_98730_peg_2104	COG1943	L	Replication, recombination and repair
fig_6666666_98730_peg_2108	COG3335	L	Replication, recombination and repair
fig_6666666_98730_peg_2109	COG3335	L	Replication, recombination and repair
fig_6666666_98730_peg_2110	COG3335	L	Replication, recombination and repair
fig_6666666_98730_peg_2113	COG3415	L	Replication, recombination and repair
fig_6666666_98730_peg_2118	COG0726	G	Carbohydrate transport and metabolism
fig_6666666_98730_peg_2120	COG0664	T	Signal transduction mechanisms
fig_6666666_98730_peg_2123	COG1100	R	General function prediction only
fig_6666666_98730_peg_2125	COG1305	E	Amino acid transport and metabolism
fig_6666666_98730_peg_2131	COG1336	L	Replication, recombination and repair
fig_6666666_98730_peg_2134	COG1353	R	General function prediction only
fig_6666666_98730_peg_2136	COG4636	S	Function unknown
fig_6666666_98730_peg_2137	COG0515	RTKL	General function prediction only;Signal transduction mechanisms;Transcription;Replication, recombination and repair
fig_6666666_98730_peg_2137	COG0515	RTKL	General function prediction only;Signal transduction mechanisms;Transcription;Replication, recombination and repair
fig_6666666_98730_peg_2137	COG0515	RTKL	General function prediction only;Signal transduction mechanisms;Transcription;Replication, recombination and repair
fig_6666666_98730_peg_2137	COG0515	RTKL	General function prediction only;Signal transduction mechanisms;Transcription;Replication, recombination and repair
fig_6666666_98730_peg_2138	COG0783	P	Inorganic ion transport and metabolism
fig_6666666_98730_peg_2139	COG0678	O	Posttranslational modification, protein turnover, chaperones
fig_6666666_98730_peg_2140	COG1968	V	Defense mechanisms
fig_6666666_98730_peg_2141	COG0596	R	General function prediction only
fig_6666666_98730_peg_2143	COG1219	O	Posttranslational modification, protein turnover, chaperones
fig_6666666_98730_peg_2144	COG0740	OU	Posttranslational modification, protein turnover, chaperones;Intracellular trafficking, secretion, and vesicular transport
fig_6666666_98730_peg_2144	COG0740	OU	Posttranslational modification, protein turnover, chaperones;Intracellular trafficking, secretion, and vesicular transport
fig_6666666_98730_peg_2146	COG0544	O	Posttranslational modification, protein turnover, chaperones
fig_6666666_98730_peg_2147	COG0136	E	Amino acid transport and metabolism
fig_6666666_98730_peg_2149	COG0329	EM	Amino acid transport and metabolism;Cell wall/membrane/envelope biogenesis
fig_6666666_98730_peg_2149	COG0329	EM	Amino acid transport and metabolism;Cell wall/membrane/envelope biogenesis
fig_6666666_98730_peg_2150	COG0595	R	General function prediction only
fig_6666666_98730_peg_2151	COG1691	R	General function prediction only
fig_6666666_98730_peg_2152	COG1154	HI	Coenzyme transport and metabolism;Lipid transport and metabolism
fig_6666666_98730_peg_2152	COG1154	HI	Coenzyme transport and metabolism;Lipid transport and metabolism
fig_6666666_98730_peg_2154	COG2319	R	General function prediction only
fig_6666666_98730_peg_2155	COG1309	K	Transcription
fig_6666666_98730_peg_2158	COG3464	L	Replication, recombination and repair
fig_6666666_98730_peg_2160	COG3464	L	Replication, recombination and repair
fig_6666666_98730_peg_2163	COG5433	L	Replication, recombination and repair
fig_6666666_98730_peg_2165	COG3464	L	Replication, recombination and repair
fig_6666666_98730_peg_2169	COG3464	L	Replication, recombination and repair
fig_6666666_98730_peg_2170	COG1116	P	Inorganic ion transport and metabolism
fig_6666666_98730_peg_2171	COG0766	M	Cell wall/membrane/envelope biogenesis
fig_6666666_98730_peg_2172	COG0566	J	Translation, ribosomal structure and biogenesis
fig_6666666_98730_peg_2174	COG2826	L	Replication, recombination and repair
fig_6666666_98730_peg_2176	COG0138	F	Nucleotide transport and metabolism
fig_6666666_98730_peg_2177	COG3464	L	Replication, recombination and repair
fig_6666666_98730_peg_2179	COG3514	S	Function unknown
fig_6666666_98730_peg_2185	COG1487	R	General function prediction only
fig_6666666_98730_peg_2187	COG0675	L	Replication, recombination and repair
fig_6666666_98730_peg_2190	COG0675	L	Replication, recombination and repair
fig_6666666_98730_peg_2193	COG1252	C	Energy production and conversion
fig_6666666_98730_peg_2195	COG1696	M	Cell wall/membrane/envelope biogenesis
fig_6666666_98730_peg_2196	COG0500	QR	Secondary metabolites biosynthesis, transport and catabolism;General function prediction only
fig_6666666_98730_peg_2196	COG0500	QR	Secondary metabolites biosynthesis, transport and catabolism;General function prediction only
fig_6666666_98730_peg_2198	COG1087	M	Cell wall/membrane/envelope biogenesis
fig_6666666_98730_peg_2199	COG2326	S	Function unknown
fig_6666666_98730_peg_2202	COG0299	F	Nucleotide transport and metabolism
fig_6666666_98730_peg_2203	COG4636	S	Function unknown
fig_6666666_98730_peg_2204	COG4636	S	Function unknown
fig_6666666_98730_peg_2205	COG0525	J	Translation, ribosomal structure and biogenesis
fig_6666666_98730_peg_2206	COG0538	C	Energy production and conversion
fig_6666666_98730_peg_2207	COG4636	S	Function unknown
fig_6666666_98730_peg_2209	COG2402	R	General function prediction only
fig_6666666_98730_peg_2212	COG2968	S	Function unknown
fig_6666666_98730_peg_2213	COG0596	R	General function prediction only
fig_6666666_98730_peg_2215	COG0475	P	Inorganic ion transport and metabolism
fig_6666666_98730_peg_2216	COG0659	P	Inorganic ion transport and metabolism
fig_6666666_98730_peg_2217	COG0583	K	Transcription
fig_6666666_98730_peg_2218	COG0465	O	Posttranslational modification, protein turnover, chaperones
fig_6666666_98730_peg_2220	COG0675	L	Replication, recombination and repair
fig_6666666_98730_peg_2221	COG1943	L	Replication, recombination and repair
fig_6666666_98730_peg_2222	COG0260	E	Amino acid transport and metabolism
fig_6666666_98730_peg_2223	COG0260	E	Amino acid transport and metabolism
fig_6666666_98730_peg_2225	COG1282	C	Energy production and conversion
fig_6666666_98730_peg_2226	COG3288	C	Energy production and conversion
fig_6666666_98730_peg_2227	COG3288	C	Energy production and conversion
fig_6666666_98730_peg_2228	COG3288	C	Energy production and conversion
fig_6666666_98730_peg_2239	COG1842	KT	Transcription;Signal transduction mechanisms
fig_6666666_98730_peg_2239	COG1842	KT	Transcription;Signal transduction mechanisms
fig_6666666_98730_peg_2241	COG1842	KT	Transcription;Signal transduction mechanisms
fig_6666666_98730_peg_2241	COG1842	KT	Transcription;Signal transduction mechanisms
fig_6666666_98730_peg_2245	COG5512	R	General function prediction only
fig_6666666_98730_peg_2247	COG0673	R	General function prediction only
fig_6666666_98730_peg_2248	COG0559	E	Amino acid transport and metabolism
fig_6666666_98730_peg_2249	COG0682	M	Cell wall/membrane/envelope biogenesis
fig_6666666_98730_peg_2250	COG3464	L	Replication, recombination and repair
fig_6666666_98730_peg_2251	COG3335	L	Replication, recombination and repair
fig_6666666_98730_peg_2253	COG3464	L	Replication, recombination and repair
fig_6666666_98730_peg_2254	COG3293	L	Replication, recombination and repair
fig_6666666_98730_peg_2263	COG4636	S	Function unknown
fig_6666666_98730_peg_2265	COG2197	TK	Signal transduction mechanisms;Transcription
fig_6666666_98730_peg_2265	COG2197	TK	Signal transduction mechanisms;Transcription
fig_6666666_98730_peg_2267	COG0542	O	Posttranslational modification, protein turnover, chaperones
fig_6666666_98730_peg_2270	COG0021	G	Carbohydrate transport and metabolism
fig_6666666_98730_peg_2271	COG0298	O	Posttranslational modification, protein turnover, chaperones
fig_6666666_98730_peg_2272	COG0409	O	Posttranslational modification, protein turnover, chaperones
fig_6666666_98730_peg_2274	COG1403	V	Defense mechanisms
fig_6666666_98730_peg_2275	COG1403	V	Defense mechanisms
fig_6666666_98730_peg_2281	COG2929	S	Function unknown
fig_6666666_98730_peg_2285	COG3041	S	Function unknown
fig_6666666_98730_peg_2288	COG0036	G	Carbohydrate transport and metabolism
fig_6666666_98730_peg_2289	COG0483	G	Carbohydrate transport and metabolism
fig_6666666_98730_peg_2296	COG0068	O	Posttranslational modification, protein turnover, chaperones
fig_6666666_98730_peg_2298	COG0426	C	Energy production and conversion
fig_6666666_98730_peg_2299	COG0675	L	Replication, recombination and repair
fig_6666666_98730_peg_2300	COG0675	L	Replication, recombination and repair
fig_6666666_98730_peg_2301	COG2405	R	General function prediction only
fig_6666666_98730_peg_2302	COG2886	S	Function unknown
fig_6666666_98730_peg_2303	COG1853	R	General function prediction only
fig_6666666_98730_peg_2304	COG1429	H	Coenzyme transport and metabolism
fig_6666666_98730_peg_2305	COG1429	H	Coenzyme transport and metabolism
fig_6666666_98730_peg_2307	COG0315	H	Coenzyme transport and metabolism
fig_6666666_98730_peg_2308	COG0457	R	General function prediction only
fig_6666666_98730_peg_2309	COG2402	R	General function prediction only
fig_6666666_98730_peg_2312	COG4683	S	Function unknown
fig_6666666_98730_peg_2315	COG2442	S	Function unknown
fig_6666666_98730_peg_2319	COG0457	R	General function prediction only
fig_6666666_98730_peg_2321	COG2161	D	Cell cycle control, cell division, chromosome partitioning
fig_6666666_98730_peg_2322	COG4115	S	Function unknown
fig_6666666_98730_peg_2327	COG4995	S	Function unknown
fig_6666666_98730_peg_2329	COG0804	E	Amino acid transport and metabolism
fig_6666666_98730_peg_2330	COG2326	S	Function unknown
fig_6666666_98730_peg_2333	COG3514	S	Function unknown
fig_6666666_98730_peg_2334	COG1049	C	Energy production and conversion
fig_6666666_98730_peg_2335	COG1049	C	Energy production and conversion
fig_6666666_98730_peg_2336	COG0274	F	Nucleotide transport and metabolism
fig_6666666_98730_peg_2338	COG0546	R	General function prediction only
fig_6666666_98730_peg_2339	COG0040	E	Amino acid transport and metabolism
fig_6666666_98730_peg_2340	COG2059	P	Inorganic ion transport and metabolism
fig_6666666_98730_peg_2361	COG3440	V	Defense mechanisms
fig_6666666_98730_peg_2362	COG0686	E	Amino acid transport and metabolism
fig_6666666_98730_peg_2366	COG0025	P	Inorganic ion transport and metabolism
fig_6666666_98730_peg_2368	COG0675	L	Replication, recombination and repair
fig_6666666_98730_peg_2369	COG0280	C	Energy production and conversion
fig_6666666_98730_peg_2371	COG0860	M	Cell wall/membrane/envelope biogenesis
fig_6666666_98730_peg_2373	COG1225	O	Posttranslational modification, protein turnover, chaperones
fig_6666666_98730_peg_2374	COG1649	S	Function unknown
fig_6666666_98730_peg_2376	COG0463	M	Cell wall/membrane/envelope biogenesis
fig_6666666_98730_peg_2377	COG2324	S	Function unknown
fig_6666666_98730_peg_2378	COG2324	S	Function unknown
fig_6666666_98730_peg_2380	COG0515	RTKL	General function prediction only;Signal transduction mechanisms;Transcription;Replication, recombination and repair
fig_6666666_98730_peg_2380	COG0515	RTKL	General function prediction only;Signal transduction mechanisms;Transcription;Replication, recombination and repair
fig_6666666_98730_peg_2380	COG0515	RTKL	General function prediction only;Signal transduction mechanisms;Transcription;Replication, recombination and repair
fig_6666666_98730_peg_2380	COG0515	RTKL	General function prediction only;Signal transduction mechanisms;Transcription;Replication, recombination and repair
fig_6666666_98730_peg_2381	COG3415	L	Replication, recombination and repair
fig_6666666_98730_peg_2382	COG1543	S	Function unknown
fig_6666666_98730_peg_2383	COG1543	S	Function unknown
fig_6666666_98730_peg_2384	COG0642	T	Signal transduction mechanisms
fig_6666666_98730_peg_2385	COG0596	R	General function prediction only
fig_6666666_98730_peg_2389	COG0571	K	Transcription
fig_6666666_98730_peg_2390	COG2319	R	General function prediction only
fig_6666666_98730_peg_2392	COG1449	G	Carbohydrate transport and metabolism
fig_6666666_98730_peg_2395	COG3335	L	Replication, recombination and repair
fig_6666666_98730_peg_2400	COG3039	L	Replication, recombination and repair
fig_6666666_98730_peg_2401	COG2374	R	General function prediction only
fig_6666666_98730_peg_2402	COG0737	F	Nucleotide transport and metabolism
fig_6666666_98730_peg_2403	COG3677	L	Replication, recombination and repair
fig_6666666_98730_peg_2404	COG2931	Q	Secondary metabolites biosynthesis, transport and catabolism
fig_6666666_98730_peg_2408	COG1413	C	Energy production and conversion
fig_6666666_98730_peg_2411	COG1122	P	Inorganic ion transport and metabolism
fig_6666666_98730_peg_2412	COG0619	P	Inorganic ion transport and metabolism
fig_6666666_98730_peg_2414	COG3547	L	Replication, recombination and repair
fig_6666666_98730_peg_2415	COG3547	L	Replication, recombination and repair
fig_6666666_98730_peg_2416	COG0852	C	Energy production and conversion
fig_6666666_98730_peg_2417	COG0377	C	Energy production and conversion
fig_6666666_98730_peg_2418	COG0838	C	Energy production and conversion
fig_6666666_98730_peg_2420	COG0060	J	Translation, ribosomal structure and biogenesis
fig_6666666_98730_peg_2421	COG4636	S	Function unknown
fig_6666666_98730_peg_2423	COG2148	M	Cell wall/membrane/envelope biogenesis
fig_6666666_98730_peg_2427	COG0363	G	Carbohydrate transport and metabolism
fig_6666666_98730_peg_2428	COG1716	T	Signal transduction mechanisms
fig_6666666_98730_peg_2430	COG1994	R	General function prediction only
fig_6666666_98730_peg_2431	COG0149	G	Carbohydrate transport and metabolism
fig_6666666_98730_peg_2432	COG0179	Q	Secondary metabolites biosynthesis, transport and catabolism
fig_6666666_98730_peg_2433	COG0360	J	Translation, ribosomal structure and biogenesis
fig_6666666_98730_peg_2434	COG4636	S	Function unknown
fig_6666666_98730_peg_2438	COG4636	S	Function unknown
fig_6666666_98730_peg_2443	COG5464	S	Function unknown
fig_6666666_98730_peg_2444	COG5464	S	Function unknown
fig_6666666_98730_peg_2446	COG1598	S	Function unknown
fig_6666666_98730_peg_2450	COG5433	L	Replication, recombination and repair
fig_6666666_98730_peg_2451	COG3415	L	Replication, recombination and repair
fig_6666666_98730_peg_2452	COG3039	L	Replication, recombination and repair
fig_6666666_98730_peg_2454	COG1544	J	Translation, ribosomal structure and biogenesis
fig_6666666_98730_peg_2455	COG0071	O	Posttranslational modification, protein turnover, chaperones
fig_6666666_98730_peg_2457	COG0009	J	Translation, ribosomal structure and biogenesis
fig_6666666_98730_peg_2458	COG1641	S	Function unknown
fig_6666666_98730_peg_2460	COG1479	S	Function unknown
fig_6666666_98730_peg_2462	COG0251	J	Translation, ribosomal structure and biogenesis
fig_6666666_98730_peg_2463	COG0086	K	Transcription
fig_6666666_98730_peg_2464	COG2319	R	General function prediction only
fig_6666666_98730_peg_2466	COG1032	C	Energy production and conversion
fig_6666666_98730_peg_2467	COG1196	D	Cell cycle control, cell division, chromosome partitioning
fig_6666666_98730_peg_2468	COG2350	S	Function unknown
fig_6666666_98730_peg_2469	COG0463	M	Cell wall/membrane/envelope biogenesis
fig_6666666_98730_peg_2471	COG3958	G	Carbohydrate transport and metabolism
fig_6666666_98730_peg_2472	COG3959	G	Carbohydrate transport and metabolism
fig_6666666_98730_peg_2473	COG0500	QR	Secondary metabolites biosynthesis, transport and catabolism;General function prediction only
fig_6666666_98730_peg_2473	COG0500	QR	Secondary metabolites biosynthesis, transport and catabolism;General function prediction only
fig_6666666_98730_peg_2474	COG0451	MG	Cell wall/membrane/envelope biogenesis;Carbohydrate transport and metabolism
fig_6666666_98730_peg_2474	COG0451	MG	Cell wall/membrane/envelope biogenesis;Carbohydrate transport and metabolism
fig_6666666_98730_peg_2476	COG4636	S	Function unknown
fig_6666666_98730_peg_2477	COG4636	S	Function unknown
fig_6666666_98730_peg_2479	COG4636	S	Function unknown
fig_6666666_98730_peg_2480	COG4636	S	Function unknown
fig_6666666_98730_peg_2481	COG4636	S	Function unknown
fig_6666666_98730_peg_2482	COG4636	S	Function unknown
fig_6666666_98730_peg_2484	COG4636	S	Function unknown
fig_6666666_98730_peg_2485	COG0399	M	Cell wall/membrane/envelope biogenesis
fig_6666666_98730_peg_2486	COG0451	MG	Cell wall/membrane/envelope biogenesis;Carbohydrate transport and metabolism
fig_6666666_98730_peg_2486	COG0451	MG	Cell wall/membrane/envelope biogenesis;Carbohydrate transport and metabolism
fig_6666666_98730_peg_2487	COG1208	MJ	Cell wall/membrane/envelope biogenesis;Translation, ribosomal structure and biogenesis
fig_6666666_98730_peg_2487	COG1208	MJ	Cell wall/membrane/envelope biogenesis;Translation, ribosomal structure and biogenesis
fig_6666666_98730_peg_2494	COG3772	R	General function prediction only
fig_6666666_98730_peg_2495	COG3673	S	Function unknown
fig_6666666_98730_peg_2497	COG0031	E	Amino acid transport and metabolism
fig_6666666_98730_peg_2498	COG0675	L	Replication, recombination and repair
fig_6666666_98730_peg_2499	COG0675	L	Replication, recombination and repair
fig_6666666_98730_peg_2501	COG0675	L	Replication, recombination and repair
fig_6666666_98730_peg_2502	COG0675	L	Replication, recombination and repair
fig_6666666_98730_peg_2507	COG1236	J	Translation, ribosomal structure and biogenesis
fig_6666666_98730_peg_2508	COG5464	S	Function unknown
fig_6666666_98730_peg_2512	COG0303	H	Coenzyme transport and metabolism
fig_6666666_98730_peg_2513	COG2066	E	Amino acid transport and metabolism
fig_6666666_98730_peg_2514	COG3914	O	Posttranslational modification, protein turnover, chaperones
fig_6666666_98730_peg_2516	COG2931	Q	Secondary metabolites biosynthesis, transport and catabolism
fig_6666666_98730_peg_2519	COG3670	Q	Secondary metabolites biosynthesis, transport and catabolism
fig_6666666_98730_peg_2520	COG4636	S	Function unknown
fig_6666666_98730_peg_2521	COG4636	S	Function unknown
fig_6666666_98730_peg_2522	COG4636	S	Function unknown
fig_6666666_98730_peg_2523	COG4636	S	Function unknown
fig_6666666_98730_peg_2526	COG0553	KL	Transcription;Replication, recombination and repair
fig_6666666_98730_peg_2526	COG0553	KL	Transcription;Replication, recombination and repair
fig_6666666_98730_peg_2528	COG2131	F	Nucleotide transport and metabolism
fig_6666666_98730_peg_2529	COG0501	O	Posttranslational modification, protein turnover, chaperones
fig_6666666_98730_peg_2531	COG0310	P	Inorganic ion transport and metabolism
fig_6666666_98730_peg_2532	COG0310	P	Inorganic ion transport and metabolism
fig_6666666_98730_peg_2538	COG5433	L	Replication, recombination and repair
fig_6666666_98730_peg_2542	COG5433	L	Replication, recombination and repair
fig_6666666_98730_peg_2545	COG0075	E	Amino acid transport and metabolism
fig_6666666_98730_peg_2547	COG0134	E	Amino acid transport and metabolism
fig_6666666_98730_peg_2552	COG0438	M	Cell wall/membrane/envelope biogenesis
fig_6666666_98730_peg_2554	COG1657	I	Lipid transport and metabolism
fig_6666666_98730_peg_2555	COG0264	J	Translation, ribosomal structure and biogenesis
fig_6666666_98730_peg_2556	COG0052	J	Translation, ribosomal structure and biogenesis
fig_6666666_98730_peg_2558	COG1225	O	Posttranslational modification, protein turnover, chaperones
fig_6666666_98730_peg_2559	COG0501	O	Posttranslational modification, protein turnover, chaperones
fig_6666666_98730_peg_2560	COG3682	K	Transcription
fig_6666666_98730_peg_2562	COG0675	L	Replication, recombination and repair
fig_6666666_98730_peg_2566	COG1208	MJ	Cell wall/membrane/envelope biogenesis;Translation, ribosomal structure and biogenesis
fig_6666666_98730_peg_2566	COG1208	MJ	Cell wall/membrane/envelope biogenesis;Translation, ribosomal structure and biogenesis
fig_6666666_98730_peg_2577	COG0675	L	Replication, recombination and repair
fig_6666666_98730_peg_2579	COG0652	O	Posttranslational modification, protein turnover, chaperones
fig_6666666_98730_peg_2580	COG0304	IQ	Lipid transport and metabolism;Secondary metabolites biosynthesis, transport and catabolism
fig_6666666_98730_peg_2580	COG0304	IQ	Lipid transport and metabolism;Secondary metabolites biosynthesis, transport and catabolism
fig_6666666_98730_peg_2582	COG0358	L	Replication, recombination and repair
fig_6666666_98730_peg_2589	COG1109	G	Carbohydrate transport and metabolism
fig_6666666_98730_peg_2590	COG0247	C	Energy production and conversion
fig_6666666_98730_peg_2591	COG0277	C	Energy production and conversion
fig_6666666_98730_peg_2592	COG0436	E	Amino acid transport and metabolism
fig_6666666_98730_peg_2593	COG2003	L	Replication, recombination and repair
fig_6666666_98730_peg_2595	COG0150	F	Nucleotide transport and metabolism
fig_6666666_98730_peg_2603	COG1060	HR	Coenzyme transport and metabolism;General function prediction only
fig_6666666_98730_peg_2603	COG1060	HR	Coenzyme transport and metabolism;General function prediction only
fig_6666666_98730_peg_2608	COG0691	O	Posttranslational modification, protein turnover, chaperones
fig_6666666_98730_peg_2611	COG3729	R	General function prediction only
fig_6666666_98730_peg_2614	COG1071	C	Energy production and conversion
fig_6666666_98730_peg_2618	COG0463	M	Cell wall/membrane/envelope biogenesis
fig_6666666_98730_peg_2620	COG2360	O	Posttranslational modification, protein turnover, chaperones
fig_6666666_98730_peg_2621	COG0642	T	Signal transduction mechanisms
fig_6666666_98730_peg_2622	COG0666	R	General function prediction only
fig_6666666_98730_peg_2624	COG0631	T	Signal transduction mechanisms
fig_6666666_98730_peg_2625	COG0631	T	Signal transduction mechanisms
fig_6666666_98730_peg_2626	COG0661	R	General function prediction only
fig_6666666_98730_peg_2628	COG0683	E	Amino acid transport and metabolism
fig_6666666_98730_peg_2630	COG1247	M	Cell wall/membrane/envelope biogenesis
fig_6666666_98730_peg_2634	COG0364	G	Carbohydrate transport and metabolism
fig_6666666_98730_peg_2636	COG3429	G	Carbohydrate transport and metabolism
fig_6666666_98730_peg_2637	COG4636	S	Function unknown
fig_6666666_98730_peg_2638	COG0126	G	Carbohydrate transport and metabolism
fig_6666666_98730_peg_2639	COG0589	T	Signal transduction mechanisms
fig_6666666_98730_peg_2643	COG0784	T	Signal transduction mechanisms
fig_6666666_98730_peg_2644	COG0642	T	Signal transduction mechanisms
fig_6666666_98730_peg_2648	COG1429	H	Coenzyme transport and metabolism
fig_6666666_98730_peg_2650	COG2239	P	Inorganic ion transport and metabolism
fig_6666666_98730_peg_2651	COG0244	J	Translation, ribosomal structure and biogenesis
fig_6666666_98730_peg_2652	COG0222	J	Translation, ribosomal structure and biogenesis
fig_6666666_98730_peg_2653	COG1327	K	Transcription
fig_6666666_98730_peg_2654	COG0539	J	Translation, ribosomal structure and biogenesis
fig_6666666_98730_peg_2655	COG2114	T	Signal transduction mechanisms
fig_6666666_98730_peg_2656	COG0675	L	Replication, recombination and repair
fig_6666666_98730_peg_2657	COG0675	L	Replication, recombination and repair
fig_6666666_98730_peg_2659	COG0675	L	Replication, recombination and repair
fig_6666666_98730_peg_2664	COG0730	R	General function prediction only
fig_6666666_98730_peg_2667	COG4188	R	General function prediction only
fig_6666666_98730_peg_2668	COG0675	L	Replication, recombination and repair
fig_6666666_98730_peg_2671	COG3264	M	Cell wall/membrane/envelope biogenesis
fig_6666666_98730_peg_2672	COG1653	G	Carbohydrate transport and metabolism
fig_6666666_98730_peg_2675	COG1724	N	Cell motility
fig_6666666_98730_peg_2676	COG1598	S	Function unknown
fig_6666666_98730_peg_2678	COG2026	JD	Translation, ribosomal structure and biogenesis;Cell cycle control, cell division, chromosome partitioning
fig_6666666_98730_peg_2678	COG2026	JD	Translation, ribosomal structure and biogenesis;Cell cycle control, cell division, chromosome partitioning
fig_6666666_98730_peg_2679	COG0457	R	General function prediction only
fig_6666666_98730_peg_2680	COG3654	R	General function prediction only
fig_6666666_98730_peg_2683	COG1598	S	Function unknown
fig_6666666_98730_peg_2685	COG1598	S	Function unknown
fig_6666666_98730_peg_2687	COG0442	J	Translation, ribosomal structure and biogenesis
fig_6666666_98730_peg_2688	COG0019	E	Amino acid transport and metabolism
fig_6666666_98730_peg_2690	COG3415	L	Replication, recombination and repair
fig_6666666_98730_peg_2691	COG0209	F	Nucleotide transport and metabolism
fig_6666666_98730_peg_2697	COG0208	F	Nucleotide transport and metabolism
fig_6666666_98730_peg_2698	COG0208	F	Nucleotide transport and metabolism
fig_6666666_98730_peg_2700	COG0474	P	Inorganic ion transport and metabolism
fig_6666666_98730_peg_2701	COG0675	L	Replication, recombination and repair
fig_6666666_98730_peg_2703	COG0474	P	Inorganic ion transport and metabolism
fig_6666666_98730_peg_2704	COG0061	G	Carbohydrate transport and metabolism
fig_6666666_98730_peg_2706	COG0422	H	Coenzyme transport and metabolism
fig_6666666_98730_peg_2707	COG0675	L	Replication, recombination and repair
fig_6666666_98730_peg_2708	COG0675	L	Replication, recombination and repair
fig_6666666_98730_peg_2709	COG0675	L	Replication, recombination and repair
fig_6666666_98730_peg_2710	COG0176	G	Carbohydrate transport and metabolism
fig_6666666_98730_peg_2711	COG0291	J	Translation, ribosomal structure and biogenesis
fig_6666666_98730_peg_2712	COG0292	J	Translation, ribosomal structure and biogenesis
fig_6666666_98730_peg_2713	COG1702	T	Signal transduction mechanisms
fig_6666666_98730_peg_2717	COG0714	R	General function prediction only
fig_6666666_98730_peg_2718	COG1262	S	Function unknown
fig_6666666_98730_peg_2721	COG1262	S	Function unknown
fig_6666666_98730_peg_2723	COG1702	T	Signal transduction mechanisms
fig_6666666_98730_peg_2724	COG0031	E	Amino acid transport and metabolism
fig_6666666_98730_peg_2725	COG0031	E	Amino acid transport and metabolism
fig_6666666_98730_peg_2727	COG4226	S	Function unknown
fig_6666666_98730_peg_2729	COG1669	R	General function prediction only
fig_6666666_98730_peg_2731	COG4248	R	General function prediction only
fig_6666666_98730_peg_2732	COG3514	S	Function unknown
fig_6666666_98730_peg_2734	COG2361	S	Function unknown
fig_6666666_98730_peg_2735	COG1669	R	General function prediction only
fig_6666666_98730_peg_2737	COG4245	R	General function prediction only
fig_6666666_98730_peg_2739	COG0526	OC	Posttranslational modification, protein turnover, chaperones;Energy production and conversion
fig_6666666_98730_peg_2739	COG0526	OC	Posttranslational modification, protein turnover, chaperones;Energy production and conversion
fig_6666666_98730_peg_2740	COG4094	S	Function unknown
fig_6666666_98730_peg_2741	COG3411	C	Energy production and conversion
fig_6666666_98730_peg_2743	COG0526	OC	Posttranslational modification, protein turnover, chaperones;Energy production and conversion
fig_6666666_98730_peg_2743	COG0526	OC	Posttranslational modification, protein turnover, chaperones;Energy production and conversion
fig_6666666_98730_peg_2745	COG1252	C	Energy production and conversion
fig_6666666_98730_peg_2747	COG3464	L	Replication, recombination and repair
fig_6666666_98730_peg_2749	COG4636	S	Function unknown
fig_6666666_98730_peg_2750	COG4636	S	Function unknown
fig_6666666_98730_peg_2751	COG0515	RTKL	General function prediction only;Signal transduction mechanisms;Transcription;Replication, recombination and repair
fig_6666666_98730_peg_2751	COG0515	RTKL	General function prediction only;Signal transduction mechanisms;Transcription;Replication, recombination and repair
fig_6666666_98730_peg_2751	COG0515	RTKL	General function prediction only;Signal transduction mechanisms;Transcription;Replication, recombination and repair
fig_6666666_98730_peg_2751	COG0515	RTKL	General function prediction only;Signal transduction mechanisms;Transcription;Replication, recombination and repair
fig_6666666_98730_peg_2752	COG0515	RTKL	General function prediction only;Signal transduction mechanisms;Transcription;Replication, recombination and repair
fig_6666666_98730_peg_2752	COG0515	RTKL	General function prediction only;Signal transduction mechanisms;Transcription;Replication, recombination and repair
fig_6666666_98730_peg_2752	COG0515	RTKL	General function prediction only;Signal transduction mechanisms;Transcription;Replication, recombination and repair
fig_6666666_98730_peg_2752	COG0515	RTKL	General function prediction only;Signal transduction mechanisms;Transcription;Replication, recombination and repair
fig_6666666_98730_peg_2753	COG0752	J	Translation, ribosomal structure and biogenesis
fig_6666666_98730_peg_2754	COG3335	L	Replication, recombination and repair
fig_6666666_98730_peg_2757	COG0051	J	Translation, ribosomal structure and biogenesis
fig_6666666_98730_peg_2758	COG0050	J	Translation, ribosomal structure and biogenesis
fig_6666666_98730_peg_2759	COG0480	J	Translation, ribosomal structure and biogenesis
fig_6666666_98730_peg_2760	COG0049	J	Translation, ribosomal structure and biogenesis
fig_6666666_98730_peg_2765	COG3335	L	Replication, recombination and repair
fig_6666666_98730_peg_2766	COG3093	R	General function prediction only
fig_6666666_98730_peg_2767	COG3464	L	Replication, recombination and repair
fig_6666666_98730_peg_2768	COG3093	R	General function prediction only
fig_6666666_98730_peg_2770	COG1432	S	Function unknown
fig_6666666_98730_peg_2771	COG0143	J	Translation, ribosomal structure and biogenesis
fig_6666666_98730_peg_2772	COG0204	I	Lipid transport and metabolism
fig_6666666_98730_peg_2774	COG1192	D	Cell cycle control, cell division, chromosome partitioning
fig_6666666_98730_peg_2777	COG1252	C	Energy production and conversion
fig_6666666_98730_peg_2778	COG3464	L	Replication, recombination and repair
fig_6666666_98730_peg_2781	COG3335	L	Replication, recombination and repair
fig_6666666_98730_peg_2783	COG0181	H	Coenzyme transport and metabolism
fig_6666666_98730_peg_2784	COG0730	R	General function prediction only
fig_6666666_98730_peg_2785	COG0607	P	Inorganic ion transport and metabolism
fig_6666666_98730_peg_2786	COG0491	R	General function prediction only
fig_6666666_98730_peg_2787	COG0633	C	Energy production and conversion
fig_6666666_98730_peg_2789	COG2377	O	Posttranslational modification, protein turnover, chaperones
fig_6666666_98730_peg_2790	COG0675	L	Replication, recombination and repair
fig_6666666_98730_peg_2791	COG0675	L	Replication, recombination and repair
fig_6666666_98730_peg_2792	COG2104	H	Coenzyme transport and metabolism
fig_6666666_98730_peg_2793	COG0352	H	Coenzyme transport and metabolism
fig_6666666_98730_peg_2796	COG2452	L	Replication, recombination and repair
fig_6666666_98730_peg_2800	COG0139	E	Amino acid transport and metabolism
fig_6666666_98730_peg_2803	COG1249	C	Energy production and conversion
fig_6666666_98730_peg_2804	COG0125	F	Nucleotide transport and metabolism
fig_6666666_98730_peg_2805	COG0207	F	Nucleotide transport and metabolism
fig_6666666_98730_peg_2807	COG1134	GM	Carbohydrate transport and metabolism;Cell wall/membrane/envelope biogenesis
fig_6666666_98730_peg_2807	COG1134	GM	Carbohydrate transport and metabolism;Cell wall/membrane/envelope biogenesis
fig_6666666_98730_peg_2808	COG1682	GM	Carbohydrate transport and metabolism;Cell wall/membrane/envelope biogenesis
fig_6666666_98730_peg_2808	COG1682	GM	Carbohydrate transport and metabolism;Cell wall/membrane/envelope biogenesis
fig_6666666_98730_peg_2809	COG1131	V	Defense mechanisms
fig_6666666_98730_peg_2810	COG0675	L	Replication, recombination and repair
fig_6666666_98730_peg_2812	COG0675	L	Replication, recombination and repair
fig_6666666_98730_peg_2813	COG1376	S	Function unknown
fig_6666666_98730_peg_2814	COG4095	S	Function unknown
fig_6666666_98730_peg_2816	COG0491	R	General function prediction only
fig_6666666_98730_peg_2817	COG0491	R	General function prediction only
fig_6666666_98730_peg_2818	COG1012	C	Energy production and conversion
fig_6666666_98730_peg_2825	COG1324	P	Inorganic ion transport and metabolism
fig_6666666_98730_peg_2826	COG0664	T	Signal transduction mechanisms
fig_6666666_98730_peg_2828	COG1162	R	General function prediction only
fig_6666666_98730_peg_2829	COG0425	O	Posttranslational modification, protein turnover, chaperones
fig_6666666_98730_peg_2830	COG0484	O	Posttranslational modification, protein turnover, chaperones
fig_6666666_98730_peg_2832	COG0443	O	Posttranslational modification, protein turnover, chaperones
fig_6666666_98730_peg_2835	COG3464	L	Replication, recombination and repair
fig_6666666_98730_peg_2836	COG3415	L	Replication, recombination and repair
fig_6666666_98730_peg_2837	COG1064	R	General function prediction only
fig_6666666_98730_peg_2838	COG4636	S	Function unknown
fig_6666666_98730_peg_2842	COG0063	G	Carbohydrate transport and metabolism
fig_6666666_98730_peg_2843	COG0527	E	Amino acid transport and metabolism
fig_6666666_98730_peg_2845	COG0457	R	General function prediction only
fig_6666666_98730_peg_2847	COG1487	R	General function prediction only
fig_6666666_98730_peg_2848	COG0457	R	General function prediction only
fig_6666666_98730_peg_2849	COG1724	N	Cell motility
fig_6666666_98730_peg_2850	COG1598	S	Function unknown
fig_6666666_98730_peg_2852	COG2402	R	General function prediction only
fig_6666666_98730_peg_2855	COG2161	D	Cell cycle control, cell division, chromosome partitioning
fig_6666666_98730_peg_2857	COG1035	C	Energy production and conversion
fig_6666666_98730_peg_2858	COG1035	C	Energy production and conversion
fig_6666666_98730_peg_2859	COG0123	BQ	Chromatin structure and dynamics;Secondary metabolites biosynthesis, transport and catabolism
fig_6666666_98730_peg_2859	COG0123	BQ	Chromatin structure and dynamics;Secondary metabolites biosynthesis, transport and catabolism
fig_6666666_98730_peg_2861	COG0596	R	General function prediction only
fig_6666666_98730_peg_2862	COG0463	M	Cell wall/membrane/envelope biogenesis
fig_6666666_98730_peg_2863	COG0004	P	Inorganic ion transport and metabolism
fig_6666666_98730_peg_2864	COG0004	P	Inorganic ion transport and metabolism
fig_6666666_98730_peg_2865	COG0117	H	Coenzyme transport and metabolism
fig_6666666_98730_peg_2866	COG1985	H	Coenzyme transport and metabolism
fig_6666666_98730_peg_2867	COG0326	O	Posttranslational modification, protein turnover, chaperones
fig_6666666_98730_peg_2868	COG1061	KL	Transcription;Replication, recombination and repair
fig_6666666_98730_peg_2868	COG1061	KL	Transcription;Replication, recombination and repair
fig_6666666_98730_peg_2869	COG1061	KL	Transcription;Replication, recombination and repair
fig_6666666_98730_peg_2869	COG1061	KL	Transcription;Replication, recombination and repair
fig_6666666_98730_peg_2870	COG1061	KL	Transcription;Replication, recombination and repair
fig_6666666_98730_peg_2870	COG1061	KL	Transcription;Replication, recombination and repair
fig_6666666_98730_peg_2872	COG2154	H	Coenzyme transport and metabolism
fig_6666666_98730_peg_2873	COG2084	I	Lipid transport and metabolism
fig_6666666_98730_peg_2878	COG1598	S	Function unknown
fig_6666666_98730_peg_2882	COG3668	R	General function prediction only
fig_6666666_98730_peg_2884	COG2442	S	Function unknown
fig_6666666_98730_peg_2886	COG0500	QR	Secondary metabolites biosynthesis, transport and catabolism;General function prediction only
fig_6666666_98730_peg_2886	COG0500	QR	Secondary metabolites biosynthesis, transport and catabolism;General function prediction only
fig_6666666_98730_peg_2890	COG0481	M	Cell wall/membrane/envelope biogenesis
fig_6666666_98730_peg_2891	COG1106	R	General function prediction only
fig_6666666_98730_peg_2893	COG1132	V	Defense mechanisms
fig_6666666_98730_peg_2896	COG0113	H	Coenzyme transport and metabolism
fig_6666666_98730_peg_2897	COG3937	S	Function unknown
fig_6666666_98730_peg_2901	COG5421	L	Replication, recombination and repair
fig_6666666_98730_peg_2903	COG3293	L	Replication, recombination and repair
fig_6666666_98730_peg_2904	COG3464	L	Replication, recombination and repair
fig_6666666_98730_peg_2905	COG3464	L	Replication, recombination and repair
fig_6666666_98730_peg_2907	COG3464	L	Replication, recombination and repair
fig_6666666_98730_peg_2908	COG5421	L	Replication, recombination and repair
fig_6666666_98730_peg_2909	COG3335	L	Replication, recombination and repair
fig_6666666_98730_peg_2910	COG3335	L	Replication, recombination and repair
fig_6666666_98730_peg_2912	COG0642	T	Signal transduction mechanisms
fig_6666666_98730_peg_2914	COG2947	S	Function unknown
fig_6666666_98730_peg_2915	COG0330	O	Posttranslational modification, protein turnover, chaperones
fig_6666666_98730_peg_2916	COG3293	L	Replication, recombination and repair
fig_6666666_98730_peg_2919	COG0270	L	Replication, recombination and repair
fig_6666666_98730_peg_2931	COG1598	S	Function unknown
fig_6666666_98730_peg_2932	COG1724	N	Cell motility
fig_6666666_98730_peg_2933	COG0515	RTKL	General function prediction only;Signal transduction mechanisms;Transcription;Replication, recombination and repair
fig_6666666_98730_peg_2933	COG0515	RTKL	General function prediction only;Signal transduction mechanisms;Transcription;Replication, recombination and repair
fig_6666666_98730_peg_2933	COG0515	RTKL	General function prediction only;Signal transduction mechanisms;Transcription;Replication, recombination and repair
fig_6666666_98730_peg_2933	COG0515	RTKL	General function prediction only;Signal transduction mechanisms;Transcription;Replication, recombination and repair
fig_6666666_98730_peg_2934	COG1915	S	Function unknown
fig_6666666_98730_peg_2935	COG4715	S	Function unknown
fig_6666666_98730_peg_2936	COG5119	R	General function prediction only
fig_6666666_98730_peg_2938	COG2234	R	General function prediction only
fig_6666666_98730_peg_2939	COG1231	E	Amino acid transport and metabolism
fig_6666666_98730_peg_2940	COG1109	G	Carbohydrate transport and metabolism
fig_6666666_98730_peg_2941	COG1208	MJ	Cell wall/membrane/envelope biogenesis;Translation, ribosomal structure and biogenesis
fig_6666666_98730_peg_2941	COG1208	MJ	Cell wall/membrane/envelope biogenesis;Translation, ribosomal structure and biogenesis
fig_6666666_98730_peg_2949	COG0156	H	Coenzyme transport and metabolism
fig_6666666_98730_peg_2951	COG5573	R	General function prediction only
fig_6666666_98730_peg_2954	COG3464	L	Replication, recombination and repair
fig_6666666_98730_peg_2955	COG3464	L	Replication, recombination and repair
fig_6666666_98730_peg_2957	COG0500	QR	Secondary metabolites biosynthesis, transport and catabolism;General function prediction only
fig_6666666_98730_peg_2957	COG0500	QR	Secondary metabolites biosynthesis, transport and catabolism;General function prediction only
fig_6666666_98730_peg_2960	COG0818	M	Cell wall/membrane/envelope biogenesis
fig_6666666_98730_peg_2961	COG0319	R	General function prediction only
fig_6666666_98730_peg_2964	COG0514	L	Replication, recombination and repair
fig_6666666_98730_peg_2966	COG2442	S	Function unknown
fig_6666666_98730_peg_2967	COG4634	S	Function unknown
fig_6666666_98730_peg_2974	COG3464	L	Replication, recombination and repair
fig_6666666_98730_peg_2975	COG5421	L	Replication, recombination and repair
fig_6666666_98730_peg_2976	COG5421	L	Replication, recombination and repair
fig_6666666_98730_peg_2979	COG3415	L	Replication, recombination and repair
fig_6666666_98730_peg_2982	COG3464	L	Replication, recombination and repair
fig_6666666_98730_peg_2983	COG3344	L	Replication, recombination and repair
fig_6666666_98730_peg_2984	COG3344	L	Replication, recombination and repair
fig_6666666_98730_peg_2986	COG1403	V	Defense mechanisms
fig_6666666_98730_peg_2993	COG0644	C	Energy production and conversion
fig_6666666_98730_peg_2995	COG3243	I	Lipid transport and metabolism
fig_6666666_98730_peg_2999	COG2929	S	Function unknown
fig_6666666_98730_peg_3001	COG1028	IQR	Lipid transport and metabolism;Secondary metabolites biosynthesis, transport and catabolism;General function prediction only
fig_6666666_98730_peg_3001	COG1028	IQR	Lipid transport and metabolism;Secondary metabolites biosynthesis, transport and catabolism;General function prediction only
fig_6666666_98730_peg_3001	COG1028	IQR	Lipid transport and metabolism;Secondary metabolites biosynthesis, transport and catabolism;General function prediction only
fig_6666666_98730_peg_3002	COG0183	I	Lipid transport and metabolism
fig_6666666_98730_peg_3003	COG1252	C	Energy production and conversion
fig_6666666_98730_peg_3009	COG0356	C	Energy production and conversion
fig_6666666_98730_peg_3010	COG0636	C	Energy production and conversion
fig_6666666_98730_peg_3011	COG0711	C	Energy production and conversion
fig_6666666_98730_peg_3012	COG0711	C	Energy production and conversion
fig_6666666_98730_peg_3013	COG0712	C	Energy production and conversion
fig_6666666_98730_peg_3014	COG0056	C	Energy production and conversion
fig_6666666_98730_peg_3015	COG0224	C	Energy production and conversion
fig_6666666_98730_peg_3018	COG0586	S	Function unknown
fig_6666666_98730_peg_3020	COG0499	H	Coenzyme transport and metabolism
fig_6666666_98730_peg_3021	COG2856	E	Amino acid transport and metabolism
fig_6666666_98730_peg_3024	COG0307	H	Coenzyme transport and metabolism
fig_6666666_98730_peg_3025	COG0014	E	Amino acid transport and metabolism
fig_6666666_98730_peg_3027	COG0743	I	Lipid transport and metabolism
fig_6666666_98730_peg_3029	COG1398	I	Lipid transport and metabolism
fig_6666666_98730_peg_3030	COG4100	P	Inorganic ion transport and metabolism
fig_6666666_98730_peg_3031	COG0330	O	Posttranslational modification, protein turnover, chaperones
fig_6666666_98730_peg_3032	COG0330	O	Posttranslational modification, protein turnover, chaperones
fig_6666666_98730_peg_3036	COG1943	L	Replication, recombination and repair
fig_6666666_98730_peg_3037	COG3547	L	Replication, recombination and repair
fig_6666666_98730_peg_3038	COG3547	L	Replication, recombination and repair
fig_6666666_98730_peg_3039	COG5428	S	Function unknown
fig_6666666_98730_peg_3047	COG2402	R	General function prediction only
fig_6666666_98730_peg_3050	COG1598	S	Function unknown
fig_6666666_98730_peg_3053	COG1943	L	Replication, recombination and repair
fig_6666666_98730_peg_3055	COG3677	L	Replication, recombination and repair
fig_6666666_98730_peg_3058	COG1121	P	Inorganic ion transport and metabolism
fig_6666666_98730_peg_3059	COG0803	P	Inorganic ion transport and metabolism
fig_6666666_98730_peg_3061	COG1197	LK	Replication, recombination and repair;Transcription
fig_6666666_98730_peg_3061	COG1197	LK	Replication, recombination and repair;Transcription
fig_6666666_98730_peg_3062	COG1197	LK	Replication, recombination and repair;Transcription
fig_6666666_98730_peg_3062	COG1197	LK	Replication, recombination and repair;Transcription
fig_6666666_98730_peg_3063	COG0438	M	Cell wall/membrane/envelope biogenesis
fig_6666666_98730_peg_3064	COG0457	R	General function prediction only
fig_6666666_98730_peg_3065	COG0612	R	General function prediction only
fig_6666666_98730_peg_3066	COG0612	R	General function prediction only
fig_6666666_98730_peg_3073	COG3041	S	Function unknown
fig_6666666_98730_peg_3074	COG2929	S	Function unknown
fig_6666666_98730_peg_3085	COG3547	L	Replication, recombination and repair
fig_6666666_98730_peg_3086	COG3547	L	Replication, recombination and repair
fig_6666666_98730_peg_3088	COG3547	L	Replication, recombination and repair
fig_6666666_98730_peg_3092	COG4454	P	Inorganic ion transport and metabolism
fig_6666666_98730_peg_3093	COG0387	P	Inorganic ion transport and metabolism
fig_6666666_98730_peg_3095	COG1404	O	Posttranslational modification, protein turnover, chaperones
fig_6666666_98730_peg_3096	COG0270	L	Replication, recombination and repair
fig_6666666_98730_peg_3098	COG1479	S	Function unknown
fig_6666666_98730_peg_3099	COG0519	F	Nucleotide transport and metabolism
fig_6666666_98730_peg_3100	COG1903	H	Coenzyme transport and metabolism
fig_6666666_98730_peg_3101	COG1903	H	Coenzyme transport and metabolism
fig_6666666_98730_peg_3102	COG5464	S	Function unknown
fig_6666666_98730_peg_3105	COG1669	R	General function prediction only
fig_6666666_98730_peg_3108	COG1159	R	General function prediction only
fig_6666666_98730_peg_3109	COG1159	R	General function prediction only
fig_6666666_98730_peg_3111	COG1573	L	Replication, recombination and repair
fig_6666666_98730_peg_3112	COG0742	L	Replication, recombination and repair
fig_6666666_98730_peg_3114	COG0498	E	Amino acid transport and metabolism
fig_6666666_98730_peg_3115	COG1977	H	Coenzyme transport and metabolism
fig_6666666_98730_peg_3118	COG3464	L	Replication, recombination and repair
fig_6666666_98730_peg_3119	COG3464	L	Replication, recombination and repair
fig_6666666_98730_peg_3121	COG0457	R	General function prediction only
fig_6666666_98730_peg_3122	COG0155	P	Inorganic ion transport and metabolism
fig_6666666_98730_peg_3123	COG1131	V	Defense mechanisms
fig_6666666_98730_peg_3124	COG3547	L	Replication, recombination and repair
fig_6666666_98730_peg_3125	COG3547	L	Replication, recombination and repair
fig_6666666_98730_peg_3126	COG0225	O	Posttranslational modification, protein turnover, chaperones
fig_6666666_98730_peg_3131	COG2046	P	Inorganic ion transport and metabolism
fig_6666666_98730_peg_3133	COG4221	R	General function prediction only
fig_6666666_98730_peg_3135	COG3185	ER	Amino acid transport and metabolism;General function prediction only
fig_6666666_98730_peg_3135	COG3185	ER	Amino acid transport and metabolism;General function prediction only
fig_6666666_98730_peg_3138	COG0537	FGR	Nucleotide transport and metabolism;Carbohydrate transport and metabolism;General function prediction only
fig_6666666_98730_peg_3138	COG0537	FGR	Nucleotide transport and metabolism;Carbohydrate transport and metabolism;General function prediction only
fig_6666666_98730_peg_3138	COG0537	FGR	Nucleotide transport and metabolism;Carbohydrate transport and metabolism;General function prediction only
fig_6666666_98730_peg_3139	COG0606	O	Posttranslational modification, protein turnover, chaperones
fig_6666666_98730_peg_3144	COG4938	S	Function unknown
fig_6666666_98730_peg_3145	COG1187	J	Translation, ribosomal structure and biogenesis
fig_6666666_98730_peg_3146	COG0842	V	Defense mechanisms
fig_6666666_98730_peg_3147	COG2319	R	General function prediction only
fig_6666666_98730_peg_3148	COG5450	K	Transcription
fig_6666666_98730_peg_3149	COG5499	K	Transcription
fig_6666666_98730_peg_3151	COG2197	TK	Signal transduction mechanisms;Transcription
fig_6666666_98730_peg_3151	COG2197	TK	Signal transduction mechanisms;Transcription
fig_6666666_98730_peg_3152	COG2197	TK	Signal transduction mechanisms;Transcription
fig_6666666_98730_peg_3152	COG2197	TK	Signal transduction mechanisms;Transcription
fig_6666666_98730_peg_3154	COG0574	G	Carbohydrate transport and metabolism
fig_6666666_98730_peg_3158	COG0574	G	Carbohydrate transport and metabolism
fig_6666666_98730_peg_3159	COG4636	S	Function unknown
fig_6666666_98730_peg_3163	COG2207	K	Transcription
fig_6666666_98730_peg_3164	COG2370	O	Posttranslational modification, protein turnover, chaperones
fig_6666666_98730_peg_3165	COG0500	QR	Secondary metabolites biosynthesis, transport and catabolism;General function prediction only
fig_6666666_98730_peg_3165	COG0500	QR	Secondary metabolites biosynthesis, transport and catabolism;General function prediction only
fig_6666666_98730_peg_3166	COG1900	S	Function unknown
fig_6666666_98730_peg_3168	COG1357	S	Function unknown
fig_6666666_98730_peg_3169	COG0321	H	Coenzyme transport and metabolism
fig_6666666_98730_peg_3170	COG0675	L	Replication, recombination and repair
fig_6666666_98730_peg_3171	COG0675	L	Replication, recombination and repair
fig_6666666_98730_peg_3172	COG2268	S	Function unknown
fig_6666666_98730_peg_3175	COG0438	M	Cell wall/membrane/envelope biogenesis
fig_6666666_98730_peg_3176	COG0133	E	Amino acid transport and metabolism
fig_6666666_98730_peg_3177	COG0133	E	Amino acid transport and metabolism
fig_6666666_98730_peg_3178	COG1449	G	Carbohydrate transport and metabolism
fig_6666666_98730_peg_3183	COG1002	V	Defense mechanisms
fig_6666666_98730_peg_3185	COG0436	E	Amino acid transport and metabolism
fig_6666666_98730_peg_3186	COG3293	L	Replication, recombination and repair
fig_6666666_98730_peg_3187	COG2268	S	Function unknown
fig_6666666_98730_peg_3188	COG3179	R	General function prediction only
fig_6666666_98730_peg_3191	COG3772	R	General function prediction only
fig_6666666_98730_peg_3192	COG3239	I	Lipid transport and metabolism
fig_6666666_98730_peg_3194	COG0312	R	General function prediction only
fig_6666666_98730_peg_3195	COG2839	S	Function unknown
fig_6666666_98730_peg_3196	COG0312	R	General function prediction only
fig_6666666_98730_peg_3198	COG0270	L	Replication, recombination and repair
fig_6666666_98730_peg_3199	COG5573	R	General function prediction only
fig_6666666_98730_peg_3201	COG2931	Q	Secondary metabolites biosynthesis, transport and catabolism
fig_6666666_98730_peg_3202	COG0501	O	Posttranslational modification, protein turnover, chaperones
fig_6666666_98730_peg_3204	COG0730	R	General function prediction only
fig_6666666_98730_peg_3205	COG3484	O	Posttranslational modification, protein turnover, chaperones
fig_6666666_98730_peg_3207	COG1028	IQR	Lipid transport and metabolism;Secondary metabolites biosynthesis, transport and catabolism;General function prediction only
fig_6666666_98730_peg_3207	COG1028	IQR	Lipid transport and metabolism;Secondary metabolites biosynthesis, transport and catabolism;General function prediction only
fig_6666666_98730_peg_3207	COG1028	IQR	Lipid transport and metabolism;Secondary metabolites biosynthesis, transport and catabolism;General function prediction only
fig_6666666_98730_peg_3208	COG0204	I	Lipid transport and metabolism
fig_6666666_98730_peg_3214	COG2931	Q	Secondary metabolites biosynthesis, transport and catabolism
fig_6666666_98730_peg_3215	COG2931	Q	Secondary metabolites biosynthesis, transport and catabolism
fig_6666666_98730_peg_3216	COG3464	L	Replication, recombination and repair
fig_6666666_98730_peg_3217	COG3464	L	Replication, recombination and repair
fig_6666666_98730_peg_3219	COG1487	R	General function prediction only
fig_6666666_98730_peg_3220	COG0500	QR	Secondary metabolites biosynthesis, transport and catabolism;General function prediction only
fig_6666666_98730_peg_3220	COG0500	QR	Secondary metabolites biosynthesis, transport and catabolism;General function prediction only
fig_6666666_98730_peg_3221	COG0178	L	Replication, recombination and repair
fig_6666666_98730_peg_3222	COG1045	E	Amino acid transport and metabolism
fig_6666666_98730_peg_3224	COG1214	O	Posttranslational modification, protein turnover, chaperones
fig_6666666_98730_peg_3225	COG2017	G	Carbohydrate transport and metabolism
fig_6666666_98730_peg_3228	COG0170	I	Lipid transport and metabolism
fig_6666666_98730_peg_3229	COG0759	S	Function unknown
fig_6666666_98730_peg_3231	COG0276	H	Coenzyme transport and metabolism
fig_6666666_98730_peg_3234	COG1357	S	Function unknown
fig_6666666_98730_peg_3238	COG5573	R	General function prediction only
fig_6666666_98730_peg_3240	COG1305	E	Amino acid transport and metabolism
fig_6666666_98730_peg_3241	COG2307	S	Function unknown
fig_6666666_98730_peg_3242	COG2308	S	Function unknown
fig_6666666_98730_peg_3243	COG0675	L	Replication, recombination and repair
fig_6666666_98730_peg_3245	COG1290	C	Energy production and conversion
fig_6666666_98730_peg_3246	COG1290	C	Energy production and conversion
fig_6666666_98730_peg_3247	COG3464	L	Replication, recombination and repair
fig_6666666_98730_peg_3248	COG0500	QR	Secondary metabolites biosynthesis, transport and catabolism;General function prediction only
fig_6666666_98730_peg_3248	COG0500	QR	Secondary metabolites biosynthesis, transport and catabolism;General function prediction only
fig_6666666_98730_peg_3250	COG3677	L	Replication, recombination and repair
fig_6666666_98730_peg_3251	COG2826	L	Replication, recombination and repair
fig_6666666_98730_peg_3252	COG1562	I	Lipid transport and metabolism
fig_6666666_98730_peg_3259	COG0675	L	Replication, recombination and repair
fig_6666666_98730_peg_3260	COG0675	L	Replication, recombination and repair
fig_6666666_98730_peg_3263	COG0675	L	Replication, recombination and repair
fig_6666666_98730_peg_3264	COG0784	T	Signal transduction mechanisms
fig_6666666_98730_peg_3265	COG0835	NT	Cell motility;Signal transduction mechanisms
fig_6666666_98730_peg_3265	COG0835	NT	Cell motility;Signal transduction mechanisms
fig_6666666_98730_peg_3266	COG0840	NT	Cell motility;Signal transduction mechanisms
fig_6666666_98730_peg_3266	COG0840	NT	Cell motility;Signal transduction mechanisms
fig_6666666_98730_peg_3267	COG0463	M	Cell wall/membrane/envelope biogenesis
fig_6666666_98730_peg_3269	COG3899	R	General function prediction only
fig_6666666_98730_peg_3270	COG0535	R	General function prediction only
fig_6666666_98730_peg_3272	COG2159	R	General function prediction only
fig_6666666_98730_peg_3273	COG2929	S	Function unknown
fig_6666666_98730_peg_3280	COG4453	S	Function unknown
fig_6666666_98730_peg_3281	COG0454	KR	Transcription;General function prediction only
fig_6666666_98730_peg_3281	COG0454	KR	Transcription;General function prediction only
fig_6666666_98730_peg_3282	COG4679	S	Function unknown
fig_6666666_98730_peg_3283	COG5606	S	Function unknown
fig_6666666_98730_peg_3284	COG1944	S	Function unknown
fig_6666666_98730_peg_3285	COG1773	C	Energy production and conversion
fig_6666666_98730_peg_3286	COG4447	R	General function prediction only
fig_6666666_98730_peg_3293	COG5421	L	Replication, recombination and repair
fig_6666666_98730_peg_3297	COG3344	L	Replication, recombination and repair
fig_6666666_98730_peg_3298	COG3335	L	Replication, recombination and repair
fig_6666666_98730_peg_3299	COG1403	V	Defense mechanisms
fig_6666666_98730_peg_3303	COG5421	L	Replication, recombination and repair
fig_6666666_98730_peg_3306	COG0675	L	Replication, recombination and repair
fig_6666666_98730_peg_3307	COG5433	L	Replication, recombination and repair
fig_6666666_98730_peg_3308	COG3335	L	Replication, recombination and repair
fig_6666666_98730_peg_3309	COG5433	L	Replication, recombination and repair
fig_6666666_98730_peg_3311	COG3464	L	Replication, recombination and repair
fig_6666666_98730_peg_3313	COG3335	L	Replication, recombination and repair
fig_6666666_98730_peg_3314	COG4121	S	Function unknown
fig_6666666_98730_peg_3315	COG0596	R	General function prediction only
fig_6666666_98730_peg_3316	COG0605	P	Inorganic ion transport and metabolism
fig_6666666_98730_peg_3318	COG1826	U	Intracellular trafficking, secretion, and vesicular transport
fig_6666666_98730_peg_3320	COG0296	G	Carbohydrate transport and metabolism
fig_6666666_98730_peg_3322	COG2335	M	Cell wall/membrane/envelope biogenesis
fig_6666666_98730_peg_3325	COG1234	R	General function prediction only
fig_6666666_98730_peg_3328	COG5433	L	Replication, recombination and repair
fig_6666666_98730_peg_3329	COG0078	E	Amino acid transport and metabolism
fig_6666666_98730_peg_3331	COG1640	G	Carbohydrate transport and metabolism
fig_6666666_98730_peg_3342	COG1487	R	General function prediction only
fig_6666666_98730_peg_3344	COG0243	C	Energy production and conversion
fig_6666666_98730_peg_3345	COG3335	L	Replication, recombination and repair
fig_6666666_98730_peg_3346	COG0243	C	Energy production and conversion
fig_6666666_98730_peg_3347	COG3755	S	Function unknown
fig_6666666_98730_peg_3348	COG0637	R	General function prediction only
fig_6666666_98730_peg_3350	COG1672	R	General function prediction only
fig_6666666_98730_peg_3352	COG5433	L	Replication, recombination and repair
fig_6666666_98730_peg_3357	COG0043	H	Coenzyme transport and metabolism
fig_6666666_98730_peg_3358	COG1106	R	General function prediction only
fig_6666666_98730_peg_3363	COG2052	S	Function unknown
fig_6666666_98730_peg_3364	COG0194	F	Nucleotide transport and metabolism
fig_6666666_98730_peg_3368	COG1233	Q	Secondary metabolites biosynthesis, transport and catabolism
fig_6666666_98730_peg_3369	COG1086	MG	Cell wall/membrane/envelope biogenesis;Carbohydrate transport and metabolism
fig_6666666_98730_peg_3369	COG1086	MG	Cell wall/membrane/envelope biogenesis;Carbohydrate transport and metabolism
fig_6666666_98730_peg_3372	COG0523	R	General function prediction only
fig_6666666_98730_peg_3376	COG0339	E	Amino acid transport and metabolism
fig_6666666_98730_peg_3378	COG3041	S	Function unknown
fig_6666666_98730_peg_3379	COG4251	T	Signal transduction mechanisms
fig_6666666_98730_peg_3380	COG0784	T	Signal transduction mechanisms
fig_6666666_98730_peg_3382	COG0642	T	Signal transduction mechanisms
fig_6666666_98730_peg_3385	COG1357	S	Function unknown
fig_6666666_98730_peg_3386	COG1357	S	Function unknown
fig_6666666_98730_peg_3387	COG1429	H	Coenzyme transport and metabolism
fig_6666666_98730_peg_3389	COG3464	L	Replication, recombination and repair
fig_6666666_98730_peg_3395	COG0720	H	Coenzyme transport and metabolism
fig_6666666_98730_peg_3396	COG1028	IQR	Lipid transport and metabolism;Secondary metabolites biosynthesis, transport and catabolism;General function prediction only
fig_6666666_98730_peg_3396	COG1028	IQR	Lipid transport and metabolism;Secondary metabolites biosynthesis, transport and catabolism;General function prediction only
fig_6666666_98730_peg_3396	COG1028	IQR	Lipid transport and metabolism;Secondary metabolites biosynthesis, transport and catabolism;General function prediction only
fig_6666666_98730_peg_3401	COG3464	L	Replication, recombination and repair
fig_6666666_98730_peg_3403	COG2405	R	General function prediction only
fig_6666666_98730_peg_3404	COG2405	R	General function prediction only
fig_6666666_98730_peg_3405	COG3677	L	Replication, recombination and repair
fig_6666666_98730_peg_3406	COG2002	K	Transcription
fig_6666666_98730_peg_3407	COG0628	R	General function prediction only
fig_6666666_98730_peg_3408	COG0221	C	Energy production and conversion
fig_6666666_98730_peg_3412	COG3010	G	Carbohydrate transport and metabolism
fig_6666666_98730_peg_3413	COG4638	PR	Inorganic ion transport and metabolism;General function prediction only
fig_6666666_98730_peg_3413	COG4638	PR	Inorganic ion transport and metabolism;General function prediction only
fig_6666666_98730_peg_3414	COG0675	L	Replication, recombination and repair
fig_6666666_98730_peg_3416	COG0675	L	Replication, recombination and repair
fig_6666666_98730_peg_3417	COG0010	E	Amino acid transport and metabolism
fig_6666666_98730_peg_3420	COG3744	S	Function unknown
fig_6666666_98730_peg_3421	COG4118	D	Cell cycle control, cell division, chromosome partitioning
fig_6666666_98730_peg_3422	COG2442	S	Function unknown
fig_6666666_98730_peg_3423	COG0010	E	Amino acid transport and metabolism
fig_6666666_98730_peg_3428	COG3657	S	Function unknown
fig_6666666_98730_peg_3429	COG3636	K	Transcription
fig_6666666_98730_peg_3431	COG0007	H	Coenzyme transport and metabolism
fig_6666666_98730_peg_3432	COG0432	S	Function unknown
fig_6666666_98730_peg_3441	COG3677	L	Replication, recombination and repair
fig_6666666_98730_peg_3443	COG3415	L	Replication, recombination and repair
fig_6666666_98730_peg_3446	COG0834	ET	Amino acid transport and metabolism;Signal transduction mechanisms
fig_6666666_98730_peg_3446	COG0834	ET	Amino acid transport and metabolism;Signal transduction mechanisms
fig_6666666_98730_peg_3448	COG3547	L	Replication, recombination and repair
fig_6666666_98730_peg_3449	COG3547	L	Replication, recombination and repair
fig_6666666_98730_peg_3450	COG0819	K	Transcription
fig_6666666_98730_peg_3464	COG1669	R	General function prediction only
fig_6666666_98730_peg_3467	COG2361	S	Function unknown
fig_6666666_98730_peg_3473	COG3039	L	Replication, recombination and repair
fig_6666666_98730_peg_3476	COG4451	C	Energy production and conversion
fig_6666666_98730_peg_3478	COG1850	G	Carbohydrate transport and metabolism
fig_6666666_98730_peg_3480	COG4451	C	Energy production and conversion
fig_6666666_98730_peg_3481	COG4576	QC	Secondary metabolites biosynthesis, transport and catabolism;Energy production and conversion
fig_6666666_98730_peg_3481	COG4576	QC	Secondary metabolites biosynthesis, transport and catabolism;Energy production and conversion
fig_6666666_98730_peg_3482	COG4577	QC	Secondary metabolites biosynthesis, transport and catabolism;Energy production and conversion
fig_6666666_98730_peg_3482	COG4577	QC	Secondary metabolites biosynthesis, transport and catabolism;Energy production and conversion
fig_6666666_98730_peg_3483	COG4577	QC	Secondary metabolites biosynthesis, transport and catabolism;Energy production and conversion
fig_6666666_98730_peg_3483	COG4577	QC	Secondary metabolites biosynthesis, transport and catabolism;Energy production and conversion
fig_6666666_98730_peg_3487	COG0621	J	Translation, ribosomal structure and biogenesis
fig_6666666_98730_peg_3489	COG1100	R	General function prediction only
fig_6666666_98730_peg_3490	COG0267	J	Translation, ribosomal structure and biogenesis
fig_6666666_98730_peg_3491	COG0238	J	Translation, ribosomal structure and biogenesis
fig_6666666_98730_peg_3492	COG2203	T	Signal transduction mechanisms
fig_6666666_98730_peg_3493	COG1413	C	Energy production and conversion
fig_6666666_98730_peg_3494	COG0163	H	Coenzyme transport and metabolism
fig_6666666_98730_peg_3496	COG0675	L	Replication, recombination and repair
fig_6666666_98730_peg_3497	COG3464	L	Replication, recombination and repair
fig_6666666_98730_peg_3498	COG3344	L	Replication, recombination and repair
fig_6666666_98730_peg_3499	COG0440	E	Amino acid transport and metabolism
fig_6666666_98730_peg_3500	COG0744	M	Cell wall/membrane/envelope biogenesis
fig_6666666_98730_peg_3501	COG2931	Q	Secondary metabolites biosynthesis, transport and catabolism
fig_6666666_98730_peg_3502	COG0558	I	Lipid transport and metabolism
fig_6666666_98730_peg_3504	COG3239	I	Lipid transport and metabolism
fig_6666666_98730_peg_3509	COG0683	E	Amino acid transport and metabolism
fig_6666666_98730_peg_3510	COG0745	TK	Signal transduction mechanisms;Transcription
fig_6666666_98730_peg_3510	COG0745	TK	Signal transduction mechanisms;Transcription
fig_6666666_98730_peg_3512	COG0187	L	Replication, recombination and repair
fig_6666666_98730_peg_3513	COG0187	L	Replication, recombination and repair
fig_6666666_98730_peg_3515	COG0520	E	Amino acid transport and metabolism
fig_6666666_98730_peg_3516	COG2251	R	General function prediction only
fig_6666666_98730_peg_3519	COG0235	G	Carbohydrate transport and metabolism
fig_6666666_98730_peg_3520	COG0675	L	Replication, recombination and repair
fig_6666666_98730_peg_3523	COG1715	V	Defense mechanisms
fig_6666666_98730_peg_3524	COG1715	V	Defense mechanisms
fig_6666666_98730_peg_3527	COG0482	J	Translation, ribosomal structure and biogenesis
fig_6666666_98730_peg_3528	COG4995	S	Function unknown
fig_6666666_98730_peg_3530	COG0515	RTKL	General function prediction only;Signal transduction mechanisms;Transcription;Replication, recombination and repair
fig_6666666_98730_peg_3530	COG0515	RTKL	General function prediction only;Signal transduction mechanisms;Transcription;Replication, recombination and repair
fig_6666666_98730_peg_3530	COG0515	RTKL	General function prediction only;Signal transduction mechanisms;Transcription;Replication, recombination and repair
fig_6666666_98730_peg_3530	COG0515	RTKL	General function prediction only;Signal transduction mechanisms;Transcription;Replication, recombination and repair
fig_6666666_98730_peg_3532	COG0482	J	Translation, ribosomal structure and biogenesis
fig_6666666_98730_peg_3535	COG0596	R	General function prediction only
fig_6666666_98730_peg_3536	COG0589	T	Signal transduction mechanisms
fig_6666666_98730_peg_3539	COG0582	L	Replication, recombination and repair
fig_6666666_98730_peg_3541	COG3677	L	Replication, recombination and repair
fig_6666666_98730_peg_3542	COG3878	S	Function unknown
fig_6666666_98730_peg_3546	COG3677	L	Replication, recombination and repair
fig_6666666_98730_peg_3549	COG1598	S	Function unknown
fig_6666666_98730_peg_3555	COG0845	M	Cell wall/membrane/envelope biogenesis
fig_6666666_98730_peg_3556	COG0845	M	Cell wall/membrane/envelope biogenesis
fig_6666666_98730_peg_3561	COG5433	L	Replication, recombination and repair
fig_6666666_98730_peg_3566	COG3415	L	Replication, recombination and repair
fig_6666666_98730_peg_3571	COG0457	R	General function prediction only
fig_6666666_98730_peg_3574	COG0457	R	General function prediction only
fig_6666666_98730_peg_3575	COG2442	S	Function unknown
fig_6666666_98730_peg_3578	COG1403	V	Defense mechanisms
fig_6666666_98730_peg_3579	COG0457	R	General function prediction only
[truncated: 1,744 more rows]
