# Supplementary material for: Complete genome sequence and genomic characterization of Microcystis panniformis FACHB 1757 by third-generation sequencing
Source: Stand Genomic Sci. 2016 Jan 28;11:11. doi: 10.1186/s40793-016-0130-5 (PMC4730716; doi:10.1186/s40793-016-0130-5)
Supplement: Additional file 3: — N 4 -methylcytosine, N 6 -methyladenine, and other modified bases throughout the whole chromosome. (XLSX 7893 kb) [file 40793_2016_130_MOESM3_ESM.xlsx]

## Sheet: Additional file 3
##gff-version 3
unitig_320 kinModCall . 250 250 8 - . context=GCTAGTATGAACAAAGGCGAATTCTCCGGCATTAAAGGGCA;motif=GAATTC;coverage=3;IPDRatio=2.208;id=GAATTC
unitig_320 kinModCall . 395 395 9 - . context=AAAAATAGGGCTAAAGAAGGCCAAAAAAGCGGGTTAGTGGG;motif=GGCC;coverage=3;IPDRatio=7.433;id=GGCC
unitig_320 kinModCall . 455 455 9 - . context=AAAGATCGGATCAGATCCCGATCGATAAACTGCCAAGCGGT;motif=GATC;coverage=3;IPDRatio=4.404;id=GATC
unitig_320 kinModCall . 459 459 9 - . context=CTGTAAAGATCGGATCAGATCCCGATCGATAAACTGCCAAG;motif=RGATCY;coverage=3;IPDRatio=3.113;id=RGATCY
unitig_320 kinModCall . 461 461 12 - . context=GCCTGTAAAGATCGGATCAGATCCCGATCGATAAACTGCCA;motif=GATC;coverage=3;IPDRatio=8.815;id=GATC
unitig_320 kinModCall . 466 466 14 - . context=CGATCGCCTGTAAAGATCGGATCAGATCCCGATCGATAAAC;motif=GATC;coverage=3;IPDRatio=14.587;id=GATC
unitig_320 kinModCall . 471 471 22 - . context=AAAACCGATCGCCTGTAAAGATCGGATCAGATCCCGATCGA;motif=GATC;coverage=3;IPDRatio=8.237;id=GATC
unitig_320 kinModCall . 484 484 8 - . context=GTTGACAATCACGAAAACCGATCGCCTGTAAAGATCGGATC;motif=GATC;coverage=3;IPDRatio=2.92;id=GATC
unitig_320 kinModCall . 546 546 11 - . context=CGGTCAATCCCTTTACTTGGCCGCTCGAATCACCTGTAAAC;motif=GGCC;coverage=3;IPDRatio=7.854;id=GGCC
unitig_320 kinModCall . 623 623 5 - . context=AAATAACTGGCACCGAGTCGATCGAACTCAGCTTCCCTACT;motif=GATC;coverage=3;IPDRatio=1.705;id=GATC
unitig_320 kinModCall . 842 842 11 - . context=CTGACCAACCAAATCGGTAGATCAAGACGCAAGGAATCGAC;motif=GATC;coverage=4;IPDRatio=5.796;id=GATC
unitig_320 kinModCall . 886 886 20 - . context=AATTATCAGCGATCGCACCGATCCGATTTTCACTGAGATTA;motif=GATC;coverage=4;IPDRatio=5.15;id=GATC
unitig_320 kinModCall . 895 895 13 - . context=GAAGTTGTAAATTATCAGCGATCGCACCGATCCGATTTTCA;motif=GATC;coverage=4;IPDRatio=8.164;id=GATC
unitig_320 kinModCall . 955 955 1 - . context=TGGCTGCCATCGCTTGCCGGAGTTTGCGTCGAGAGGGTTTC;motif=MCGRAG;coverage=4;IPDRatio=0.77;id=MCGRAG
unitig_320 kinModCall . 1013 1013 15 - . context=TAAAAATCGGTAAACAAGCGATCGCCAACCATAGCAATTTG;motif=GATC;coverage=5;IPDRatio=6.132;id=GATC
unitig_320 kinModCall modified_base 1103 1103 25 - . context=AAAATCGTGGATTGGATAAGCTGCCCCCCCCGTCAAGGGAT;motif=GCWGC;coverage=6;IPDRatio=10.27;id=GCWGC
unitig_320 kinModCall . 1136 1136 9 - . context=GGAAACGCCGAGAATTTGTGATATCCACACCTCAAAATCGT;motif=GATATC;coverage=6;IPDRatio=2.808;id=GATATC
unitig_320 kinModCall . 1168 1168 9 - . context=TCAGGTTTTATTAAGTAATGCTGCGGATGGAGGGAAACGCC;motif=GCWGC;coverage=5;IPDRatio=4.439;id=GCWGC
unitig_320 kinModCall m6A 1526 1526 24 - . context=CAGGCACCCATGCAAAACGGAGAATAAATAATCAGTCTTTA;motif=MCGRAG;coverage=7;IPDRatio=5.34;id=MCGRAG;identificationQv=8
unitig_320 kinModCall . 1581 1581 9 + . context=CCATACTCAACGGATTTAGGATCACATTACCGTGCGCTGTT;motif=GATC;coverage=3;IPDRatio=2.251;id=GATC
unitig_320 kinModCall modified_base 1582 1582 21 - . context=TAACAGCGCACGGTAATGTGATCCTAAATCCGTTGAGTATG;motif=GATC;coverage=7;IPDRatio=17.00;id=GATC
unitig_320 kinModCall . 1627 1627 9 + . context=AAAAATCAATAATTGCCCGAAGAAGATCAAACCAGAGGATG;motif=MCGRAG;coverage=3;IPDRatio=7.718;id=MCGRAG
unitig_320 kinModCall . 1632 1632 11 + . context=TCAATAATTGCCCGAAGAAGATCAAACCAGAGGATGATAGA;motif=GATC;coverage=3;IPDRatio=2.552;id=GATC
unitig_320 kinModCall . 1633 1633 18 - . context=TTCTATCATCCTCTGGTTTGATCTTCTTCGGGCAATTATTG;motif=GATC;coverage=8;IPDRatio=6.534;id=GATC
unitig_320 kinModCall . 1754 1754 3 + . context=CCGCCATTGATGGTGCGCCGATCGCCTATATTGTCGTCTTA;motif=GATC;coverage=3;IPDRatio=0.964;id=GATC
unitig_320 kinModCall . 1755 1755 14 - . context=CTAAGACGACAATATAGGCGATCGGCGCACCATCAATGGCG;motif=GATC;coverage=7;IPDRatio=11.498;id=GATC
unitig_320 kinModCall . 1790 1790 13 + . context=TCTTAGCCGCCATTGTCACCACCCTTTCTTTTATTCCCTTC;motif=ACCACC;coverage=3;IPDRatio=7.795;id=ACCACC
unitig_320 kinModCall modified_base 1882 1882 21 - . coverage=7;context=ATCGCTCCAGCGATCGGGCCGAGTAACCAACCCAAGAGGGG;IPDRatio=3.24
unitig_320 kinModCall . 1884 1884 9 - . context=CGATCGCTCCAGCGATCGGGCCGAGTAACCAACCCAAGAGG;motif=GGCC;coverage=7;IPDRatio=3.17;id=GGCC
unitig_320 kinModCall . 1885 1885 3 + . context=CTCTTGGGTTGGTTACTCGGCCCGATCGCTGGAGCGATCGC;motif=GGCC;coverage=3;IPDRatio=0.911;id=GGCC
unitig_320 kinModCall . 1889 1889 13 + . context=TGGGTTGGTTACTCGGCCCGATCGCTGGAGCGATCGCTAGT;motif=GATC;coverage=3;IPDRatio=2.637;id=GATC
unitig_320 kinModCall m6A 1890 1890 21 - . context=CACTAGCGATCGCTCCAGCGATCGGGCCGAGTAACCAACCC;motif=GATC;coverage=7;IPDRatio=6.49;id=GATC;identificationQv=8
unitig_320 kinModCall . 1897 1897 8 + . context=TTACTCGGCCCGATCGCTGGAGCGATCGCTAGTGGCATTGG;motif=GCTGDAG;coverage=3;IPDRatio=3.399;id=GCTGDAG
unitig_320 kinModCall . 1901 1901 30 + . context=TCGGCCCGATCGCTGGAGCGATCGCTAGTGGCATTGGGTCC;motif=GATC;coverage=3;IPDRatio=9.969;id=GATC
unitig_320 kinModCall . 1902 1902 14 - . context=AGGACCCAATGCCACTAGCGATCGCTCCAGCGATCGGGCCG;motif=GATC;coverage=8;IPDRatio=3.209;id=GATC
unitig_320 kinModCall . 1957 1957 15 + . context=CTTGCCCCTACACAGCAGGAATTCCCGCTATTTCGGTCTTT;motif=GAATTC;coverage=3;IPDRatio=2.8;id=GAATTC
unitig_320 kinModCall m6A 1958 1958 23 - . context=CAAAGACCGAAATAGCGGGAATTCCTGCTGTGTAGGGGCAA;motif=GAATTC;coverage=7;IPDRatio=4.88;id=GAATTC;identificationQv=6
unitig_320 kinModCall . 2041 2041 17 - . context=AATTAACGTTAATCCTAACCACCAATAACGGCGTTTTTTGC;motif=ACCACC;coverage=7;IPDRatio=9.443;id=ACCACC
unitig_320 kinModCall . 2098 2098 12 + . context=TTATCTACGCTAACCGGGCGATCGGACTGAACGGCATTTCG;motif=GATC;coverage=5;IPDRatio=3.778;id=GATC
unitig_320 kinModCall m6A 2099 2099 22 - . context=GCGAAATGCCGTTCAGTCCGATCGCCCGGTTAGCGTAGATA;motif=GATC;coverage=7;IPDRatio=5.55;id=GATC;identificationQv=6
unitig_320 kinModCall . 2206 2206 11 + . context=GGACTCTTTTTACCCATTGGATCAAAGGCAGCAATTTGGCC;motif=GATC;coverage=5;IPDRatio=4.759;id=GATC
unitig_320 kinModCall . 2207 2207 16 - . context=GGGCCAAATTGCTGCCTTTGATCCAATGGGTAAAAAGAGTC;motif=GATC;coverage=7;IPDRatio=4.291;id=GATC
unitig_320 kinModCall . 2214 2214 7 + . context=TTTACCCATTGGATCAAAGGCAGCAATTTGGCCCTAGTAGC;motif=GCWGC;coverage=5;IPDRatio=1.483;id=GCWGC
unitig_320 kinModCall . 2216 2216 19 - . context=CCGCTACTAGGGCCAAATTGCTGCCTTTGATCCAATGGGTA;motif=GCWGC;coverage=5;IPDRatio=2.728;id=GCWGC
unitig_320 kinModCall . 2224 2224 15 - . context=AATTCCCGCCGCTACTAGGGCCAAATTGCTGCCTTTGATCC;motif=GGCC;coverage=7;IPDRatio=3.239;id=GGCC
unitig_320 kinModCall . 2225 2225 12 + . context=GATCAAAGGCAGCAATTTGGCCCTAGTAGCGGCGGGAATTT;motif=GGCC;coverage=5;IPDRatio=2.453;id=GGCC
unitig_320 kinModCall . 2269 2269 10 - . context=CGGCCCCTAAATGGGAGAGGCCGCTGGCGGTCCAGGTACCC;motif=GGCC;coverage=7;IPDRatio=1.782;id=GGCC
unitig_320 kinModCall . 2270 2270 6 + . context=GGTACCTGGACCGCCAGCGGCCTCTCCCATTTAGGGGCCGT;motif=GGCC;coverage=5;IPDRatio=1.378;id=GGCC
unitig_320 kinModCall . 2286 2286 13 - . context=CGAGTAGGTAATGGCGACGGCCCCTAAATGGGAGAGGCCGC;motif=GGCC;coverage=8;IPDRatio=2.317;id=GGCC
unitig_320 kinModCall . 2287 2287 19 + . context=CGGCCTCTCCCATTTAGGGGCCGTCGCCATTACCTACTCGA;motif=GGCC;coverage=6;IPDRatio=5.08;id=GGCC
unitig_320 kinModCall . 2318 2318 11 - . context=GCGATCCAGACTTCTTCGGGCCAGTTAAAAATCGAGTAGGT;motif=GGCC;coverage=8;IPDRatio=3.166;id=GGCC
unitig_320 kinModCall modified_base 2319 2319 22 + . context=CCTACTCGATTTTTAACTGGCCCGAAGAAGTCTGGATCGCT;motif=GGCC;coverage=7;IPDRatio=31.52;id=GGCC
unitig_320 kinModCall . 2324 2324 12 + . context=TCGATTTTTAACTGGCCCGAAGAAGTCTGGATCGCTTTAAT;motif=MCGRAG;coverage=5;IPDRatio=3.351;id=MCGRAG
unitig_320 kinModCall m6A 2334 2334 22 + . context=ACTGGCCCGAAGAAGTCTGGATCGCTTTAATTGGGATCGTT;motif=GATC;coverage=7;IPDRatio=5.52;id=GATC;identificationQv=5
unitig_320 kinModCall m6A 2335 2335 29 - . context=GAACGATCCCAATTAAAGCGATCCAGACTTCTTCGGGCCAG;motif=GATC;coverage=8;IPDRatio=6.53;id=GATC;identificationQv=15
unitig_320 kinModCall . 2349 2349 17 + . context=TCTGGATCGCTTTAATTGGGATCGTTCCCCTAGAAAATCTG;motif=GATC;coverage=7;IPDRatio=5.445;id=GATC
unitig_320 kinModCall . 2350 2350 14 - . context=TCAGATTTTCTAGGGGAACGATCCCAATTAAAGCGATCCAG;motif=GATC;coverage=7;IPDRatio=5.746;id=GATC
unitig_320 kinModCall . 2394 2394 14 + . context=GTTCCTTTGTCGGTATGGTGATCGGTTGTGGTGTGATTGCC;motif=GATC;coverage=6;IPDRatio=3.415;id=GATC
unitig_320 kinModCall . 2395 2395 19 - . context=CGGCAATCACACCACAACCGATCACCATACCGACAAAGGAA;motif=GATC;coverage=7;IPDRatio=5.032;id=GATC
unitig_320 kinModCall . 2427 2427 19 + . context=TGATTGCCGGTTTACGGGCGATCGGTCTGGTCAAATCACGA;motif=GATC;coverage=6;IPDRatio=3.947;id=GATC
unitig_320 kinModCall m6A 2428 2428 25 - . context=CTCGTGATTTGACCAGACCGATCGCCCGTAAACCGGCAATC;motif=GATC;coverage=8;IPDRatio=11.25;id=GATC;identificationQv=10
unitig_320 kinModCall . 2454 2454 19 + . context=TGGTCAAATCACGAGAGGCGATCTACTAGACCTCTTGTAAA;motif=GATC;coverage=6;IPDRatio=6.101;id=GATC
unitig_320 kinModCall . 2455 2455 14 - . context=TTTTACAAGAGGTCTAGTAGATCGCCTCTCGTGATTTGACC;motif=GATC;coverage=8;IPDRatio=4.269;id=GATC
unitig_320 kinModCall m6A 2501 2501 20 + . coverage=7;context=AAATTGTTGTTAGGGTTAGGAGTCAGTAGCCGTCGTCGGAG;IPDRatio=2.93;identificationQv=4
unitig_320 kinModCall modified_base 2511 2511 21 + . coverage=5;context=TAGGGTTAGGAGTCAGTAGCCGTCGTCGGAGTCAGGAGAAG;IPDRatio=10.06
unitig_320 kinModCall . 2733 2733 16 + . context=GGTGTAGGGTGTCGGGACGGACGCAAGGGCAAGAATTGCCG;motif=GACGNAC;coverage=9;IPDRatio=4.314;id=GACGNAC
unitig_320 kinModCall modified_base 2823 2823 27 + . coverage=9;context=ACTCATCATTGCCCGCAGGTCTTGGCCGACTTCTTCGATCG;IPDRatio=4.69
unitig_320 kinModCall . 2827 2827 11 - . context=CATTCGATCGAAGAAGTCGGCCAAGACCTGCGGGCAATGAT;motif=GGCC;coverage=9;IPDRatio=2.13;id=GGCC
unitig_320 kinModCall . 2828 2828 5 + . context=TCATTGCCCGCAGGTCTTGGCCGACTTCTTCGATCGAATGT;motif=GGCC;coverage=9;IPDRatio=1.311;id=GGCC
unitig_320 kinModCall . 2840 2840 15 + . context=GGTCTTGGCCGACTTCTTCGATCGAATGTTCTGCTTCTTGA;motif=GATC;coverage=9;IPDRatio=2.602;id=GATC
unitig_320 kinModCall m6A 2841 2841 26 - . context=GTCAAGAAGCAGAACATTCGATCGAAGAAGTCGGCCAAGAC;motif=GATC;coverage=8;IPDRatio=12.50;id=GATC;identificationQv=3
unitig_320 kinModCall m6A 2984 2984 32 + . context=TCTTAGTCGCTTCCGTCACCACCCGCGGACCGCGAGTGTAG;motif=ACCACC;coverage=9;IPDRatio=4.92;id=ACCACC;identificationQv=13
unitig_320 kinModCall modified_base 2986 2986 21 + . coverage=9;context=TTAGTCGCTTCCGTCACCACCCGCGGACCGCGAGTGTAGTC;IPDRatio=2.38
unitig_320 kinModCall . 3046 3046 18 - . context=TGATCGTCGAGGCGGTTTGGCCAAAAGCGCGATAGTATTTC;motif=GGCC;coverage=9;IPDRatio=5.84;id=GGCC
unitig_320 kinModCall . 3047 3047 13 + . context=AAATACTATCGCGCTTTTGGCCAAACCGCCTCGACGATCAG;motif=GGCC;coverage=9;IPDRatio=3.103;id=GGCC
unitig_320 kinModCall . 3063 3063 19 + . context=TTGGCCAAACCGCCTCGACGATCAGATCGACGATCAGTTTC;motif=GATC;coverage=9;IPDRatio=4.185;id=GATC
unitig_320 kinModCall m6A 3064 3064 24 - . context=TGAAACTGATCGTCGATCTGATCGTCGAGGCGGTTTGGCCA;motif=GATC;coverage=9;IPDRatio=4.14;id=GATC;identificationQv=15
unitig_320 kinModCall m6A 3068 3068 27 + . context=CAAACCGCCTCGACGATCAGATCGACGATCAGTTTCACCTC;motif=GATC;coverage=9;IPDRatio=7.17;id=GATC;identificationQv=10
unitig_320 kinModCall modified_base 3069 3069 22 - . context=CGAGGTGAAACTGATCGTCGATCTGATCGTCGAGGCGGTTT;motif=GATC;coverage=9;IPDRatio=5.42;id=GATC
unitig_320 kinModCall . 3075 3075 19 + . context=CCTCGACGATCAGATCGACGATCAGTTTCACCTCGTGTAAA;motif=GATC;coverage=9;IPDRatio=6.173;id=GATC
unitig_320 kinModCall modified_base 3076 3076 21 - . context=GTTTACACGAGGTGAAACTGATCGTCGATCTGATCGTCGAG;motif=GATC;coverage=9;IPDRatio=9.75;id=GATC
unitig_320 kinModCall m6A 3176 3176 22 + . context=TTAATTAAAGCACTTAAACCACCGCATAATACTGCCTGTTC;motif=ACCACC;coverage=9;IPDRatio=5.55;id=ACCACC;identificationQv=13
unitig_320 kinModCall m6A 3188 3188 20 - . coverage=8;context=GACCTTTTTGGCGAACAGGCAGTATTATGCGGTGGTTTAAG;IPDRatio=6.45;identificationQv=11
unitig_320 kinModCall . 3249 3249 6 - . context=AGGTATCGGTGGCACTCGGGCCGGGGTTTTGGAAACCACTT;motif=GGCC;coverage=11;IPDRatio=1.288;id=GGCC
unitig_320 kinModCall modified_base 3250 3250 24 + . context=AGTGGTTTCCAAAACCCCGGCCCGAGTGCCACCGATACCTT;motif=GGCC;coverage=9;IPDRatio=4.85;id=GGCC
unitig_320 kinModCall . 3279 3279 8 - . context=AGCACGCGATCGAGCGATGGCCTACGCTAAAGGTATCGGTG;motif=GGCC;coverage=10;IPDRatio=1.845;id=GGCC
unitig_320 kinModCall modified_base 3280 3280 21 + . context=ACCGATACCTTTAGCGTAGGCCATCGCTCGATCGCGTGCTT;motif=GGCC;coverage=10;IPDRatio=2.30;id=GGCC
unitig_320 kinModCall m6A 3290 3290 41 + . context=TTAGCGTAGGCCATCGCTCGATCGCGTGCTTGGCCGGTAGC;motif=GATC;coverage=10;IPDRatio=8.35;id=GATC;identificationQv=18
unitig_320 kinModCall m6A 3291 3291 24 - . context=TGCTACCGGCCAAGCACGCGATCGAGCGATGGCCTACGCTA;fracLow=0.548;motif=GATC;coverage=11;IPDRatio=5.29;id=GATC;fracUp=1.000;frac=1.000;identificationQv=4
unitig_320 kinModCall . 3302 3302 16 - . context=GTCTATCAAGATGCTACCGGCCAAGCACGCGATCGAGCGAT;motif=GGCC;coverage=10;IPDRatio=3.86;id=GGCC
unitig_320 kinModCall . 3303 3303 1 + . context=TCGCTCGATCGCGTGCTTGGCCGGTAGCATCTTGATAGACG;motif=GGCC;coverage=10;IPDRatio=0.819;id=GGCC
unitig_320 kinModCall . 3369 3369 20 + . context=CTTGTTCGTAGGTGCGACGGACGAGATGGCCGGTCCTTTGG;motif=GACGNAC;coverage=10;IPDRatio=2.559;id=GACGNAC
unitig_320 kinModCall . 3377 3377 15 - . context=GGTTGCCCCCAAAGGACCGGCCATCTCGTCCGTCGCACCTA;motif=GGCC;coverage=11;IPDRatio=2.315;id=GGCC
unitig_320 kinModCall . 3378 3378 16 + . context=AGGTGCGACGGACGAGATGGCCGGTCCTTTGGGGGCAACCA;motif=GGCC;coverage=10;IPDRatio=6.021;id=GGCC
unitig_320 kinModCall m6A 3537 3537 26 + . coverage=9;context=TTTCTGCACTTCATCCGGTAAGAGGATCATGATCCAGTCGG;IPDRatio=4.35;identificationQv=9
unitig_320 kinModCall modified_base 3542 3542 21 + . context=GCACTTCATCCGGTAAGAGGATCATGATCCAGTCGGCAATT;motif=GATC;coverage=10;IPDRatio=6.35;id=GATC
unitig_320 kinModCall . 3543 3543 18 - . context=AAATTGCCGACTGGATCATGATCCTCTTACCGGATGAAGTG;motif=GATC;coverage=10;IPDRatio=4.158;id=GATC
unitig_320 kinModCall m6A 3548 3548 21 + . context=CATCCGGTAAGAGGATCATGATCCAGTCGGCAATTTTAGCG;motif=GATC;coverage=9;IPDRatio=5.00;id=GATC;identificationQv=6
unitig_320 kinModCall m6A 3549 3549 22 - . context=CCGCTAAAATTGCCGACTGGATCATGATCCTCTTACCGGAT;motif=GATC;coverage=7;IPDRatio=3.77;id=GATC;identificationQv=25
unitig_320 kinModCall modified_base 3571 3571 23 + . coverage=10;context=CAGTCGGCAATTTTAGCGGCTTGGGCCACATCATAAACCGG;IPDRatio=3.67
unitig_320 kinModCall . 3575 3575 14 - . context=TATTCCGGTTTATGATGTGGCCCAAGCCGCTAAAATTGCCG;motif=GGCC;coverage=9;IPDRatio=3.291;id=GGCC
unitig_320 kinModCall . 3576 3576 13 + . context=GGCAATTTTAGCGGCTTGGGCCACATCATAAACCGGAATAC;motif=GGCC;coverage=10;IPDRatio=2.562;id=GGCC
unitig_320 kinModCall . 3719 3719 18 + . context=AACCATAACCAATAATAGCGATCGTTTTCCCGCTAATAAAT;motif=GATC;coverage=10;IPDRatio=3.861;id=GATC
unitig_320 kinModCall m6A 3720 3720 24 - . context=GATTTATTAGCGGGAAAACGATCGCTATTATTGGTTATGGT;motif=GATC;coverage=10;IPDRatio=5.51;id=GATC;identificationQv=14
unitig_320 kinModCall . 4019 4019 13 + . context=GTCCTGACGGCTCGACTAGGCAGCGGTTTTACCATCCACGT;motif=GCWGC;coverage=9;IPDRatio=4.295;id=GCWGC
unitig_320 kinModCall . 4021 4021 15 - . context=AGACGTGGATGGTAAAACCGCTGCCTAGTCGAGCCGTCAGG;motif=GCWGC;coverage=8;IPDRatio=6.543;id=GCWGC
unitig_320 kinModCall . 4219 4219 17 - . context=AACCCAAATTCCGCAGGTGGAAAAAGACAAAGGAAAAGACA;motif=GGTGGA;coverage=10;IPDRatio=4.359;id=GGTGGA
unitig_320 kinModCall . 4351 4351 18 + . context=GATGGAATGAGCAGTTGAGGCAGCATTAACTTGAGCGATCG;motif=GCWGC;coverage=10;IPDRatio=4.19;id=GCWGC
unitig_320 kinModCall . 4353 4353 7 - . context=TGCGATCGCTCAAGTTAATGCTGCCTCAACTGCTCATTCCA;motif=GCWGC;coverage=9;IPDRatio=1.462;id=GCWGC
unitig_320 kinModCall m6A 4368 4368 20 + . context=AGGCAGCATTAACTTGAGCGATCGCATTTAAAGGTAAAGAT;motif=GATC;coverage=10;IPDRatio=7.26;id=GATC;identificationQv=15
unitig_320 kinModCall . 4369 4369 19 - . context=AATCTTTACCTTTAAATGCGATCGCTCAAGTTAATGCTGCC;motif=GATC;coverage=9;IPDRatio=8.603;id=GATC
unitig_320 kinModCall . 4396 4396 13 - . context=GGTAAACCTAAAACATTCGGCCTGTTCAATCTTTACCTTTA;motif=GGCC;coverage=8;IPDRatio=1.983;id=GGCC
unitig_320 kinModCall . 4397 4397 16 + . context=AAAGGTAAAGATTGAACAGGCCGAATGTTTTAGGTTTACCT;motif=GGCC;coverage=10;IPDRatio=4.131;id=GGCC
unitig_320 kinModCall . 4500 4500 13 + . context=CTGTTGCTGATATAAATTGGCTGCTTTTTCCAAGTCGGTGA;motif=GCWGC;coverage=10;IPDRatio=2.123;id=GCWGC
unitig_320 kinModCall . 4502 4502 15 - . context=GATCACCGACTTGGAAAAAGCAGCCAATTTATATCAGCAAC;motif=GCWGC;coverage=9;IPDRatio=2.755;id=GCWGC
unitig_320 kinModCall . 4520 4520 19 + . context=CTGCTTTTTCCAAGTCGGTGATCGCTTTTTGACGGTTTCCT;motif=GATC;coverage=10;IPDRatio=3.403;id=GATC
unitig_320 kinModCall m6A 4521 4521 22 - . context=CAGGAAACCGTCAAAAAGCGATCACCGACTTGGAAAAAGCA;motif=GATC;coverage=9;IPDRatio=6.02;id=GATC;identificationQv=15
unitig_320 kinModCall . 4591 4591 18 + . context=TAAGCATCAGCATAGTTAGGATCGAGGCGAATTGCTTGGGT;motif=GATC;coverage=10;IPDRatio=11.013;id=GATC
unitig_320 kinModCall m6A 4592 4592 20 - . context=CACCCAAGCAATTCGCCTCGATCCTAACTATGCTGATGCTT;motif=GATC;coverage=8;IPDRatio=5.59;id=GATC;identificationQv=17
unitig_320 kinModCall . 4622 4622 18 + . context=TTGCTTGGGTGTAGTCGGCGATCACTTTTTGATATTCTTTT;motif=GATC;coverage=10;IPDRatio=4.401;id=GATC
unitig_320 kinModCall . 4623 4623 19 - . context=TAAAAGAATATCAAAAAGTGATCGCCGACTACACCCAAGCA;motif=GATC;coverage=8;IPDRatio=5.637;id=GATC
unitig_320 kinModCall m6A 4724 4724 22 + . context=TTGCTTGGGTGTAGTCGGCGATCGCTTTTTGATATTCCCCT;motif=GATC;coverage=10;IPDRatio=7.63;id=GATC;identificationQv=17
unitig_320 kinModCall . 4725 4725 16 - . context=TAGGGGAATATCAAAAAGCGATCGCCGACTACACCCAAGCA;motif=GATC;coverage=9;IPDRatio=12.853;id=GATC
unitig_320 kinModCall m6A 4914 4914 23 + . context=TAGTTTAGAATTAGGATTTGATCGAATGCTATCGATCAAAT;motif=GATC;coverage=10;IPDRatio=2.97;id=GATC;identificationQv=10
unitig_320 kinModCall . 4915 4915 17 - . context=GATTTGATCGATAGCATTCGATCAAATCCTAATTCTAAACT;motif=GATC;coverage=11;IPDRatio=3.214;id=GATC
unitig_320 kinModCall m6A 4928 4928 30 + . context=GATTTGATCGAATGCTATCGATCAAATCCTGAGTTACTTTG;motif=GATC;coverage=10;IPDRatio=5.22;id=GATC;identificationQv=16
unitig_320 kinModCall . 4929 4929 16 - . context=TCAAAGTAACTCAGGATTTGATCGATAGCATTCGATCAAAT;motif=GATC;coverage=9;IPDRatio=4.391;id=GATC
unitig_320 kinModCall . 5027 5027 13 + . context=CCGCTTTTCGTAGCTCTGTGATCTGATTTTCTAAATCTCCT;motif=GATC;coverage=10;IPDRatio=4.696;id=GATC
unitig_320 kinModCall m6A 5028 5028 35 - . context=TAGGAGATTTAGAAAATCAGATCACAGAGCTACGAAAAGCG;fracLow=0.999;motif=GATC;coverage=11;IPDRatio=6.08;id=GATC;fracUp=1.000;frac=1.000;identificationQv=26
unitig_320 kinModCall modified_base 5219 5219 22 + . coverage=10;context=CATTGGAAAAATATTGAGCGAGCGCGTTAGTAGTGGAGATA;IPDRatio=2.45
unitig_320 kinModCall . 5281 5281 15 - . context=TTCACTCAAGCAATTAGTGGCCGAGAAATTGCTCAGAATAA;motif=GGCC;coverage=11;IPDRatio=1.959;id=GGCC
unitig_320 kinModCall m4C 5282 5282 22 + . context=TATTCTGAGCAATTTCTCGGCCACTAATTGCTTGAGTGAAA;motif=GGCC;coverage=10;IPDRatio=2.79;id=GGCC;identificationQv=3
unitig_320 kinModCall modified_base 5339 5339 23 + . context=TTGCTTGAGCATAATCGGCGATCGCTTTTTGAGAATCTCCT;motif=GATC;coverage=10;IPDRatio=5.34;id=GATC
unitig_320 kinModCall m6A 5340 5340 22 - . context=TAGGAGATTCTCAAAAAGCGATCGCCGATTATGCTCAAGCA;motif=GATC;coverage=10;IPDRatio=4.63;id=GATC;identificationQv=4
unitig_320 kinModCall . 5365 5365 10 + . context=TTTTGAGAATCTCCTAATTGATCATACAAAGTTGCTCGGTT;motif=GATC;coverage=10;IPDRatio=2.648;id=GATC
unitig_320 kinModCall . 5366 5366 13 - . context=TAACCGAGCAACTTTGTATGATCAATTAGGAGATTCTCAAA;motif=GATC;coverage=8;IPDRatio=3.092;id=GATC
unitig_320 kinModCall . 5547 5547 12 + . context=TTCATTAAAACTATTAATGGCAGCCTCTAGATCACCTTGTT;motif=GCWGC;coverage=10;IPDRatio=1.896;id=GCWGC
unitig_320 kinModCall . 5549 5549 18 - . context=ACAACAAGGTGATCTAGAGGCTGCCATTAATAGTTTTAATG;motif=GCWGC;coverage=9;IPDRatio=3.775;id=GCWGC
unitig_320 kinModCall m6A 5557 5557 24 + . context=CTATTAATGGCAGCCTCTAGATCACCTTGTTGTAATCTTTT;fracLow=0.617;motif=GATC;coverage=11;IPDRatio=5.22;id=GATC;fracUp=1.000;frac=1.000;identificationQv=16
unitig_320 kinModCall m6A 5558 5558 27 - . context=AAAAAGATTACAACAAGGTGATCTAGAGGCTGCCATTAATA;motif=GATC;coverage=9;IPDRatio=7.85;id=GATC;identificationQv=15
unitig_320 kinModCall . 5613 5613 17 + . context=AAAGTCCAGAGCAGTTGAGGCAGCATTGACTTGAGCGATCG;motif=GCWGC;coverage=9;IPDRatio=3.192;id=GCWGC
unitig_320 kinModCall . 5615 5615 6 - . context=TGCGATCGCTCAAGTCAATGCTGCCTCAACTGCTCTGGACT;motif=GCWGC;coverage=9;IPDRatio=1.425;id=GCWGC
unitig_320 kinModCall modified_base 5630 5630 21 + . context=AGGCAGCATTGACTTGAGCGATCGCATTTAAAGTAAAGATT;motif=GATC;coverage=10;IPDRatio=4.08;id=GATC
unitig_320 kinModCall . 5631 5631 19 - . context=CAATCTTTACTTTAAATGCGATCGCTCAAGTCAATGCTGCC;motif=GATC;coverage=9;IPDRatio=2.724;id=GATC
unitig_320 kinModCall modified_base 5657 5657 26 + . coverage=9;context=TTAAAGTAAAGATTGAACGGGCCGAGGGAGAGAAAGGAAGC;IPDRatio=4.22
unitig_320 kinModCall . 5657 5657 18 - . context=GCTTCCTTTCTCTCCCTCGGCCCGTTCAATCTTTACTTTAA;motif=GGCC;coverage=9;IPDRatio=3.206;id=GGCC
unitig_320 kinModCall . 5658 5658 16 + . context=TAAAGTAAAGATTGAACGGGCCGAGGGAGAGAAAGGAAGCC;motif=GGCC;coverage=10;IPDRatio=4.321;id=GGCC
unitig_320 kinModCall . 5719 5719 13 + . context=TTAAGATAGAGAAAGGACGGAGAAACATGATTGATTTTCCT;motif=MCGRAG;coverage=10;IPDRatio=1.878;id=MCGRAG
unitig_320 kinModCall modified_base 5889 5889 22 + . coverage=9;context=AGCTTAAAACCCGATGCCCGACCCCCGACACCCTGCCCCCA;IPDRatio=5.22
unitig_320 kinModCall m6A 5955 5955 20 + . context=AACTAGGGAAAGCTGACTTGATCTAGTGGAGCAGAAAAAAA;motif=GATC;coverage=9;IPDRatio=4.32;id=GATC;identificationQv=23
unitig_320 kinModCall m6A 5956 5956 26 - . context=TTTTTTTTCTGCTCCACTAGATCAAGTCAGCTTTCCCTAGT;motif=GATC;coverage=9;IPDRatio=8.38;id=GATC;identificationQv=24
unitig_320 kinModCall . 5989 5989 9 - . context=AAGTCCAAGCTAAAAATTGGCCATTACCCCCCCTTTTTTTT;motif=GGCC;coverage=10;IPDRatio=1.998;id=GGCC
unitig_320 kinModCall . 5990 5990 11 + . context=AAAAAAAGGGGGGGTAATGGCCAATTTTTAGCTTGGACTTG;motif=GGCC;coverage=9;IPDRatio=2.732;id=GGCC
unitig_320 kinModCall modified_base 6089 6089 21 + . context=CCCAGTTAAGATTAACCTCGATCTGAACACAGATAATCGGG;motif=GATC;coverage=9;IPDRatio=5.86;id=GATC
unitig_320 kinModCall . 6090 6090 18 - . context=ACCCGATTATCTGTGTTCAGATCGAGGTTAATCTTAACTGG;motif=GATC;coverage=10;IPDRatio=7.419;id=GATC
unitig_320 kinModCall . 6179 6179 19 + . context=GGGTAATTTACCCAGTCAGGATCGTTTATAGACTGATTTAC;motif=GATC;coverage=6;IPDRatio=5.581;id=GATC
unitig_320 kinModCall m6A 6180 6180 23 - . context=AGTAAATCAGTCTATAAACGATCCTGACTGGGTAAATTACC;motif=GATC;coverage=10;IPDRatio=10.01;id=GATC;identificationQv=22
unitig_320 kinModCall m6A 6207 6207 27 + . context=TAGACTGATTTACTGCCTTGATCGACCCTAGATAAAATCAG;motif=GATC;coverage=8;IPDRatio=7.31;id=GATC;identificationQv=12
unitig_320 kinModCall . 6208 6208 10 - . context=CCTGATTTTATCTAGGGTCGATCAAGGCAGTAAATCAGTCT;motif=GATC;coverage=10;IPDRatio=2.666;id=GATC
unitig_320 kinModCall . 6270 6270 10 + . context=AATCACTAATTCTCTTAGAGCTGCCCAGGAAAATCTATGGT;motif=GCWGC;coverage=6;IPDRatio=2.217;id=GCWGC
unitig_320 kinModCall . 6272 6272 9 - . context=TTACCATAGATTTTCCTGGGCAGCTCTAAGAGAATTAGTGA;motif=GCWGC;coverage=8;IPDRatio=2.417;id=GCWGC
unitig_320 kinModCall . 6343 6343 14 + . context=CTCAAGGTGTTGGGTTAGAGATCACCCCAGAGCGCATTAAC;motif=GATC;coverage=7;IPDRatio=4.215;id=GATC
unitig_320 kinModCall . 6344 6344 18 - . context=TGTTAATGCGCTCTGGGGTGATCTCTAACCCAACACCTTGA;motif=GATC;coverage=10;IPDRatio=8.081;id=GATC
unitig_320 kinModCall m6A 6373 6373 21 + . context=AGCGCATTAACATAGCTCAGATCGCCAAACAGGGACAAAAT;motif=GATC;coverage=9;IPDRatio=6.42;id=GATC;identificationQv=3
unitig_320 kinModCall m6A 6374 6374 25 - . context=AATTTTGTCCCTGTTTGGCGATCTGAGCTATGTTAATGCGC;motif=GATC;coverage=10;IPDRatio=9.98;id=GATC;identificationQv=16
unitig_320 kinModCall modified_base 6414 6414 24 - . context=CCTTCCGGGATATCCGACGAACAACATTTAACTAATTGATA;motif=GACGNAC;coverage=9;IPDRatio=3.72;id=GACGNAC
unitig_320 kinModCall m6A 6422 6422 24 + . context=AGTTAAATGTTGTTCGTCGGATATCCCGGAAGGCATCTTTG;motif=GATATC;coverage=8;IPDRatio=4.86;id=GATATC;identificationQv=7
unitig_320 kinModCall m6A 6425 6425 28 - . context=CCTCAAAGATGCCTTCCGGGATATCCGACGAACAACATTTA;motif=GATATC;coverage=10;IPDRatio=3.40;id=GATATC;identificationQv=10
unitig_320 kinModCall m6A 6569 6569 45 + . context=GCGAGTCAATTATCCGGATGATCCCCATTCCCTCGGAATTG;motif=GATC;coverage=9;IPDRatio=13.27;id=GATC;identificationQv=33
unitig_320 kinModCall m6A 6570 6570 22 - . context=CCAATTCCGAGGGAATGGGGATCATCCGGATAATTGACTCG;motif=GATC;coverage=8;IPDRatio=5.39;id=GATC;identificationQv=11
unitig_320 kinModCall m6A 6594 6594 23 + . coverage=10;context=CATTCCCTCGGAATTGGACGAATCAGGAATTGCGAAATCTG;IPDRatio=3.63;identificationQv=8
unitig_320 kinModCall m6A 6596 6596 26 - . coverage=9;context=ACCAGATTTCGCAATTCCTGATTCGTCCAATTCCGAGGGAA;IPDRatio=6.92;identificationQv=13
unitig_320 kinModCall . 6667 6667 5 - . context=TAGTTTTTGGTAGTCGAGATCCACTTCCTCGCGAGGATAGG;motif=RGATCY;coverage=9;IPDRatio=1.169;id=RGATCY
unitig_320 kinModCall m6A 6668 6668 21 + . context=CTATCCTCGCGAGGAAGTGGATCTCGACTACCAAAAACTAG;motif=GATC;coverage=10;IPDRatio=4.93;id=GATC;identificationQv=11
unitig_320 kinModCall m6A 6669 6669 29 - . context=CCTAGTTTTTGGTAGTCGAGATCCACTTCCTCGCGAGGATA;motif=GATC;coverage=9;IPDRatio=4.96;id=GATC;identificationQv=12
unitig_320 kinModCall . 6670 6670 12 + . context=ATCCTCGCGAGGAAGTGGATCTCGACTACCAAAAACTAGGC;motif=RGATCY;coverage=9;IPDRatio=2.333;id=RGATCY
unitig_320 kinModCall m6A 6712 6712 30 + . context=ACTTTCAGGATGAAGACGGGATCGAAAAAGTGCAGGTTTTG;motif=GATC;coverage=10;IPDRatio=5.08;id=GATC;identificationQv=27
unitig_320 kinModCall m6A 6713 6713 34 - . context=GCAAAACCTGCACTTTTTCGATCCCGTCTTCATCCTGAAAG;motif=GATC;coverage=9;IPDRatio=7.03;id=GATC;identificationQv=28
unitig_320 kinModCall . 6931 6931 14 + . context=GGAAATTGCCATCGTGGTGGACGGCGTTCCCAATTTTCCCG;motif=GGTGGA;coverage=10;IPDRatio=4.39;id=GGTGGA
unitig_320 kinModCall modified_base 7097 7097 21 + . coverage=10;context=CACCAATACCGGCACTTCCGGGGCCCCTACTAACGCCGGGA;IPDRatio=3.99
unitig_320 kinModCall . 7099 7099 13 - . context=CATCCCGGCGTTAGTAGGGGCCCCGGAAGTGCCGGTATTGG;motif=GGCC;coverage=7;IPDRatio=2.313;id=GGCC
unitig_320 kinModCall . 7100 7100 12 + . context=CAATACCGGCACTTCCGGGGCCCCTACTAACGCCGGGATGA;motif=GGCC;coverage=10;IPDRatio=3.378;id=GGCC
unitig_320 kinModCall m6A 7167 7167 27 + . context=TTAACCGATGAGTTACGGCGATCAATTAATTTCTATCTTAA;motif=GATC;coverage=10;IPDRatio=6.26;id=GATC;identificationQv=18
unitig_320 kinModCall . 7168 7168 13 - . context=GTTAAGATAGAAATTAATTGATCGCCGTAACTCATCGGTTA;motif=GATC;coverage=7;IPDRatio=4.603;id=GATC
unitig_320 kinModCall modified_base 7233 7233 24 + . coverage=8;context=CAATTACTTTTAGCCGGTCCCGGGGCGGTTTAGCGCACTAG;IPDRatio=18.73
unitig_320 kinModCall m6A 7298 7298 23 + . context=GCGTCCCACCATGGCAATCGATCCGATCGCATCACTGAACT;motif=GATC;coverage=10;IPDRatio=12.76;id=GATC;identificationQv=10
unitig_320 kinModCall . 7299 7299 18 - . context=AAGTTCAGTGATGCGATCGGATCGATTGCCATGGTGGGACG;motif=GATC;coverage=7;IPDRatio=5.674;id=GATC
unitig_320 kinModCall . 7303 7303 18 + . context=CCACCATGGCAATCGATCCGATCGCATCACTGAACTTAGAT;motif=GATC;coverage=10;IPDRatio=4.766;id=GATC
unitig_320 kinModCall . 7304 7304 19 - . context=TATCTAAGTTCAGTGATGCGATCGGATCGATTGCCATGGTG;motif=GATC;coverage=7;IPDRatio=5.857;id=GATC
unitig_320 kinModCall m6A 7439 7439 21 + . context=TGACGTTAATTTTCTTAAGGATCGCCATCTTACCAAACGGG;motif=GATC;coverage=10;IPDRatio=5.68;id=GATC;identificationQv=8
unitig_320 kinModCall . 7440 7440 17 - . context=TCCCGTTTGGTAAGATGGCGATCCTTAAGAAAATTAACGTC;motif=GATC;coverage=7;IPDRatio=7.256;id=GATC
unitig_320 kinModCall . 7473 7473 14 + . context=AAACGGGAAAGGAACCCCCGCAGCCAAGATTTCCACCGCTA;motif=GCWGC;coverage=10;IPDRatio=4.055;id=GCWGC
unitig_320 kinModCall . 7475 7475 10 - . context=AATAGCGGTGGAAATCTTGGCTGCGGGGGTTCCTTTCCCGT;motif=GCWGC;coverage=6;IPDRatio=4.498;id=GCWGC
unitig_320 kinModCall . 7484 7484 17 - . context=ACGCAGGTTAATAGCGGTGGAAATCTTGGCTGCGGGGGTTC;motif=GGTGGA;coverage=6;IPDRatio=2.99;id=GGTGGA
unitig_320 kinModCall m6A 7523 7523 25 + . context=GTAAACAAACACCCCTGTTGATCGGTGTGGGAGTGGGGGCC;motif=GATC;coverage=7;IPDRatio=4.38;id=GATC;identificationQv=9
unitig_320 kinModCall . 7524 7524 12 - . context=CGGCCCCCACTCCCACACCGATCAACAGGGGTGTTTGTTTA;motif=GATC;coverage=7;IPDRatio=2.834;id=GATC
unitig_320 kinModCall . 7541 7541 7 - . context=CGTCAGTGTCAATAATCCGGCCCCCACTCCCACACCGATCA;motif=GGCC;coverage=6;IPDRatio=2.467;id=GGCC
unitig_320 kinModCall . 7542 7542 17 + . context=GATCGGTGTGGGAGTGGGGGCCGGATTATTGACACTGACGG;motif=GGCC;coverage=11;IPDRatio=2.913;id=GGCC
unitig_320 kinModCall . 7607 7607 9 - . context=ATCCAGTTGCTGAATTAGGGCCTGAGTTTCGCTGGTTTGCC;motif=GGCC;coverage=7;IPDRatio=2.038;id=GGCC
unitig_320 kinModCall modified_base 7608 7608 21 + . context=GCAAACCAGCGAAACTCAGGCCCTAATTCAGCAACTGGATG;motif=GGCC;coverage=11;IPDRatio=3.43;id=GGCC
unitig_320 kinModCall . 7738 7738 11 - . context=TGAAGAATAGCTGACCAAGGCCTAATCTGATTGAATACGTT;motif=GGCC;coverage=7;IPDRatio=2.541;id=GGCC
unitig_320 kinModCall m4C 7739 7739 35 + . context=ACGTATTCAATCAGATTAGGCCTTGGTCAGCTATTCTTCAG;fracLow=1.000;motif=GGCC;coverage=12;IPDRatio=4.23;id=GGCC;fracUp=1.000;frac=1.000;identificationQv=11
unitig_320 kinModCall . 7805 7805 0 + . context=GTGTCCAGCTAACCAGTGTGCAGCAGTGGAGGTTCCCGCTG;motif=GCWGC;coverage=10;IPDRatio=0.617;id=GCWGC
unitig_320 kinModCall . 7807 7807 9 - . context=GGCAGCGGGAACCTCCACTGCTGCACACTGGTTAGCTGGAC;motif=GCWGC;coverage=6;IPDRatio=2.77;id=GCWGC
unitig_320 kinModCall m6A 7814 7814 22 + . context=TAACCAGTGTGCAGCAGTGGAGGTTCCCGCTGCCCCAGATC;fracLow=0.547;coverage=12;IPDRatio=6.23;fracUp=1.000;frac=0.987;identificationQv=15
unitig_320 kinModCall . 7823 7823 16 + . context=TGCAGCAGTGGAGGTTCCCGCTGCCCCAGATCAAGGGCAAC;motif=GCWGC;coverage=11;IPDRatio=2.505;id=GCWGC
unitig_320 kinModCall . 7825 7825 11 - . context=CTGTTGCCCTTGATCTGGGGCAGCGGGAACCTCCACTGCTG;motif=GCWGC;coverage=6;IPDRatio=2.459;id=GCWGC
unitig_320 kinModCall m6A 7832 7832 29 + . context=GGAGGTTCCCGCTGCCCCAGATCAAGGGCAACAGAATCGGG;fracLow=0.616;motif=GATC;coverage=12;IPDRatio=7.97;id=GATC;fracUp=1.000;frac=0.916;identificationQv=19
unitig_320 kinModCall . 7833 7833 15 - . context=GCCCGATTCTGTTGCCCTTGATCTGGGGCAGCGGGAACCTC;motif=GATC;coverage=7;IPDRatio=4.743;id=GATC
unitig_320 kinModCall modified_base 7881 7881 23 + . coverage=10;context=TTAAAAATCAGTGGTTTTGCCAGTTAATACGAAGCAGTCAA;IPDRatio=7.88
unitig_320 kinModCall . 7893 7893 14 + . context=GGTTTTGCCAGTTAATACGAAGCAGTCAATGATTATCTCTT;motif=MCGRAG;coverage=10;IPDRatio=3.775;id=MCGRAG
unitig_320 kinModCall m6A 7957 7957 24 + . context=TACAGGGTAGGCAAACGGTGATCGAAAGTGCTGCCCTGGCC;fracLow=0.431;motif=GATC;coverage=11;IPDRatio=5.10;id=GATC;fracUp=1.000;frac=0.887;identificationQv=8
unitig_320 kinModCall . 7958 7958 10 - . context=CGGCCAGGGCAGCACTTTCGATCACCGTTTGCCTACCCTGT;motif=GATC;coverage=7;IPDRatio=2.136;id=GATC
unitig_320 kinModCall . 7967 7967 16 + . context=GCAAACGGTGATCGAAAGTGCTGCCCTGGCCGATTACCCGT;motif=GCWGC;coverage=11;IPDRatio=2.59;id=GCWGC
unitig_320 kinModCall . 7969 7969 12 - . context=CTACGGGTAATCGGCCAGGGCAGCACTTTCGATCACCGTTT;motif=GCWGC;coverage=7;IPDRatio=2.834;id=GCWGC
unitig_320 kinModCall . 7975 7975 8 - . context=CCACCTCTACGGGTAATCGGCCAGGGCAGCACTTTCGATCA;motif=GGCC;coverage=8;IPDRatio=2.13;id=GGCC
unitig_320 kinModCall . 7976 7976 11 + . context=GATCGAAAGTGCTGCCCTGGCCGATTACCCGTAGAGGTGGA;motif=GGCC;coverage=10;IPDRatio=3.239;id=GGCC
unitig_320 kinModCall . 7996 7996 19 + . context=CCGATTACCCGTAGAGGTGGATAATCAGTACAAAATATTAA;motif=GGTGGA;coverage=10;IPDRatio=3.641;id=GGTGGA
unitig_320 kinModCall modified_base 8047 8047 30 + . context=CCCAAGCGGTTCAATTTGTGATCACCGCCCAATTAAGTATA;motif=GATC;coverage=8;IPDRatio=16.74;id=GATC
unitig_320 kinModCall . 8048 8048 19 - . context=GTATACTTAATTGGGCGGTGATCACAAATTGAACCGCTTGG;motif=GATC;coverage=7;IPDRatio=5.7;id=GATC
unitig_320 kinModCall modified_base 8112 8112 23 + . context=ATCTCGCCCGGAATGGAGCGATCGGAGTTATCACTAGGATT;motif=GATC;coverage=8;IPDRatio=9.93;id=GATC
unitig_320 kinModCall . 8113 8113 15 - . context=TAATCCTAGTGATAACTCCGATCGCTCCATTCCGGGCGAGA;motif=GATC;coverage=5;IPDRatio=5.462;id=GATC
unitig_320 kinModCall m6A 8178 8178 21 + . context=TTCAACCATGACTTTACCGAAGAATTTGAAGATCGGGAATT;motif=MCGRAG;coverage=7;IPDRatio=6.12;id=MCGRAG;identificationQv=9
unitig_320 kinModCall m6A 8189 8189 22 + . context=CTTTACCGAAGAATTTGAAGATCGGGAATTAGAGGAATTTG;motif=GATC;coverage=8;IPDRatio=5.26;id=GATC;identificationQv=23
unitig_320 kinModCall . 8190 8190 8 - . context=TCAAATTCCTCTAATTCCCGATCTTCAAATTCTTCGGTAAA;motif=GATC;coverage=5;IPDRatio=2.241;id=GATC
unitig_320 kinModCall modified_base 8264 8264 26 + . context=TCCCCGCAATAGTGGCATCGCTGCCGCTGTGCTAGGTTTAC;motif=GCWGC;coverage=7;IPDRatio=4.43;id=GCWGC
unitig_320 kinModCall . 8266 8266 10 - . context=AAGTAAACCTAGCACAGCGGCAGCGATGCCACTATTGCGGG;motif=GCWGC;coverage=5;IPDRatio=2.391;id=GCWGC
unitig_320 kinModCall . 8357 8357 12 + . context=GCAACAGTTGCAAAACGATGCAGCTGGCAAACAACAACAGA;motif=GCWGC;coverage=8;IPDRatio=2.67;id=GCWGC
unitig_320 kinModCall . 8359 8359 6 - . context=TATCTGTTGTTGTTTGCCAGCTGCATCGTTTTGCAACTGTT;motif=GCWGC;coverage=4;IPDRatio=1.581;id=GCWGC
unitig_320 kinModCall m6A 8381 8381 23 + . context=TGGCAAACAACAACAGATAGATCAACAAAAAAAGCGGTCTC;motif=GATC;coverage=8;IPDRatio=7.05;id=GATC;identificationQv=6
unitig_320 kinModCall modified_base 8382 8382 29 - . context=CGAGACCGCTTTTTTTGTTGATCTATCTGTTGTTGTTTGCC;motif=GATC;coverage=5;IPDRatio=5.20;id=GATC
unitig_320 kinModCall . 8408 8408 6 - . context=CTCAATTTTTGCTAATTCGGCCGGTCCGAGACCGCTTTTTT;motif=GGCC;coverage=5;IPDRatio=1.456;id=GGCC
unitig_320 kinModCall . 8409 8409 18 + . context=AAAAAGCGGTCTCGGACCGGCCGAATTAGCAAAAATTGAGA;motif=GGCC;coverage=8;IPDRatio=5.503;id=GGCC
unitig_320 kinModCall . 8524 8524 5 - . context=CATTGCGAGAACTTAAAGATCTTGCTAATATCTAAGAGAAT;motif=RGATCY;coverage=5;IPDRatio=1.079;id=RGATCY
unitig_320 kinModCall m6A 8525 8525 20 + . context=TTCTCTTAGATATTAGCAAGATCTTTAAGTTCTCGCAATGT;motif=GATC;coverage=8;IPDRatio=8.73;id=GATC;identificationQv=3
unitig_320 kinModCall . 8526 8526 13 - . context=AACATTGCGAGAACTTAAAGATCTTGCTAATATCTAAGAGA;motif=GATC;coverage=5;IPDRatio=4.763;id=GATC
unitig_320 kinModCall modified_base 8527 8527 21 + . context=CTCTTAGATATTAGCAAGATCTTTAAGTTCTCGCAATGTTA;motif=RGATCY;coverage=8;IPDRatio=2.98;id=RGATCY
unitig_320 kinModCall . 8587 8587 15 - . context=CCGAGGGAACCATCGAAACCACCACTGGTTCTAGTACTTGG;motif=ACCACC;coverage=5;IPDRatio=8.448;id=ACCACC
unitig_320 kinModCall . 8655 8655 19 + . context=GTCAAACTCTTAACGTCAAGATCGAAGGGAATATGCTAACA;motif=GATC;coverage=8;IPDRatio=3.898;id=GATC
unitig_320 kinModCall . 8656 8656 12 - . context=GTGTTAGCATATTCCCTTCGATCTTGACGTTAAGAGTTTGA;motif=GATC;coverage=4;IPDRatio=5.139;id=GATC
unitig_320 kinModCall . 8757 8757 19 + . context=TACCAGATGGAAAAGGAAGGATCGGCGGTTCAAGTGGTTAG;motif=GATC;coverage=7;IPDRatio=6.505;id=GATC
unitig_320 kinModCall . 8758 8758 14 - . context=ACTAACCACTTGAACCGCCGATCCTTCCTTTTCCATCTGGT;motif=GATC;coverage=4;IPDRatio=7.142;id=GATC
unitig_320 kinModCall m6A 8815 8815 36 + . context=CACTATCGTTCCCCAAGGCGATCAACCCGTTACTACCACCT;motif=GATC;coverage=8;IPDRatio=8.63;id=GATC;identificationQv=16
unitig_320 kinModCall . 8816 8816 19 - . context=AAGGTGGTAGTAACGGGTTGATCGCCTTGGGGAACGATAGT;motif=GATC;coverage=5;IPDRatio=6.304;id=GATC
unitig_320 kinModCall modified_base 8832 8832 22 + . context=GCGATCAACCCGTTACTACCACCTTTCTTCTCGATGTGATT;motif=ACCACC;coverage=8;IPDRatio=3.69;id=ACCACC
unitig_320 kinModCall . 8870 8870 14 + . context=ATTATTCCTCTCAATGCTGAAGAATTGGCGAAATTAGCACC;motif=GCTGDAG;coverage=7;IPDRatio=5.391;id=GCTGDAG
unitig_320 kinModCall m6A 8905 8905 20 + . context=AGCACCGCCCCCCCCGCCGAAGGTCAACCCCCGCCGAAGGT;motif=MCGRAG;coverage=8;IPDRatio=3.89;id=MCGRAG;identificationQv=7
unitig_320 kinModCall . 8922 8922 13 + . context=CGAAGGTCAACCCCCGCCGAAGGTCAACCCCCGCTAGTCCG;motif=MCGRAG;coverage=6;IPDRatio=4.988;id=MCGRAG
unitig_320 kinModCall modified_base 8940 8940 22 - . coverage=4;context=TTGAAAACTATTATGGCGCGGACTAGCGGGGGTTGACCTTC;IPDRatio=2.95
unitig_320 kinModCall modified_base 9027 9027 22 + . context=GAGGAGTGAAATTAAAGTGAATTCGTCCCGTTATGCTCTGT;motif=GAATTC;coverage=8;IPDRatio=6.28;id=GAATTC
unitig_320 kinModCall . 9028 9028 8 - . context=AACAGAGCATAACGGGACGAATTCACTTTAATTTCACTCCT;motif=GAATTC;coverage=5;IPDRatio=3.23;id=GAATTC
unitig_320 kinModCall modified_base 9066 9066 24 + . coverage=8;context=GTTTGTCCCCCAAATTGCCTCGTTTTATTGATGGCTCCCCT;IPDRatio=1.80
unitig_320 kinModCall . 9097 9097 5 - . context=GAAGGACTCGGGGGTTTCGGCCAAAGTGCTCAGGGGAGCCA;motif=GGCC;coverage=5;IPDRatio=1.717;id=GGCC
unitig_320 kinModCall . 9098 9098 12 + . context=GGCTCCCCTGAGCACTTTGGCCGAAACCCCCGAGTCCTTCG;motif=GGCC;coverage=8;IPDRatio=3.103;id=GGCC
unitig_320 kinModCall modified_base 9207 9207 28 + . coverage=8;context=CAAAAAAGACCTAAGAATTTCGTTCCACCCCCGATGCCGTA;IPDRatio=4.21
unitig_320 kinModCall . 9210 9210 1 - . context=TTGTACGGCATCGGGGGTGGAACGAAATTCTTAGGTCTTTT;motif=GGTGGA;coverage=4;IPDRatio=0.845;id=GGTGGA
unitig_320 kinModCall . 9237 9237 20 + . context=CCGATGCCGTACAAAAGGAGATCAGCGATCGCATTTTAGCT;motif=GATC;coverage=8;IPDRatio=12.221;id=GATC
unitig_320 kinModCall . 9238 9238 14 - . context=TAGCTAAAATGCGATCGCTGATCTCCTTTTGTACGGCATCG;motif=GATC;coverage=4;IPDRatio=5.159;id=GATC
unitig_320 kinModCall . 9244 9244 18 + . context=CGTACAAAAGGAGATCAGCGATCGCATTTTAGCTAGTGAAA;motif=GATC;coverage=8;IPDRatio=3.229;id=GATC
unitig_320 kinModCall . 9245 9245 14 - . context=TTTTCACTAGCTAAAATGCGATCGCTGATCTCCTTTTGTAC;motif=GATC;coverage=4;IPDRatio=6.519;id=GATC
unitig_320 kinModCall . 9355 9355 8 - . context=TCCCACCGGTGGGGCGACGGCCCGGGGTAGGTGGGAGCGCC;motif=GGCC;coverage=4;IPDRatio=2.677;id=GGCC
unitig_320 kinModCall . 9356 9356 9 + . context=GCGCTCCCACCTACCCCGGGCCGTCGCCCCACCGGTGGGAG;motif=GGCC;coverage=8;IPDRatio=2.263;id=GGCC
unitig_320 kinModCall . 9455 9455 7 - . context=TCTCTAGCGGAAGCTTCCGGAGTAAAACACGAGGTACAATC;motif=MCGRAG;coverage=5;IPDRatio=3.056;id=MCGRAG
unitig_320 kinModCall . 9592 9592 18 + . context=ATTTACTAACGAATCGGTGGAAAACATTTTTAATGCCGTAT;motif=GGTGGA;coverage=9;IPDRatio=5.222;id=GGTGGA
unitig_320 kinModCall . 9633 9633 7 - . context=AGTTGTACCCTGACGGTTGGCCTGGAGTCCAGAAATTAACA;motif=GGCC;coverage=5;IPDRatio=1.43;id=GGCC
unitig_320 kinModCall . 9634 9634 14 + . context=GTTAATTTCTGGACTCCAGGCCAACCGTCAGGGTACAACTA;motif=GGCC;coverage=10;IPDRatio=3.399;id=GGCC
unitig_320 kinModCall . 9799 9799 18 + . context=TTTAGTTACCCAAACCGAGGATATCGTCGATCCCCTCACCG;motif=GATATC;coverage=10;IPDRatio=3.502;id=GATATC
unitig_320 kinModCall . 9802 9802 13 - . context=GTCCGGTGAGGGGATCGACGATATCCTCGGTTTGGGTAACT;motif=GATATC;coverage=7;IPDRatio=3.013;id=GATATC
unitig_320 kinModCall m6A 9808 9808 27 + . context=CCAAACCGAGGATATCGTCGATCCCCTCACCGGACGAGTCA;motif=GATC;coverage=9;IPDRatio=6.34;id=GATC;identificationQv=15
unitig_320 kinModCall m6A 9809 9809 20 - . context=ATGACTCGTCCGGTGAGGGGATCGACGATATCCTCGGTTTG;motif=GATC;coverage=7;IPDRatio=4.04;id=GATC;identificationQv=4
unitig_320 kinModCall m6A 9833 9833 26 - . coverage=7;context=GTGGGAGGAACATCCCGGCGACCGATGACTCGTCCGGTGAG;IPDRatio=4.51;identificationQv=16
unitig_320 kinModCall . 9867 9867 11 - . context=GCCTTTCGTTTCTTGGGGGGCCAGTGGCTCTAGGGTGGGAG;motif=GGCC;coverage=7;IPDRatio=3.05;id=GGCC
unitig_320 kinModCall . 9868 9868 11 + . context=TCCCACCCTAGAGCCACTGGCCCCCCAAGAAACGAAAGGCT;motif=GGCC;coverage=12;IPDRatio=2.532;id=GGCC
unitig_320 kinModCall . 9895 9895 11 + . context=AGAAACGAAAGGCTCAAAAGCTGCCTTACTTTTAACTGGTT;motif=GCWGC;coverage=11;IPDRatio=2.343;id=GCWGC
unitig_320 kinModCall . 9897 9897 10 - . context=TAAACCAGTTAAAAGTAAGGCAGCTTTTGAGCCTTTCGTTT;motif=GCWGC;coverage=7;IPDRatio=2.245;id=GCWGC
unitig_320 kinModCall m6A 9981 9981 22 + . context=GCGAAGCGCGGCAAGTCCAGATCGCCACCTCTTTATTAACC;fracLow=0.689;motif=GATC;coverage=12;IPDRatio=9.06;id=GATC;fracUp=1.000;frac=1.000;identificationQv=20
unitig_320 kinModCall . 9982 9982 13 - . context=GGGTTAATAAAGAGGTGGCGATCTGGACTTGCCGCGCTTCG;motif=GATC;coverage=8;IPDRatio=2.377;id=GATC
unitig_320 kinModCall . 10027 10027 14 - . context=TAACTTTGACATTAACTACCACCTGACGGCGACGGGCATCT;motif=ACCACC;coverage=8;IPDRatio=2.502;id=ACCACC
unitig_320 kinModCall m6A 10095 10095 20 - . context=GAAACCATCGTTAAAACCGAAGGAAAAACTACTGTTAAAAC;motif=MCGRAG;coverage=8;IPDRatio=9.91;id=MCGRAG;identificationQv=3
unitig_320 kinModCall m6A 10228 10228 26 + . context=GCCTGTTGTGCCGATTTTCGATATCATATCGGGTACGGGGA;fracLow=1.000;motif=GATATC;coverage=11;IPDRatio=3.36;id=GATATC;fracUp=1.000;frac=1.000;identificationQv=25
unitig_320 kinModCall . 10231 10231 15 - . context=CTGTCCCCGTACCCGATATGATATCGAAAATCGGCACAACA;motif=GATATC;coverage=9;IPDRatio=3.441;id=GATATC
unitig_320 kinModCall modified_base 10260 10260 22 + . coverage=11;context=GTACGGGGACAGCAGAAATTCAACCTTTTTTTGACATTCAG;IPDRatio=1.64
unitig_320 kinModCall . 10297 10297 11 - . context=TGGGTCCTTGGTTAACACGGCCAAAGGGAGCGCCATTCTGA;motif=GGCC;coverage=9;IPDRatio=2.374;id=GGCC
unitig_320 kinModCall . 10298 10298 14 + . context=CAGAATGGCGCTCCCTTTGGCCGTGTTAACCAAGGACCCAA;motif=GGCC;coverage=11;IPDRatio=2.758;id=GGCC
unitig_320 kinModCall m6A 10531 10531 21 + . context=AAATGCCAAGATTCTCACCGATCCCTCCCTGGTGGTGCAGG;fracLow=0.600;motif=GATC;coverage=11;IPDRatio=5.90;id=GATC;fracUp=1.000;frac=0.985;identificationQv=7
unitig_320 kinModCall modified_base 10532 10532 24 - . context=TCCTGCACCACCAGGGAGGGATCGGTGAGAATCTTGGCATT;motif=GATC;coverage=9;IPDRatio=2.91;id=GATC
unitig_320 kinModCall . 10543 10543 14 - . context=CCTGTTGACCTTCCTGCACCACCAGGGAGGGATCGGTGAGA;motif=ACCACC;coverage=8;IPDRatio=2.335;id=ACCACC
unitig_320 kinModCall . 10563 10563 15 - . context=CTCGGTGAGCTTAACGGTGGCCTGTTGACCTTCCTGCACCA;motif=GGCC;coverage=9;IPDRatio=3.937;id=GGCC
unitig_320 kinModCall . 10564 10564 14 + . context=GGTGCAGGAAGGTCAACAGGCCACCGTTAAGCTCACCGAGA;motif=GGCC;coverage=12;IPDRatio=3.423;id=GGCC
unitig_320 kinModCall . 10614 10614 10 - . context=GCGTACGCCACTGAGAGGATCTACACTTGTCGCCACACTTT;motif=RGATCY;coverage=9;IPDRatio=1.947;id=RGATCY
unitig_320 kinModCall m6A 10615 10615 33 + . context=AAGTGTGGCGACAAGTGTAGATCCTCTCAGTGGCGTACGCA;fracLow=1.000;motif=GATC;coverage=12;IPDRatio=6.87;id=GATC;fracUp=1.000;frac=1.000;identificationQv=23
unitig_320 kinModCall . 10616 10616 17 - . context=GTGCGTACGCCACTGAGAGGATCTACACTTGTCGCCACACT;motif=GATC;coverage=8;IPDRatio=3.533;id=GATC
unitig_320 kinModCall . 10617 10617 18 + . context=GTGTGGCGACAAGTGTAGATCCTCTCAGTGGCGTACGCACC;motif=RGATCY;coverage=13;IPDRatio=2.434;id=RGATCY
unitig_320 kinModCall modified_base 10649 10649 22 + . coverage=13;context=GTACGCACCACTGTCCCTGTACTGGCCGATGCTGGATTAAC;IPDRatio=2.41
unitig_320 kinModCall . 10653 10653 11 - . context=TAAAGTTAATCCAGCATCGGCCAGTACAGGGACAGTGGTGC;motif=GGCC;coverage=8;IPDRatio=2.583;id=GGCC
unitig_320 kinModCall . 10654 10654 17 + . context=CACCACTGTCCCTGTACTGGCCGATGCTGGATTAACTTTAG;motif=GGCC;coverage=13;IPDRatio=3.852;id=GGCC
unitig_320 kinModCall m6A 10687 10687 24 + . context=AACTTTAGCGGTAAACATCGATCAGGTGGATGATAACGGCT;fracLow=0.510;motif=GATC;coverage=13;IPDRatio=4.82;id=GATC;fracUp=1.000;frac=0.932;identificationQv=11
unitig_320 kinModCall . 10688 10688 18 - . context=AAGCCGTTATCATCCACCTGATCGATGTTTACCGCTAAAGT;motif=GATC;coverage=9;IPDRatio=4.176;id=GATC
unitig_320 kinModCall m6A 10696 10696 34 + . context=GGTAAACATCGATCAGGTGGATGATAACGGCTTTATTTCCC;fracLow=1.000;motif=GGTGGA;coverage=13;IPDRatio=8.64;id=GGTGGA;fracUp=1.000;frac=1.000;identificationQv=23
unitig_320 kinModCall . 10742 10742 0 - . context=AATCGAATTGGAGATCCCGGAGAGGCAACAGTGGGGCTAAC;motif=MCGRAG;coverage=8;IPDRatio=0.465;id=MCGRAG
unitig_320 kinModCall . 10747 10747 13 - . context=TATCAAATCGAATTGGAGATCCCGGAGAGGCAACAGTGGGG;motif=RGATCY;coverage=7;IPDRatio=3.446;id=RGATCY
unitig_320 kinModCall m6A 10748 10748 23 + . context=CCCACTGTTGCCTCTCCGGGATCTCCAATTCGATTTGATAG;fracLow=0.400;motif=GATC;coverage=13;IPDRatio=4.97;id=GATC;fracUp=1.000;frac=0.755;identificationQv=10
unitig_320 kinModCall m6A 10749 10749 23 - . context=GCTATCAAATCGAATTGGAGATCCCGGAGAGGCAACAGTGG;motif=GATC;coverage=8;IPDRatio=5.55;id=GATC;identificationQv=8
unitig_320 kinModCall . 10750 10750 16 + . context=CACTGTTGCCTCTCCGGGATCTCCAATTCGATTTGATAGCG;motif=RGATCY;coverage=10;IPDRatio=3.095;id=RGATCY
unitig_320 kinModCall . 10772 10772 14 - . context=AGGGTGTTGACTGTCAGACCACCGCTATCAAATCGAATTGG;motif=ACCACC;coverage=8;IPDRatio=2.934;id=ACCACC
unitig_320 kinModCall . 10837 10837 7 - . context=TTAAACTCTGTCCATCCCGGAGACGAATTAAACCAGAAGTC;motif=MCGRAG;coverage=8;IPDRatio=2.858;id=MCGRAG
unitig_320 kinModCall . 11019 11019 16 - . context=GATGCCGAGGGTAGAGGTGGCCGTATCTTCGATGATTTTGG;motif=GGCC;coverage=8;IPDRatio=3.578;id=GGCC
unitig_320 kinModCall modified_base 11020 11020 22 + . context=CAAAATCATCGAAGATACGGCCACCTCTACCCTCGGCATCA;motif=GGCC;coverage=14;IPDRatio=3.44;id=GGCC
unitig_320 kinModCall . 11053 11053 16 - . context=GCATTTCCGCCGCATCTTGGCCCGGTTGATAGTTGATGCCG;motif=GGCC;coverage=7;IPDRatio=9.022;id=GGCC
unitig_320 kinModCall . 11054 11054 18 + . context=GGCATCAACTATCAACCGGGCCAAGATGCGGCGGAAATGCT;motif=GGCC;coverage=14;IPDRatio=4.093;id=GGCC
unitig_320 kinModCall m6A 11074 11074 21 - . context=CGGGGAAACCTTGACGCTGAAGCATTTCCGCCGCATCTTGG;motif=GCTGDAG;coverage=8;IPDRatio=7.38;id=GCTGDAG;identificationQv=4
unitig_320 kinModCall . 11097 11097 20 + . context=AGCGTCAAGGTTTCCCCGTGCAGCCGCGACAGTAATCAGTA;motif=GCWGC;coverage=14;IPDRatio=6.228;id=GCWGC
unitig_320 kinModCall . 11099 11099 3 - . context=ATTACTGATTACTGTCGCGGCTGCACGGGGAAACCTTGACG;motif=GCWGC;coverage=8;IPDRatio=1.03;id=GCWGC
unitig_320 kinModCall m6A 11213 11213 32 + . context=AAGTACCCGGCATGGGAGTGATCAGGGGGCAAATTCAGGGA;fracLow=0.547;motif=GATC;coverage=13;IPDRatio=5.09;id=GATC;fracUp=1.000;frac=0.925;identificationQv=15
unitig_320 kinModCall . 11214 11214 13 - . context=GTCCCTGAATTTGCCCCCTGATCACTCCCATGCCGGGTACT;motif=GATC;coverage=8;IPDRatio=3.418;id=GATC
unitig_320 kinModCall m6A 11533 11533 29 + . context=TACCAGAAAAACAGATAGCGATCGGTCGGAATCCAGAGGAT;fracLow=0.574;motif=GATC;coverage=13;IPDRatio=3.69;id=GATC;fracUp=1.000;frac=0.985;identificationQv=14
unitig_320 kinModCall m6A 11534 11534 25 - . context=CATCCTCTGGATTCCGACCGATCGCTATCTGTTTTTCTGGT;motif=GATC;coverage=10;IPDRatio=5.56;id=GATC;identificationQv=23
unitig_320 kinModCall m6A 11564 11564 35 + . context=TCCAGAGGATGTTTTTACCGATCCTTCTCTCAAAGGTTATC;fracLow=0.597;motif=GATC;coverage=13;IPDRatio=7.70;id=GATC;fracUp=1.000;frac=1.000;identificationQv=20
unitig_320 kinModCall . 11565 11565 15 - . context=CGATAACCTTTGAGAGAAGGATCGGTAAAAACATCCTCTGG;motif=GATC;coverage=11;IPDRatio=3.088;id=GATC
unitig_320 kinModCall modified_base 11634 11634 25 + . coverage=13;context=GTCCCTTGAATCGGGCGGCGTGGCAGCATCGAAGCTTACTG;IPDRatio=2.79
unitig_320 kinModCall . 11637 11637 14 + . context=CCTTGAATCGGGCGGCGTGGCAGCATCGAAGCTTACTGCTA;motif=GCWGC;coverage=13;IPDRatio=1.839;id=GCWGC
unitig_320 kinModCall . 11639 11639 18 - . context=TATAGCAGTAAGCTTCGATGCTGCCACGCCGCCCGATTCAA;motif=GCWGC;coverage=11;IPDRatio=4.308;id=GCWGC
unitig_320 kinModCall m4C 11783 11783 26 - . context=GGGATTTTTTAATAAAGGGGCCAACCAGCCGAAAAAGGCGA;fracLow=0.760;motif=GGCC;coverage=13;IPDRatio=2.82;id=GGCC;fracUp=1.000;frac=1.000;identificationQv=10
unitig_320 kinModCall . 11784 11784 17 + . context=CGCCTTTTTCGGCTGGTTGGCCCCTTTATTAAAAAATCCCC;motif=GGCC;coverage=14;IPDRatio=3.065;id=GGCC
unitig_320 kinModCall modified_base 11788 11788 29 - . coverage=14;context=GTGAGGGGATTTTTTAATAAAGGGGCCAACCAGCCGAAAAA;IPDRatio=4.05
unitig_320 kinModCall m6A 11813 11813 34 + . context=TAAAAAATCCCCTCACAGCGATCGCACTTGTGGGTTTTCTG;fracLow=0.642;motif=GATC;coverage=14;IPDRatio=4.65;id=GATC;fracUp=1.000;frac=0.993;identificationQv=12
unitig_320 kinModCall m6A 11814 11814 28 - . context=CCAGAAAACCCACAAGTGCGATCGCTGTGAGGGGATTTTTT;fracLow=0.570;motif=GATC;coverage=15;IPDRatio=6.41;id=GATC;fracUp=1.000;frac=1.000;identificationQv=5
unitig_320 kinModCall m6A 12017 12017 32 + . context=ATTAATGGAAATTAAAGATGATCGGGTCGGTGCTGGTATGG;fracLow=0.866;motif=GATC;coverage=15;IPDRatio=6.37;id=GATC;fracUp=1.000;frac=1.000;identificationQv=19
unitig_320 kinModCall m6A 12018 12018 23 - . context=ACCATACCAGCACCGACCCGATCATCTTTAATTTCCATTAA;fracLow=0.390;motif=GATC;coverage=16;IPDRatio=5.04;id=GATC;fracUp=1.000;frac=0.759;identificationQv=31
unitig_320 kinModCall . 12055 12055 12 - . context=TTGTAGGTCGTGGGAGAGATCTACATCGGTAACGCTAACCA;motif=RGATCY;coverage=15;IPDRatio=1.79;id=RGATCY
unitig_320 kinModCall m6A 12056 12056 42 + . context=GGTTAGCGTTACCGATGTAGATCTCTCCCACGACCTACAAC;fracLow=0.767;motif=GATC;coverage=15;IPDRatio=9.16;id=GATC;fracUp=1.000;frac=1.000;identificationQv=32
unitig_320 kinModCall modified_base 12057 12057 24 - . context=TGTTGTAGGTCGTGGGAGAGATCTACATCGGTAACGCTAAC;motif=GATC;coverage=16;IPDRatio=3.06;id=GATC
unitig_320 kinModCall . 12058 12058 13 + . context=TTAGCGTTACCGATGTAGATCTCTCCCACGACCTACAACAC;motif=RGATCY;coverage=12;IPDRatio=2.508;id=RGATCY
unitig_320 kinModCall m6A 12100 12100 37 - . context=CTTTGCATCTTTGTTGCCGTAGATAGACACAAAAATCCTAG;fracLow=0.662;coverage=17;IPDRatio=6.19;fracUp=1.000;frac=0.989;identificationQv=12
unitig_320 kinModCall m4C 12121 12121 23 - . context=TAACCCGGCCATAGTTTCGGCCTTTGCATCTTTGTTGCCGT;fracLow=0.420;motif=GGCC;coverage=17;IPDRatio=2.96;id=GGCC;fracUp=1.000;frac=0.973;identificationQv=7
unitig_320 kinModCall m4C 12122 12122 22 + . context=CGGCAACAAAGATGCAAAGGCCGAAACTATGGCCGGGTTAA;fracLow=0.898;motif=GGCC;coverage=14;IPDRatio=3.07;id=GGCC;fracUp=1.000;frac=1.000;identificationQv=4
unitig_320 kinModCall . 12133 12133 18 - . context=CGCAGCAGCTTTTAACCCGGCCATAGTTTCGGCCTTTGCAT;motif=GGCC;coverage=17;IPDRatio=1.764;id=GGCC
unitig_320 kinModCall . 12134 12134 1 + . context=TGCAAAGGCCGAAACTATGGCCGGGTTAAAAGCTGCTGCGG;motif=GGCC;coverage=14;IPDRatio=0.742;id=GGCC
unitig_320 kinModCall modified_base 12135 12135 21 + . coverage=14;context=GCAAAGGCCGAAACTATGGCCGGGTTAAAAGCTGCTGCGGG;IPDRatio=2.60
unitig_320 kinModCall modified_base 12146 12146 21 + . context=AACTATGGCCGGGTTAAAAGCTGCTGCGGGATTCGTCCGGC;motif=GCWGC;coverage=13;IPDRatio=10.35;id=GCWGC
unitig_320 kinModCall . 12148 12148 18 - . context=GCGCCGGACGAATCCCGCAGCAGCTTTTAACCCGGCCATAG;motif=GCWGC;coverage=15;IPDRatio=4.018;id=GCWGC
unitig_320 kinModCall . 12149 12149 15 + . context=TATGGCCGGGTTAAAAGCTGCTGCGGGATTCGTCCGGCGCG;motif=GCWGC;coverage=13;IPDRatio=2.573;id=GCWGC
unitig_320 kinModCall modified_base 12151 12151 23 - . context=TTCGCGCCGGACGAATCCCGCAGCAGCTTTTAACCCGGCCA;motif=GCWGC;coverage=14;IPDRatio=3.73;id=GCWGC
unitig_320 kinModCall m6A 12177 12177 20 - . context=CGTCTGAGACGGATGCGTTGACCGAGTTCGCGCCGGACGAA;fracLow=0.322;coverage=15;IPDRatio=3.13;fracUp=1.000;frac=0.755;identificationQv=4
unitig_320 kinModCall modified_base 12199 12199 31 + . context=AACGCATCCGTCTCAGACGTACCCCCGAAGTGGTCTTCCTA;motif=GACGNAC;coverage=18;IPDRatio=3.97;id=GACGNAC
unitig_320 kinModCall m6A 12207 12207 40 + . context=CGTCTCAGACGTACCCCCGAAGTGGTCTTCCTAGAAGATTC;fracLow=0.691;motif=MCGRAG;coverage=18;IPDRatio=4.69;id=MCGRAG;fracUp=1.000;frac=1.000;identificationQv=18
unitig_320 kinModCall modified_base 12240 12240 41 + . coverage=18;context=GAAGATTCTTCCCTTGAACGCGGCGATCGAATGTTACACCT;IPDRatio=14.38
unitig_320 kinModCall m6A 12245 12245 33 + . context=TTCTTCCCTTGAACGCGGCGATCGAATGTTACACCTTCTTG;fracLow=0.722;motif=GATC;coverage=18;IPDRatio=4.36;id=GATC;fracUp=1.000;frac=1.000;identificationQv=5
unitig_320 kinModCall m6A 12246 12246 22 - . context=TCAAGAAGGTGTAACATTCGATCGCCGCGTTCAAGGGAAGA;fracLow=0.352;motif=GATC;coverage=14;IPDRatio=4.20;id=GATC;fracUp=1.000;frac=0.731;identificationQv=3
unitig_320 kinModCall m6A 12266 12266 36 + . context=TCGAATGTTACACCTTCTTGATCATATTAAAAGCGATCGAC;fracLow=0.602;motif=GATC;coverage=18;IPDRatio=5.79;id=GATC;fracUp=1.000;frac=0.943;identificationQv=32
unitig_320 kinModCall m6A 12267 12267 35 - . context=GGTCGATCGCTTTTAATATGATCAAGAAGGTGTAACATTCG;fracLow=0.828;motif=GATC;coverage=15;IPDRatio=9.17;id=GATC;fracUp=1.000;frac=1.000;identificationQv=22
unitig_320 kinModCall m6A 12281 12281 63 + . context=TCTTGATCATATTAAAAGCGATCGACCCCCAGAAGATGACG;fracLow=1.000;motif=GATC;coverage=18;IPDRatio=4.71;id=GATC;fracUp=1.000;frac=1.000;identificationQv=47
unitig_320 kinModCall modified_base 12282 12282 37 - . context=TCGTCATCTTCTGGGGGTCGATCGCTTTTAATATGATCAAG;motif=GATC;coverage=15;IPDRatio=5.84;id=GATC
unitig_320 kinModCall m6A 12308 12308 22 + . context=CCCAGAAGATGACGATTCCGATATCAGTGACCAGTGACCAG;fracLow=0.222;motif=GATATC;coverage=18;IPDRatio=2.85;id=GATATC;fracUp=1.000;frac=0.699;identificationQv=12
unitig_320 kinModCall . 12311 12311 15 - . context=CTACTGGTCACTGGTCACTGATATCGGAATCGTCATCTTCT;motif=GATATC;coverage=13;IPDRatio=2.479;id=GATATC
unitig_320 kinModCall m6A 12434 12434 40 + . context=TGATAACTGAATAGTGAGCGATCGCATTTTATCCCTAAAAG;fracLow=0.751;motif=GATC;coverage=18;IPDRatio=6.63;id=GATC;fracUp=1.000;frac=0.999;identificationQv=28
unitig_320 kinModCall m6A 12435 12435 30 - . context=TCTTTTAGGGATAAAATGCGATCGCTCACTATTCAGTTATC;fracLow=0.823;motif=GATC;coverage=14;IPDRatio=4.86;id=GATC;fracUp=1.000;frac=1.000;identificationQv=12
unitig_320 kinModCall m6A 12569 12569 39 - . context=GAATCACCCCACCGAGGTGGAGGGTTTCTAACCAATGTTTC;fracLow=1.000;motif=GGTGGA;coverage=13;IPDRatio=5.19;id=GGTGGA;fracUp=1.000;frac=1.000;identificationQv=36
unitig_320 kinModCall modified_base 12597 12597 22 - . coverage=16;context=GCGATTTCGGCGGCGCTGCCTCCCAACAGAATCACCCCACC;IPDRatio=3.00
unitig_320 kinModCall m4C 12600 12600 33 + . context=GGGGTGATTCTGTTGGGAGGCAGCGCCGCCGAAATCGCTCT;fracLow=0.836;motif=GCWGC;coverage=18;IPDRatio=4.89;id=GCWGC;fracUp=1.000;frac=0.938;identificationQv=7
unitig_320 kinModCall . 12602 12602 18 - . context=GGAGAGCGATTTCGGCGGCGCTGCCTCCCAACAGAATCACC;motif=GCWGC;coverage=15;IPDRatio=10.095;id=GCWGC
unitig_320 kinModCall modified_base 12620 12620 24 - . context=TTTGTAATTGTTGGCTACGGAGAGCGATTTCGGCGGCGCTG;motif=MCGRAG;coverage=16;IPDRatio=4.19;id=MCGRAG
unitig_320 kinModCall m6A 12646 12646 27 - . context=GAGCAGAGGATTATCCCCGGACCAACTTTGTAATTGTTGGC;fracLow=0.616;coverage=16;IPDRatio=2.77;fracUp=1.000;frac=1.000;identificationQv=3
unitig_320 kinModCall modified_base 12648 12648 22 + . coverage=11;context=CAACAATTACAAAGTTGGTCCGGGGATAATCCTCTGCTCAT;IPDRatio=5.79
unitig_320 kinModCall m4C 12671 12671 23 + . context=GGATAATCCTCTGCTCATTGCTGCCGATATCGAGGAGGGAG;fracLow=0.262;motif=GCWGC;coverage=17;IPDRatio=4.67;id=GCWGC;fracUp=1.000;frac=0.914;identificationQv=10
unitig_320 kinModCall . 12673 12673 12 - . context=GACTCCCTCCTCGATATCGGCAGCAATGAGCAGAGGATTAT;motif=GCWGC;coverage=16;IPDRatio=1.74;id=GCWGC
unitig_320 kinModCall modified_base 12676 12676 37 - . coverage=16;context=GCCGACTCCCTCCTCGATATCGGCAGCAATGAGCAGAGGAT;IPDRatio=5.12
unitig_320 kinModCall m6A 12677 12677 31 + . context=TCCTCTGCTCATTGCTGCCGATATCGAGGAGGGAGTCGGCC;fracLow=1.000;motif=GATATC;coverage=18;IPDRatio=6.04;id=GATATC;fracUp=1.000;frac=1.000;identificationQv=4
unitig_320 kinModCall m6A 12680 12680 38 - . context=TTTGGCCGACTCCCTCCTCGATATCGGCAGCAATGAGCAGA;fracLow=0.965;motif=GATATC;coverage=16;IPDRatio=5.55;id=GATATC;fracUp=1.000;frac=0.995;identificationQv=32
unitig_320 kinModCall . 12695 12695 18 - . context=TAGCGCCGGAAAACCTTTGGCCGACTCCCTCCTCGATATCG;motif=GGCC;coverage=16;IPDRatio=3.447;id=GGCC
unitig_320 kinModCall modified_base 12696 12696 21 + . context=GATATCGAGGAGGGAGTCGGCCAAAGGTTTTCCGGCGCTAC;motif=GGCC;coverage=18;IPDRatio=3.84;id=GGCC
unitig_320 kinModCall m6A 12718 12718 28 - . context=AGCCATCGGTGGGGGGAACCAAGTAGCGCCGGAAAACCTTT;fracLow=0.423;coverage=15;IPDRatio=3.53;fracUp=1.000;frac=0.954;identificationQv=6
unitig_320 kinModCall modified_base 12815 12815 24 + . coverage=16;context=GGGAGCAATTACCGCGAAGGAAGCACTAGCGATCGGGATTA;IPDRatio=2.86
unitig_320 kinModCall modified_base 12818 12818 22 + . coverage=17;context=AGCAATTACCGCGAAGGAAGCACTAGCGATCGGGATTAACT;IPDRatio=2.40
unitig_320 kinModCall m6A 12826 12826 40 + . context=CCGCGAAGGAAGCACTAGCGATCGGGATTAACTGGATTTTA;fracLow=1.000;motif=GATC;coverage=17;IPDRatio=7.19;id=GATC;fracUp=1.000;frac=1.000;identificationQv=29
unitig_320 kinModCall m6A 12827 12827 37 - . context=CTAAAATCCAGTTAATCCCGATCGCTAGTGCTTCCTTCGCG;fracLow=0.781;motif=GATC;coverage=16;IPDRatio=7.47;id=GATC;fracUp=1.000;frac=1.000;identificationQv=20
unitig_320 kinModCall m6A 12954 12954 35 + . context=CTAGCTCAAGCTTTTATTTTAGGGGCCGATTCCTATCCAGT;fracLow=0.940;coverage=15;IPDRatio=5.95;fracUp=1.000;frac=1.000;identificationQv=24
unitig_320 kinModCall modified_base 12958 12958 22 - . context=CAAAACTGGATAGGAATCGGCCCCTAAAATAAAAGCTTGAG;motif=GGCC;coverage=15;IPDRatio=5.30;id=GGCC
unitig_320 kinModCall . 12959 12959 14 + . context=TCAAGCTTTTATTTTAGGGGCCGATTCCTATCCAGTTTTGA;motif=GGCC;coverage=16;IPDRatio=2.465;id=GGCC
unitig_320 kinModCall modified_base 12960 12960 21 + . coverage=15;context=CAAGCTTTTATTTTAGGGGCCGATTCCTATCCAGTTTTGAC;IPDRatio=3.00
unitig_320 kinModCall modified_base 12985 12985 24 - . context=GTGGCCGGGAAAATGTTTGGCCGTGGTCAAAACTGGATAGG;motif=GGCC;coverage=15;IPDRatio=2.48;id=GGCC
unitig_320 kinModCall . 12986 12986 13 + . context=CTATCCAGTTTTGACCACGGCCAAACATTTTCCCGGCCACG;motif=GGCC;coverage=14;IPDRatio=2.337;id=GGCC
unitig_320 kinModCall modified_base 12990 12990 23 - . coverage=16;context=TCACCGTGGCCGGGAAAATGTTTGGCCGTGGTCAAAACTGG;IPDRatio=3.77
unitig_320 kinModCall modified_base 12997 12997 22 + . coverage=15;context=TGACCACGGCCAAACATTTTCCCGGCCACGGTGACACCAGC;IPDRatio=3.37
unitig_320 kinModCall m4C 13000 13000 22 - . context=ATTGCTGGTGTCACCGTGGCCGGGAAAATGTTTGGCCGTGG;fracLow=0.879;coverage=14;IPDRatio=2.56;fracUp=1.000;frac=1.000;identificationQv=6
unitig_320 kinModCall . 13001 13001 19 - . context=CATTGCTGGTGTCACCGTGGCCGGGAAAATGTTTGGCCGTG;motif=GGCC;coverage=15;IPDRatio=3.523;id=GGCC
unitig_320 kinModCall m4C 13002 13002 24 + . context=ACGGCCAAACATTTTCCCGGCCACGGTGACACCAGCAATGA;fracLow=1.000;motif=GGCC;coverage=17;IPDRatio=3.77;id=GGCC;fracUp=1.000;frac=1.000;identificationQv=5
unitig_320 kinModCall modified_base 13006 13006 32 - . coverage=14;context=GGAGTCATTGCTGGTGTCACCGTGGCCGGGAAAATGTTTGG;IPDRatio=4.90
unitig_320 kinModCall m6A 13034 13034 29 + . context=CAGCAATGACTCCCATCTCGATCTTCCCATCATCAACCACG;fracLow=0.624;motif=GATC;coverage=15;IPDRatio=5.88;id=GATC;fracUp=1.000;frac=0.986;identificationQv=12
unitig_320 kinModCall modified_base 13035 13035 22 - . context=TCGTGGTTGATGATGGGAAGATCGAGATGGGAGTCATTGCT;motif=GATC;coverage=15;IPDRatio=6.58;id=GATC
unitig_320 kinModCall m6A 13055 13055 35 + . context=TCTTCCCATCATCAACCACGATCATCATCGCCTAGAAGCGA;fracLow=0.640;motif=GATC;coverage=17;IPDRatio=6.33;id=GATC;fracUp=1.000;frac=1.000;identificationQv=54
unitig_320 kinModCall m6A 13056 13056 31 - . context=ATCGCTTCTAGGCGATGATGATCGTGGTTGATGATGGGAAG;fracLow=0.533;motif=GATC;coverage=15;IPDRatio=3.53;id=GATC;fracUp=1.000;frac=0.959;identificationQv=13
unitig_320 kinModCall m6A 13075 13075 47 + . context=ATCATCATCGCCTAGAAGCGATCGAATTGCCGCCCTTTCAA;fracLow=0.829;motif=GATC;coverage=17;IPDRatio=4.87;id=GATC;fracUp=1.000;frac=1.000;identificationQv=32
unitig_320 kinModCall m6A 13076 13076 32 - . context=CTTGAAAGGGCGGCAATTCGATCGCTTCTAGGCGATGATGA;fracLow=0.642;motif=GATC;coverage=16;IPDRatio=4.55;id=GATC;fracUp=1.000;frac=1.000;identificationQv=7
unitig_320 kinModCall m6A 13102 13102 33 + . context=TGCCGCCCTTTCAAGCGGCGATCGAGTCGGGGGTTGATAGT;fracLow=0.529;motif=GATC;coverage=16;IPDRatio=3.77;id=GATC;fracUp=1.000;frac=1.000;identificationQv=8
unitig_320 kinModCall m6A 13103 13103 35 - . context=TACTATCAACCCCCGACTCGATCGCCGCTTGAAAGGGCGGC;fracLow=0.647;motif=GATC;coverage=16;IPDRatio=5.14;id=GATC;fracUp=1.000;frac=1.000;identificationQv=26
unitig_320 kinModCall . 13133 13133 13 - . context=AAGCGGGAATTAACAGATGGCCTGACATAATACTATCAACC;motif=GGCC;coverage=16;IPDRatio=2.321;id=GGCC
unitig_320 kinModCall modified_base 13134 13134 29 + . context=GTTGATAGTATTATGTCAGGCCATCTGTTAATTCCCGCTTG;motif=GGCC;coverage=16;IPDRatio=3.60;id=GGCC
unitig_320 kinModCall m4C 13218 13218 24 + . context=GAAAAACTGCGCCAAAATCTCGGTTTTCAGGGTTTAATCGT;fracLow=0.457;coverage=17;IPDRatio=2.65;fracUp=1.000;frac=1.000;identificationQv=3
unitig_320 kinModCall modified_base 13278 13278 21 + . coverage=16;context=GGAGGAGTGACTAAAATTGCCAGCGCTGCCGCCATAGCAGT;IPDRatio=3.77
unitig_320 kinModCall . 13283 13283 18 + . context=AGTGACTAAAATTGCCAGCGCTGCCGCCATAGCAGTGAGGG;motif=GCWGC;coverage=17;IPDRatio=8.311;id=GCWGC
unitig_320 kinModCall m4C 13285 13285 35 - . context=CGCCCTCACTGCTATGGCGGCAGCGCTGGCAATTTTAGTCA;fracLow=1.000;motif=GCWGC;coverage=17;IPDRatio=10.06;id=GCWGC;fracUp=1.000;frac=1.000;identificationQv=10
unitig_320 kinModCall . 13318 13318 12 - . context=AGGCATTAACAGTATATCGGCCCCCGCCTGTACCGCCCTCA;motif=GGCC;coverage=17;IPDRatio=2.488;id=GGCC
unitig_320 kinModCall . 13319 13319 13 + . context=GAGGGCGGTACAGGCGGGGGCCGATATACTGTTAATGCCTC;motif=GGCC;coverage=15;IPDRatio=2.478;id=GGCC
unitig_320 kinModCall m6A 13343 13343 31 + . context=TATACTGTTAATGCCTCCCGATCCGATCGAAGCGATCGAAG;fracLow=0.406;motif=GATC;coverage=17;IPDRatio=5.54;id=GATC;fracUp=1.000;frac=0.980;identificationQv=28
unitig_320 kinModCall m6A 13344 13344 28 - . context=GCTTCGATCGCTTCGATCGGATCGGGAGGCATTAACAGTAT;fracLow=0.432;motif=GATC;coverage=17;IPDRatio=3.98;id=GATC;fracUp=1.000;frac=0.904;identificationQv=8
unitig_320 kinModCall m6A 13348 13348 33 + . context=TGTTAATGCCTCCCGATCCGATCGAAGCGATCGAAGCGGTG;fracLow=0.709;motif=GATC;coverage=18;IPDRatio=7.88;id=GATC;fracUp=1.000;frac=0.962;identificationQv=10
unitig_320 kinModCall m6A 13349 13349 31 - . context=ACACCGCTTCGATCGCTTCGATCGGATCGGGAGGCATTAAC;fracLow=0.722;motif=GATC;coverage=17;IPDRatio=11.31;id=GATC;fracUp=1.000;frac=0.992;identificationQv=20
unitig_320 kinModCall modified_base 13352 13352 24 + . coverage=19;context=AATGCCTCCCGATCCGATCGAAGCGATCGAAGCGGTGTATA;IPDRatio=3.38
unitig_320 kinModCall m6A 13357 13357 27 + . context=CTCCCGATCCGATCGAAGCGATCGAAGCGGTGTATAGTGCC;fracLow=0.486;motif=GATC;coverage=19;IPDRatio=7.34;id=GATC;fracUp=1.000;frac=0.880;identificationQv=6
unitig_320 kinModCall modified_base 13358 13358 28 - . context=CGGCACTATACACCGCTTCGATCGCTTCGATCGGATCGGGA;motif=GATC;coverage=16;IPDRatio=4.34;id=GATC
unitig_320 kinModCall . 13580 13580 17 - . context=CGATAATGATTAAATTGCGGCCTTGAGTGGCTTTAATGGGT;motif=GGCC;coverage=16;IPDRatio=2.526;id=GGCC
unitig_320 kinModCall m4C 13581 13581 21 + . context=CCCATTAAAGCCACTCAAGGCCGCAATTTAATCATTATCGA;fracLow=0.437;motif=GGCC;coverage=18;IPDRatio=2.49;id=GGCC;fracUp=1.000;frac=0.922;identificationQv=20
unitig_320 kinModCall m6A 13628 13628 39 + . context=ACTCAACTGTGACTTTCTCGATCGCTCTTGTCCGGCGGTGA;fracLow=0.991;motif=GATC;coverage=17;IPDRatio=6.91;id=GATC;fracUp=1.000;frac=1.000;identificationQv=14
unitig_320 kinModCall m6A 13629 13629 30 - . context=GTCACCGCCGGACAAGAGCGATCGAGAAAGTCACAGTTGAG;fracLow=0.929;motif=GATC;coverage=17;IPDRatio=6.68;id=GATC;fracUp=1.000;frac=1.000;identificationQv=4
unitig_320 kinModCall modified_base 13640 13640 38 + . coverage=16;context=CTTTCTCGATCGCTCTTGTCCGGCGGTGACAATTCCCCGAC;IPDRatio=3.91
unitig_320 kinModCall modified_base 13643 13643 33 - . coverage=16;context=ATTGTCGGGGAATTGTCACCGCCGGACAAGAGCGATCGAGA;IPDRatio=2.56
unitig_320 kinModCall modified_base 13930 13930 25 + . coverage=15;context=TCAGCTATGGACAACAACCAAGCGCCCAAAAAATCGCCCTA;IPDRatio=2.56
unitig_320 kinModCall modified_base 13946 13946 23 + . coverage=16;context=ACCAAGCGCCCAAAAAATCGCCCTAGAAACTATTTTTGAGG;IPDRatio=3.91
unitig_320 kinModCall m6A 13964 13964 27 + . context=CGCCCTAGAAACTATTTTTGAGGGGCCCACTAGCGGCGAAA;fracLow=0.795;coverage=16;IPDRatio=5.29;fracUp=1.000;frac=1.000;identificationQv=9
unitig_320 kinModCall modified_base 13968 13968 24 + . coverage=16;context=CTAGAAACTATTTTTGAGGGGCCCACTAGCGGCGAAAATCA;IPDRatio=3.03
unitig_320 kinModCall . 13968 13968 17 - . context=TGATTTTCGCCGCTAGTGGGCCCCTCAAAAATAGTTTCTAG;motif=GGCC;coverage=18;IPDRatio=2.703;id=GGCC
unitig_320 kinModCall . 13969 13969 20 + . context=TAGAAACTATTTTTGAGGGGCCCACTAGCGGCGAAAATCAG;motif=GGCC;coverage=16;IPDRatio=3.079;id=GGCC
unitig_320 kinModCall modified_base 13970 13970 29 - . coverage=15;context=TCTGATTTTCGCCGCTAGTGGGCCCCTCAAAAATAGTTTCT;IPDRatio=3.99
unitig_320 kinModCall m6A 14043 14043 21 + . context=AGTAACCATTGGGCAATGCGATCGGAGGCACCGGCCGATCC;fracLow=0.000;motif=GATC;coverage=17;IPDRatio=5.30;id=GATC;fracUp=1.000;frac=0.600;identificationQv=7
unitig_320 kinModCall m6A 14044 14044 42 - . context=GGGATCGGCCGGTGCCTCCGATCGCATTGCCCAATGGTTAC;fracLow=0.762;motif=GATC;coverage=18;IPDRatio=5.60;id=GATC;fracUp=1.000;frac=1.000;identificationQv=21
unitig_320 kinModCall m6A 14048 14048 27 + . context=CCATTGGGCAATGCGATCGGAGGCACCGGCCGATCCCATTC;fracLow=0.903;coverage=16;IPDRatio=7.27;fracUp=1.000;frac=0.983;identificationQv=6
unitig_320 kinModCall m6A 14052 14052 27 + . context=TGGGCAATGCGATCGGAGGCACCGGCCGATCCCATTCTCTG;fracLow=0.430;coverage=15;IPDRatio=4.06;fracUp=1.000;frac=0.913;identificationQv=8
unitig_320 kinModCall . 14056 14056 14 - . context=TCGTCAGAGAATGGGATCGGCCGGTGCCTCCGATCGCATTG;motif=GGCC;coverage=17;IPDRatio=6.074;id=GGCC
unitig_320 kinModCall . 14057 14057 16 + . context=AATGCGATCGGAGGCACCGGCCGATCCCATTCTCTGACGAC;motif=GGCC;coverage=16;IPDRatio=2.363;id=GGCC
unitig_320 kinModCall m6A 14060 14060 44 + . context=GCGATCGGAGGCACCGGCCGATCCCATTCTCTGACGACCAT;fracLow=0.845;motif=GATC;coverage=16;IPDRatio=6.47;id=GATC;fracUp=1.000;frac=1.000;identificationQv=37
unitig_320 kinModCall m6A 14061 14061 53 - . context=AATGGTCGTCAGAGAATGGGATCGGCCGGTGCCTCCGATCG;fracLow=1.000;motif=GATC;coverage=17;IPDRatio=7.61;id=GATC;fracUp=1.000;frac=1.000;identificationQv=21
unitig_320 kinModCall . 14227 14227 15 - . context=GGCGATCACAATTGCGGGATCTGGACCACAATTTACTCCCC;motif=RGATCY;coverage=16;IPDRatio=2.677;id=RGATCY
unitig_320 kinModCall m6A 14228 14228 27 + . context=GGGAGTAAATTGTGGTCCAGATCCCGCAATTGTGATCGCCG;fracLow=0.619;motif=GATC;coverage=15;IPDRatio=5.65;id=GATC;fracUp=1.000;frac=0.970;identificationQv=10
unitig_320 kinModCall m6A 14229 14229 38 - . context=CCGGCGATCACAATTGCGGGATCTGGACCACAATTTACTCC;fracLow=1.000;motif=GATC;coverage=16;IPDRatio=7.16;id=GATC;fracUp=1.000;frac=1.000;identificationQv=22
unitig_320 kinModCall . 14230 14230 14 + . context=GAGTAAATTGTGGTCCAGATCCCGCAATTGTGATCGCCGGT;motif=RGATCY;coverage=15;IPDRatio=2.215;id=RGATCY
unitig_320 kinModCall m6A 14242 14242 34 + . context=GTCCAGATCCCGCAATTGTGATCGCCGGTTTACCCAAACCG;fracLow=0.734;motif=GATC;coverage=15;IPDRatio=6.46;id=GATC;fracUp=1.000;frac=1.000;identificationQv=29
unitig_320 kinModCall m6A 14243 14243 21 - . context=TCGGTTTGGGTAAACCGGCGATCACAATTGCGGGATCTGGA;fracLow=0.554;motif=GATC;coverage=16;IPDRatio=5.65;id=GATC;fracUp=1.000;frac=0.811;identificationQv=5
unitig_320 kinModCall modified_base 14267 14267 30 - . coverage=17;context=CGGGAACTGCCACGGAACAGCTCGTCGGTTTGGGTAAACCG;IPDRatio=8.15
unitig_320 kinModCall modified_base 14293 14293 23 - . coverage=17;context=CCGTTGCCATCTAGCGATCGCCATGGCGGGAACTGCCACGG;IPDRatio=2.71
unitig_320 kinModCall m6A 14296 14296 21 + . context=TGGCAGTTCCCGCCATGGCGATCGCTAGATGGCAACGGCCT;fracLow=0.348;motif=GATC;coverage=14;IPDRatio=4.11;id=GATC;fracUp=1.000;frac=0.733;identificationQv=4
unitig_320 kinModCall m6A 14297 14297 34 - . context=TAGGCCGTTGCCATCTAGCGATCGCCATGGCGGGAACTGCC;fracLow=0.523;motif=GATC;coverage=16;IPDRatio=7.10;id=GATC;fracUp=1.000;frac=0.877;identificationQv=16
unitig_320 kinModCall . 14313 14313 17 - . context=GATTACGCCGAATATTTAGGCCGTTGCCATCTAGCGATCGC;motif=GGCC;coverage=17;IPDRatio=2.4;id=GGCC
unitig_320 kinModCall . 14314 14314 14 + . context=CGATCGCTAGATGGCAACGGCCTAAATATTCGGCGTAATCC;motif=GGCC;coverage=15;IPDRatio=2.064;id=GGCC
unitig_320 kinModCall . 14414 14414 10 + . context=CCAACCCCGGGAAGTTAAAGCAGCCGTAAAAGATTCTAGGG;motif=GCWGC;coverage=15;IPDRatio=1.409;id=GCWGC
unitig_320 kinModCall . 14416 14416 19 - . context=CCCCCTAGAATCTTTTACGGCTGCTTTAACTTCCCGGGGTT;motif=GCWGC;coverage=13;IPDRatio=6.138;id=GCWGC
unitig_320 kinModCall modified_base 14441 14441 22 + . coverage=12;context=AAAAGATTCTAGGGGGAGAGGAGGAGCGATCGCTGCCAAAA;IPDRatio=2.79
unitig_320 kinModCall m6A 14449 14449 21 + . context=CTAGGGGGAGAGGAGGAGCGATCGCTGCCAAAAATTCCAGC;fracLow=0.543;motif=GATC;coverage=14;IPDRatio=8.79;id=GATC;fracUp=1.000;frac=0.946;identificationQv=23
unitig_320 kinModCall m6A 14450 14450 32 - . context=AGCTGGAATTTTTGGCAGCGATCGCTCCTCCTCTCCCCCTA;fracLow=0.765;motif=GATC;coverage=16;IPDRatio=5.83;id=GATC;fracUp=1.000;frac=1.000;identificationQv=9
unitig_320 kinModCall . 14453 14453 20 + . context=GGGGAGAGGAGGAGCGATCGCTGCCAAAAATTCCAGCTTGT;motif=GCWGC;coverage=14;IPDRatio=7.799;id=GCWGC
unitig_320 kinModCall . 14455 14455 18 - . context=TTACAAGCTGGAATTTTTGGCAGCGATCGCTCCTCCTCTCC;motif=GCWGC;coverage=14;IPDRatio=9.333;id=GCWGC
unitig_320 kinModCall modified_base 14458 14458 26 - . coverage=15;context=CGATTACAAGCTGGAATTTTTGGCAGCGATCGCTCCTCCTC;IPDRatio=11.62
unitig_320 kinModCall m6A 14491 14491 25 + . context=TGTAATCGGGAAAACGTCCGATCATGGCCGTCACAGCTGCG;fracLow=0.411;motif=GATC;coverage=15;IPDRatio=4.87;id=GATC;fracUp=1.000;frac=0.786;identificationQv=11
unitig_320 kinModCall m6A 14492 14492 25 - . context=TCGCAGCTGTGACGGCCATGATCGGACGTTTTCCCGATTAC;fracLow=0.430;motif=GATC;coverage=15;IPDRatio=3.37;id=GATC;fracUp=1.000;frac=0.816;identificationQv=14
unitig_320 kinModCall modified_base 14497 14497 29 - . context=AATTCTCGCAGCTGTGACGGCCATGATCGGACGTTTTCCCG;motif=GGCC;coverage=16;IPDRatio=4.57;id=GGCC
unitig_320 kinModCall m4C 14498 14498 24 + . context=GGGAAAACGTCCGATCATGGCCGTCACAGCTGCGAGAATTT;fracLow=0.751;motif=GGCC;coverage=14;IPDRatio=3.14;id=GGCC;fracUp=1.000;frac=1.000;identificationQv=3
unitig_320 kinModCall modified_base 14506 14506 26 - . coverage=16;context=TTGGCAGCAAATTCTCGCAGCTGTGACGGCCATGATCGGAC;IPDRatio=2.12
unitig_320 kinModCall m4C 14507 14507 25 + . context=TCCGATCATGGCCGTCACAGCTGCGAGAATTTGCTGCCAAT;fracLow=0.350;motif=GCWGC;coverage=14;IPDRatio=3.58;id=GCWGC;fracUp=1.000;frac=0.959;identificationQv=5
unitig_320 kinModCall m4C 14509 14509 24 - . context=CAATTGGCAGCAAATTCTCGCAGCTGTGACGGCCATGATCG;fracLow=0.513;motif=GCWGC;coverage=16;IPDRatio=3.11;id=GCWGC;fracUp=1.000;frac=1.000;identificationQv=4
unitig_320 kinModCall . 14520 14520 16 + . context=GTCACAGCTGCGAGAATTTGCTGCCAATTGTGGAGAGATTC;motif=GCWGC;coverage=14;IPDRatio=3.657;id=GCWGC
unitig_320 kinModCall . 14522 14522 14 - . context=CCGAATCTCTCCACAATTGGCAGCAAATTCTCGCAGCTGTG;motif=GCWGC;coverage=16;IPDRatio=2.18;id=GCWGC
unitig_320 kinModCall modified_base 14525 14525 22 - . coverage=13;context=TTCCCGAATCTCTCCACAATTGGCAGCAAATTCTCGCAGCT;IPDRatio=3.95
unitig_320 kinModCall modified_base 14548 14548 21 + . coverage=13;context=TGTGGAGAGATTCGGGAAAGCGCGAACCGGGTAGCAGCAGA;IPDRatio=2.34
unitig_320 kinModCall modified_base 14559 14559 22 + . coverage=14;context=TCGGGAAAGCGCGAACCGGGTAGCAGCAGAATAGTTAGGCA;IPDRatio=3.41
unitig_320 kinModCall . 14562 14562 13 + . context=GGAAAGCGCGAACCGGGTAGCAGCAGAATAGTTAGGCAATC;motif=GCWGC;coverage=14;IPDRatio=2.029;id=GCWGC
unitig_320 kinModCall m4C 14564 14564 25 - . context=AAGATTGCCTAACTATTCTGCTGCTACCCGGTTCGCGCTTT;fracLow=0.363;motif=GCWGC;coverage=14;IPDRatio=3.41;id=GCWGC;fracUp=1.000;frac=0.923;identificationQv=11
unitig_320 kinModCall modified_base 14763 14763 21 + . coverage=13;context=ATAATAATAGGAACCCCAGAGGCGATCGATCATCGAGCTAC;IPDRatio=2.76
unitig_320 kinModCall m6A 14767 14767 40 + . context=TAATAGGAACCCCAGAGGCGATCGATCATCGAGCTACTATC;fracLow=0.906;motif=GATC;coverage=13;IPDRatio=3.09;id=GATC;fracUp=1.000;frac=1.000;identificationQv=28
unitig_320 kinModCall m6A 14768 14768 41 - . context=AGATAGTAGCTCGATGATCGATCGCCTCTGGGGTTCCTATT;fracLow=0.774;motif=GATC;coverage=15;IPDRatio=6.12;id=GATC;fracUp=1.000;frac=0.994;identificationQv=21
unitig_320 kinModCall m6A 14771 14771 30 + . context=AGGAACCCCAGAGGCGATCGATCATCGAGCTACTATCTAAC;fracLow=0.673;motif=GATC;coverage=13;IPDRatio=5.13;id=GATC;fracUp=1.000;frac=0.985;identificationQv=18
unitig_320 kinModCall modified_base 14772 14772 28 - . context=GGTTAGATAGTAGCTCGATGATCGATCGCCTCTGGGGTTCC;motif=GATC;coverage=15;IPDRatio=3.03;id=GATC
unitig_320 kinModCall . 14810 14810 13 + . context=ACCATCCCTGCTCATCCCGGAGATAGTATTCCGATTTAGCC;motif=MCGRAG;coverage=13;IPDRatio=2.166;id=MCGRAG
unitig_320 kinModCall m6A 14884 14884 23 + . context=CAAGCAAGGGCAAGGGTAAGATATCTCCCACTGCGACAATT;fracLow=0.487;motif=GATATC;coverage=13;IPDRatio=3.31;id=GATATC;fracUp=1.000;frac=0.982;identificationQv=15
unitig_320 kinModCall m6A 14887 14887 28 - . context=AAAAATTGTCGCAGTGGGAGATATCTTACCCTTGCCCTTGC;fracLow=0.850;motif=GATATC;coverage=13;IPDRatio=3.16;id=GATATC;fracUp=1.000;frac=1.000;identificationQv=5
unitig_320 kinModCall m4C 14918 14918 24 - . context=GTCTGGTCAAAAATTGGGGCCAAGAAGGGGGAAAAATTGTC;fracLow=0.522;coverage=13;IPDRatio=2.98;fracUp=1.000;frac=1.000;identificationQv=10
unitig_320 kinModCall . 14919 14919 18 - . context=CGTCTGGTCAAAAATTGGGGCCAAGAAGGGGGAAAAATTGT;motif=GGCC;coverage=15;IPDRatio=3.197;id=GGCC
unitig_320 kinModCall modified_base 14920 14920 22 + . context=CAATTTTTCCCCCTTCTTGGCCCCAATTTTTGACCAGACGG;motif=GGCC;coverage=12;IPDRatio=5.03;id=GGCC
unitig_320 kinModCall modified_base 14978 14978 24 - . context=CCAAACAATTATGGCGAGATCTGCGGGAGGGATTATTAGGA;motif=RGATCY;coverage=16;IPDRatio=3.93;id=RGATCY
unitig_320 kinModCall m6A 14979 14979 32 + . context=CCTAATAATCCCTCCCGCAGATCTCGCCATAATTGTTTGGC;fracLow=0.774;motif=GATC;coverage=13;IPDRatio=6.26;id=GATC;fracUp=1.000;frac=1.000;identificationQv=15
unitig_320 kinModCall m6A 14980 14980 21 - . context=TGCCAAACAATTATGGCGAGATCTGCGGGAGGGATTATTAG;fracLow=0.455;motif=GATC;coverage=16;IPDRatio=6.89;id=GATC;fracUp=1.000;frac=0.788;identificationQv=16
unitig_320 kinModCall modified_base 14981 14981 34 + . context=TAATAATCCCTCCCGCAGATCTCGCCATAATTGTTTGGCAT;motif=RGATCY;coverage=13;IPDRatio=7.72;id=RGATCY
unitig_320 kinModCall m6A 15042 15042 32 + . context=GAGGGCATTTTTTGACCTCGATCGAGAAGGGGAATCCCCAG;fracLow=0.651;motif=GATC;coverage=13;IPDRatio=3.86;id=GATC;fracUp=1.000;frac=1.000;identificationQv=13
unitig_320 kinModCall m6A 15043 15043 32 - . context=TCTGGGGATTCCCCTTCTCGATCGAGGTCAAAAAATGCCCT;fracLow=0.667;motif=GATC;coverage=15;IPDRatio=5.35;id=GATC;fracUp=1.000;frac=0.983;identificationQv=35
unitig_320 kinModCall modified_base 15109 15109 21 + . coverage=13;context=CTAGGGATAAAGCAGTAATATCCGGACAGAGGGGAGATGAT;IPDRatio=2.80
unitig_320 kinModCall . 15151 15151 19 + . context=GCAGTCTTTTAATAATCCGGATCGCGATCTCATCTTCACCG;motif=GATC;coverage=13;IPDRatio=4.831;id=GATC
unitig_320 kinModCall modified_base 15151 15151 23 - . coverage=16;context=CGGTGAAGATGAGATCGCGATCCGGATTATTAAAAGACTGC;IPDRatio=4.21
unitig_320 kinModCall m6A 15152 15152 32 - . context=ACGGTGAAGATGAGATCGCGATCCGGATTATTAAAAGACTG;fracLow=0.663;motif=GATC;coverage=16;IPDRatio=6.31;id=GATC;fracUp=1.000;frac=0.998;identificationQv=29
unitig_320 kinModCall m6A 15157 15157 22 + . context=TTTTAATAATCCGGATCGCGATCTCATCTTCACCGTGGCCA;fracLow=0.548;motif=GATC;coverage=12;IPDRatio=3.86;id=GATC;fracUp=1.000;frac=0.942;identificationQv=18
unitig_320 kinModCall modified_base 15158 15158 24 - . context=ATGGCCACGGTGAAGATGAGATCGCGATCCGGATTATTAAA;motif=GATC;coverage=16;IPDRatio=4.57;id=GATC
unitig_320 kinModCall . 15174 15174 18 - . context=TTATTATTTTTGAGTAATGGCCACGGTGAAGATGAGATCGC;motif=GGCC;coverage=16;IPDRatio=1.951;id=GGCC
unitig_320 kinModCall m4C 15175 15175 23 + . context=CGATCTCATCTTCACCGTGGCCATTACTCAAAAATAATAAT;fracLow=0.828;motif=GGCC;coverage=13;IPDRatio=2.85;id=GGCC;fracUp=1.000;frac=1.000;identificationQv=11
unitig_320 kinModCall m6A 15235 15235 36 - . context=GAAGGCAATAAAACAACCGAAGTTTAGGACTTTAAGCCAGA;fracLow=0.777;motif=MCGRAG;coverage=15;IPDRatio=5.91;id=MCGRAG;fracUp=1.000;frac=1.000;identificationQv=11
unitig_320 kinModCall m6A 15350 15350 23 + . context=TCTACCGGAAGGTTTCGCCGATCGCTTATCTCTGCCCTGAT;fracLow=0.188;motif=GATC;coverage=14;IPDRatio=3.18;id=GATC;fracUp=1.000;frac=0.783;identificationQv=3
unitig_320 kinModCall m6A 15351 15351 22 - . context=CATCAGGGCAGAGATAAGCGATCGGCGAAACCTTCCGGTAG;fracLow=1.000;motif=GATC;coverage=15;IPDRatio=15.53;id=GATC;fracUp=1.000;frac=1.000;identificationQv=15
unitig_320 kinModCall modified_base 15383 15383 28 + . coverage=14;context=GCCCTGATGGCGACCATTTGACCAAAGGTAAGACTAAAAGA;IPDRatio=2.81
unitig_320 kinModCall m6A 15438 15438 25 + . context=AACTGCTTCTATTTTTCTCGATCAAAAGACCAGATTTAGCC;fracLow=0.621;motif=GATC;coverage=13;IPDRatio=9.02;id=GATC;fracUp=1.000;frac=0.933;identificationQv=12
unitig_320 kinModCall m6A 15439 15439 20 - . context=GGGCTAAATCTGGTCTTTTGATCGAGAAAAATAGAAGCAGT;fracLow=0.000;motif=GATC;coverage=17;IPDRatio=2.50;id=GATC;fracUp=0.846;frac=0.463;identificationQv=16
unitig_320 kinModCall . 15466 15466 12 - . context=CAGGTTTCTGACCTTCTTGGCCCTGGTGGGCTAAATCTGGT;motif=GGCC;coverage=16;IPDRatio=1.747;id=GGCC
unitig_320 kinModCall . 15467 15467 18 + . context=CCAGATTTAGCCCACCAGGGCCAAGAAGGTCAGAAACCTGC;motif=GGCC;coverage=11;IPDRatio=2.692;id=GGCC
unitig_320 kinModCall m6A 15492 15492 28 + . context=AAGGTCAGAAACCTGCTCTGATCGCTAAGTAGCTGGTTATA;fracLow=0.991;motif=GATC;coverage=13;IPDRatio=3.36;id=GATC;fracUp=1.000;frac=0.992;identificationQv=9
unitig_320 kinModCall m6A 15493 15493 28 - . context=TTATAACCAGCTACTTAGCGATCAGAGCAGGTTTCTGACCT;fracLow=0.478;motif=GATC;coverage=17;IPDRatio=4.89;id=GATC;fracUp=1.000;frac=0.858;identificationQv=20
unitig_320 kinModCall m6A 15541 15541 23 + . context=AAAAATGGATTTTAGGTTCGATCCCCCTGCCCCCCTTGATA;fracLow=0.273;motif=GATC;coverage=13;IPDRatio=4.32;id=GATC;fracUp=1.000;frac=0.863;identificationQv=17
unitig_320 kinModCall modified_base 15542 15542 26 - . context=TTATCAAGGGGGGCAGGGGGATCGAACCTAAAATCCATTTT;motif=GATC;coverage=16;IPDRatio=4.63;id=GATC
unitig_320 kinModCall . 15584 15584 8 - . context=CCCCCTTATTAAGAGGGGATCCCCCGCCTACCGGCACCCCC;motif=RGATCY;coverage=15;IPDRatio=1.591;id=RGATCY
unitig_320 kinModCall . 15585 15585 19 + . context=GGGGTGCCGGTAGGCGGGGGATCCCCTCTTAATAAGGGGGG;motif=GATC;coverage=12;IPDRatio=3.876;id=GATC
unitig_320 kinModCall m6A 15586 15586 33 - . context=GCCCCCCTTATTAAGAGGGGATCCCCCGCCTACCGGCACCC;fracLow=0.708;motif=GATC;coverage=15;IPDRatio=5.32;id=GATC;fracUp=1.000;frac=0.987;identificationQv=27
unitig_320 kinModCall modified_base 15587 15587 21 + . context=GGTGCCGGTAGGCGGGGGATCCCCTCTTAATAAGGGGGGCA;motif=RGATCY;coverage=12;IPDRatio=4.51;id=RGATCY
unitig_320 kinModCall modified_base 15691 15691 22 + . coverage=12;context=AAAAAATGATTATCGACTTACCCGATCGAGAAGCTACTGTC;IPDRatio=4.43
unitig_320 kinModCall m6A 15695 15695 24 + . context=AATGATTATCGACTTACCCGATCGAGAAGCTACTGTCAATT;fracLow=0.996;motif=GATC;coverage=12;IPDRatio=3.56;id=GATC;fracUp=1.000;frac=1.000;identificationQv=5
unitig_320 kinModCall m6A 15696 15696 33 - . context=AAATTGACAGTAGCTTCTCGATCGGGTAAGTCGATAATCAT;fracLow=1.000;motif=GATC;coverage=12;IPDRatio=7.19;id=GATC;fracUp=1.000;frac=1.000;identificationQv=6
unitig_320 kinModCall m4C 15742 15742 30 - . context=TAAAATTACACTGCCGGGGGCCAAGGTTTGCCCCAGTTTTT;fracLow=1.000;motif=GGCC;coverage=14;IPDRatio=4.29;id=GGCC;fracUp=1.000;frac=1.000;identificationQv=12
unitig_320 kinModCall . 15743 15743 17 + . context=AAAACTGGGGCAAACCTTGGCCCCCGGCAGTGTAATTTTAT;motif=GGCC;coverage=12;IPDRatio=4.382;id=GGCC
unitig_320 kinModCall modified_base 15793 15793 26 + . context=ATGTGGGAGCGGGAAAAACCACCTTAGTACAGGGAATTGGC;motif=ACCACC;coverage=10;IPDRatio=5.79;id=ACCACC
unitig_320 kinModCall . 15812 15812 11 - . context=CTTGAATACCCAATCCTAGGCCAATTCCCTGTACTAAGGTG;motif=GGCC;coverage=14;IPDRatio=2.363;id=GGCC
unitig_320 kinModCall modified_base 15813 15813 22 + . context=ACCTTAGTACAGGGAATTGGCCTAGGATTGGGTATTCAAGA;motif=GGCC;coverage=11;IPDRatio=2.18;id=GGCC
unitig_320 kinModCall modified_base 15881 15881 22 - . context=AATGATACAAAGGAAGGCGGCCTTCGCTATATTCGTTAACG;motif=GGCC;coverage=14;IPDRatio=2.42;id=GGCC
unitig_320 kinModCall . 15882 15882 16 + . context=GTTAACGAATATAGCGAAGGCCGCCTTCCTTTGTATCATTT;motif=GGCC;coverage=8;IPDRatio=5.788;id=GGCC
unitig_320 kinModCall m6A 15929 15929 22 + . context=GTATCGTTTGCAGGGTCAAGATATCGAGGCGCTGTACCTAG;motif=GATATC;coverage=10;IPDRatio=7.81;id=GATATC;identificationQv=10
unitig_320 kinModCall m6A 15932 15932 28 - . context=TTTCTAGGTACAGCGCCTCGATATCTTGACCCTGCAAACGA;fracLow=0.722;motif=GATATC;coverage=14;IPDRatio=3.86;id=GATATC;fracUp=1.000;frac=1.000;identificationQv=13
unitig_320 kinModCall m6A 15977 15977 22 + . context=TTGGCAGGGAATCGAGGTGGATTTAGGGATAGTGGCGATCG;motif=GGTGGA;coverage=9;IPDRatio=3.89;id=GGTGGA;identificationQv=15
unitig_320 kinModCall modified_base 15986 15986 25 + . coverage=11;context=AATCGAGGTGGATTTAGGGATAGTGGCGATCGAATGGTCAG;IPDRatio=3.53
unitig_320 kinModCall m6A 15994 15994 38 + . context=TGGATTTAGGGATAGTGGCGATCGAATGGTCAGAACGTTTA;fracLow=0.938;motif=GATC;coverage=11;IPDRatio=4.26;id=GATC;fracUp=1.000;frac=1.000;identificationQv=7
unitig_320 kinModCall m6A 15995 15995 29 - . context=TTAAACGTTCTGACCATTCGATCGCCACTATCCCTAAATCC;fracLow=0.772;motif=GATC;coverage=14;IPDRatio=6.96;id=GATC;fracUp=1.000;frac=1.000;identificationQv=9
unitig_320 kinModCall m6A 16055 16055 28 + . context=TCTAGAGATTACTTTACTCGATCGAGGCGAGCAAGGACGAC;fracLow=0.955;motif=GATC;coverage=11;IPDRatio=12.38;id=GATC;fracUp=1.000;frac=1.000;identificationQv=4
unitig_320 kinModCall m6A 16056 16056 29 - . context=CGTCGTCCTTGCTCGCCTCGATCGAGTAAAGTAATCTCTAG;fracLow=0.769;motif=GATC;coverage=14;IPDRatio=3.68;id=GATC;fracUp=1.000;frac=1.000;identificationQv=6
unitig_320 kinModCall . 16081 16081 17 + . context=GCGAGCAAGGACGACGAGCGCTGCTCAATTTTGTCGGTGGG;motif=GCWGC;coverage=9;IPDRatio=3.247;id=GCWGC
unitig_320 kinModCall . 16083 16083 11 - . context=TCCCCACCGACAAAATTGAGCAGCGCTCGTCGTCCTTGCTC;motif=GCWGC;coverage=12;IPDRatio=3.354;id=GCWGC
unitig_320 kinModCall . 16246 16246 9 + . context=ACTATTGTAGAGGAAACCCGCAGCCACGGCCCCAACAATGG;motif=GCWGC;coverage=9;IPDRatio=1.835;id=GCWGC
unitig_320 kinModCall . 16248 16248 16 - . context=TCCCATTGTTGGGGCCGTGGCTGCGGGTTTCCTCTACAATA;motif=GCWGC;coverage=12;IPDRatio=2.03;id=GCWGC
unitig_320 kinModCall m4C 16253 16253 30 - . coverage=10;context=ATTGCTCCCATTGTTGGGGCCGTGGCTGCGGGTTTCCTCTA;IPDRatio=5.27;identificationQv=9
unitig_320 kinModCall . 16254 16254 18 - . context=GATTGCTCCCATTGTTGGGGCCGTGGCTGCGGGTTTCCTCT;motif=GGCC;coverage=11;IPDRatio=2.828;id=GGCC
unitig_320 kinModCall modified_base 16255 16255 26 + . context=GAGGAAACCCGCAGCCACGGCCCCAACAATGGGAGCAATCC;motif=GGCC;coverage=11;IPDRatio=4.35;id=GGCC
unitig_320 kinModCall . 16354 16354 20 + . context=ACTACGAGCGGGGTTAACGGAGGTATTGGTCACGGGAATGC;motif=MCGRAG;coverage=12;IPDRatio=7.172;id=MCGRAG
unitig_320 kinModCall . 16433 16433 19 + . context=ATGGGAGCAAAACCCGCTGGAGCGCGTCGATCGGTAGAGCC;motif=GCTGDAG;coverage=12;IPDRatio=3.578;id=GCTGDAG
unitig_320 kinModCall m6A 16442 16442 26 + . context=AAACCCGCTGGAGCGCGTCGATCGGTAGAGCCTAAAATGAT;fracLow=0.246;motif=GATC;coverage=12;IPDRatio=3.36;id=GATC;fracUp=1.000;frac=0.906;identificationQv=22
unitig_320 kinModCall m6A 16443 16443 33 - . context=TATCATTTTAGGCTCTACCGATCGACGCGCTCCAGCGGGTT;fracLow=0.593;motif=GATC;coverage=13;IPDRatio=5.00;id=GATC;fracUp=1.000;frac=1.000;identificationQv=16
unitig_320 kinModCall modified_base 16523 16523 25 + . context=GCGGCGAATAAACTGTAACCACCGGGAGAATGTTCTCCGTA;motif=ACCACC;coverage=13;IPDRatio=7.72;id=ACCACC
unitig_320 kinModCall . 16538 16538 19 - . context=CTGGCCACCAATGGTTACGGAGAACATTCTCCCGGTGGTTA;motif=MCGRAG;coverage=11;IPDRatio=4.922;id=MCGRAG
unitig_320 kinModCall modified_base 16554 16554 21 - . context=GGGAGGCCGTAACCCTCTGGCCACCAATGGTTACGGAGAAC;motif=GGCC;coverage=14;IPDRatio=2.54;id=GGCC
unitig_320 kinModCall . 16555 16555 16 + . context=TTCTCCGTAACCATTGGTGGCCAGAGGGTTACGGCCTCCCA;motif=GGCC;coverage=14;IPDRatio=3.321;id=GGCC
unitig_320 kinModCall . 16568 16568 19 - . context=CCTAGTTTCGCTCTGGGAGGCCGTAACCCTCTGGCCACCAA;motif=GGCC;coverage=13;IPDRatio=2.586;id=GGCC
unitig_320 kinModCall modified_base 16569 16569 22 + . context=TGGTGGCCAGAGGGTTACGGCCTCCCAGAGCGAAACTAGGT;motif=GGCC;coverage=14;IPDRatio=4.82;id=GGCC
unitig_320 kinModCall m6A 16705 16705 21 + . context=TTTACCTGCCCAGAGACCGAAGGAAACGGCGGGATTAAAAT;fracLow=0.418;motif=MCGRAG;coverage=12;IPDRatio=3.47;id=MCGRAG;fracUp=1.000;frac=0.846;identificationQv=5
unitig_320 kinModCall modified_base 16780 16780 25 + . context=AGTAAGGACGGTTAAACCGAAGGCGAGGGCGACACCCACAA;motif=MCGRAG;coverage=12;IPDRatio=5.32;id=MCGRAG
unitig_320 kinModCall modified_base 16895 16895 23 + . context=AAAACGGCACTACCGCAACCACCGAGAACGAGCCAAAACGT;motif=ACCACC;coverage=13;IPDRatio=3.57;id=ACCACC
unitig_320 kinModCall modified_base 17102 17102 26 + . coverage=14;context=GGATATAATAGTAAAAAAATCGGGAATTTCTGATAATTTCA;IPDRatio=5.39
unitig_320 kinModCall modified_base 17113 17113 22 + . coverage=14;context=TAAAAAAATCGGGAATTTCTGATAATTTCACACTTTCTTTA;IPDRatio=1.89
unitig_320 kinModCall m6A 17188 17188 34 + . context=GCAGTGGTTGACCCTTTTCGATCCTAGTTAATCATGGAAAG;fracLow=0.828;motif=GATC;coverage=14;IPDRatio=8.77;id=GATC;fracUp=1.000;frac=1.000;identificationQv=20
unitig_320 kinModCall m6A 17189 17189 34 - . context=TCTTTCCATGATTAACTAGGATCGAAAAGGGTCAACCACTG;fracLow=0.740;motif=GATC;coverage=15;IPDRatio=7.02;id=GATC;fracUp=1.000;frac=0.985;identificationQv=10
unitig_320 kinModCall m6A 17221 17221 30 + . context=ATGGAAAGACAAAAGAAGAGATCGAGTGCTAAGTAGGTGGG;fracLow=0.683;motif=GATC;coverage=13;IPDRatio=3.99;id=GATC;fracUp=1.000;frac=1.000;identificationQv=37
unitig_320 kinModCall m6A 17222 17222 29 - . context=ACCCACCTACTTAGCACTCGATCTCTTCTTTTGTCTTTCCA;fracLow=0.568;motif=GATC;coverage=14;IPDRatio=7.55;id=GATC;fracUp=1.000;frac=1.000;identificationQv=16
unitig_320 kinModCall m6A 17245 17245 25 + . context=AGTGCTAAGTAGGTGGGTGGAATTAAATATAAAATGAACGT;fracLow=0.541;motif=GGTGGA;coverage=14;IPDRatio=4.36;id=GGTGGA;fracUp=1.000;frac=0.929;identificationQv=4
unitig_320 kinModCall . 17704 17704 16 + . context=TCTTAAAAAAGACCATTATGATCTAGTTGATATTGATGCTT;motif=GATC;coverage=13;IPDRatio=3.306;id=GATC
unitig_320 kinModCall m6A 17705 17705 31 - . context=AAAGCATCAATATCAACTAGATCATAATGGTCTTTTTTAAG;fracLow=0.627;motif=GATC;coverage=14;IPDRatio=5.21;id=GATC;fracUp=1.000;frac=1.000;identificationQv=22
unitig_320 kinModCall m6A 17777 17777 23 - . context=TTAGTTAGATAAATTAAACCACCGATTTTAGTGGCTAAAGG;fracLow=0.314;motif=ACCACC;coverage=15;IPDRatio=2.92;id=ACCACC;fracUp=1.000;frac=0.824;identificationQv=10
unitig_320 kinModCall m6A 17811 17811 21 + . context=TAACTAATACCGATGGACGGACGCTGACGGGTCATAATCTA;fracLow=0.628;motif=GACGNAC;coverage=14;IPDRatio=6.16;id=GACGNAC;fracUp=1.000;frac=0.832;identificationQv=5
unitig_320 kinModCall m4C 17877 17877 32 - . context=TAATCCCTGTTCGTGGGCAGCTGGATGATTGCGAGCAGAGG;fracLow=0.963;coverage=15;IPDRatio=6.40;fracUp=1.000;frac=1.000;identificationQv=18
unitig_320 kinModCall . 17878 17878 16 + . context=CTCTGCTCGCAATCATCCAGCTGCCCACGAACAGGGATTAA;motif=GCWGC;coverage=15;IPDRatio=3.815;id=GCWGC
unitig_320 kinModCall . 17880 17880 19 - . context=TCTTAATCCCTGTTCGTGGGCAGCTGGATGATTGCGAGCAG;motif=GCWGC;coverage=14;IPDRatio=2.831;id=GCWGC
unitig_320 kinModCall m4C 18030 18030 24 + . context=CTAATAGACAATTAAATAGTCATAACTACGGTTTTCTCGGT;fracLow=0.462;coverage=15;IPDRatio=2.24;fracUp=1.000;frac=1.000;identificationQv=7
unitig_320 kinModCall m4C 18062 18062 21 + . context=TTTCTCGGTTATTGTCATAGCTGCGGGGAATATCAATCAGT;fracLow=0.284;motif=GCWGC;coverage=12;IPDRatio=8.36;id=GCWGC;fracUp=1.000;frac=0.948;identificationQv=4
unitig_320 kinModCall modified_base 18064 18064 24 - . context=GCACTGATTGATATTCCCCGCAGCTATGACAATAACCGAGA;motif=GCWGC;coverage=16;IPDRatio=2.80;id=GCWGC
unitig_320 kinModCall modified_base 18089 18089 21 - . context=ACTATCTTGCCTAACTTCGGCCAAGGCACTGATTGATATTC;motif=GGCC;coverage=15;IPDRatio=3.38;id=GGCC
unitig_320 kinModCall . 18090 18090 17 + . context=AATATCAATCAGTGCCTTGGCCGAAGTTAGGCAAGATAGTT;motif=GGCC;coverage=14;IPDRatio=3.964;id=GGCC
unitig_320 kinModCall . 18094 18094 18 + . context=TCAATCAGTGCCTTGGCCGAAGTTAGGCAAGATAGTTTGTT;motif=MCGRAG;coverage=13;IPDRatio=4.204;id=MCGRAG
unitig_320 kinModCall modified_base 18172 18172 21 + . context=GTGGTTAGGCAGTTTACACGATCGCTTTTATCTAGAAAAAA;motif=GATC;coverage=14;IPDRatio=8.26;id=GATC
unitig_320 kinModCall m6A 18173 18173 26 - . context=ATTTTTTCTAGATAAAAGCGATCGTGTAAACTGCCTAACCA;fracLow=0.525;motif=GATC;coverage=15;IPDRatio=6.00;id=GATC;fracUp=1.000;frac=0.870;identificationQv=7
unitig_320 kinModCall m6A 18208 18208 31 + . context=AAAAATGGCAGATTTAGCCGATCAATGGCAGTGGAAAAAGG;fracLow=0.322;motif=GATC;coverage=14;IPDRatio=2.80;id=GATC;fracUp=1.000;frac=0.948;identificationQv=6
unitig_320 kinModCall modified_base 18209 18209 37 - . context=ACCTTTTTCCACTGCCATTGATCGGCTAAATCTGCCATTTT;motif=GATC;coverage=16;IPDRatio=5.95;id=GATC
unitig_320 kinModCall modified_base 18375 18375 26 + . coverage=11;context=TAGAACAAGGTTATCGAGCCGCTGCCACCCATATTAACCCG;IPDRatio=2.46
unitig_320 kinModCall modified_base 18375 18375 21 - . coverage=16;context=CGGGTTAATATGGGTGGCAGCGGCTCGATAACCTTGTTCTA;IPDRatio=2.47
unitig_320 kinModCall . 18376 18376 18 + . context=AGAACAAGGTTATCGAGCCGCTGCCACCCATATTAACCCGC;motif=GCWGC;coverage=13;IPDRatio=3.957;id=GCWGC
unitig_320 kinModCall m4C 18378 18378 21 - . context=TTGCGGGTTAATATGGGTGGCAGCGGCTCGATAACCTTGTT;fracLow=0.312;motif=GCWGC;coverage=16;IPDRatio=3.38;id=GCWGC;fracUp=1.000;frac=0.842;identificationQv=9
unitig_320 kinModCall modified_base 18622 18622 23 + . context=TAGCACCCACCGCAAGAGCGATCGAGCAGGGAAAACAATTA;motif=GATC;coverage=13;IPDRatio=9.19;id=GATC
unitig_320 kinModCall m6A 18623 18623 30 - . context=TTAATTGTTTTCCCTGCTCGATCGCTCTTGCGGTGGGTGCT;fracLow=0.720;motif=GATC;coverage=17;IPDRatio=4.93;id=GATC;fracUp=1.000;frac=0.984;identificationQv=13
unitig_320 kinModCall modified_base 18668 18668 24 + . coverage=13;context=ACGGATTAGACAAGAATTACCTCAGGTCAAACAACAGCAAG;IPDRatio=4.94
unitig_320 kinModCall m6A 18899 18899 28 + . context=CACAAGCTTTAGAATTAGAGATCGAACAGGTTAGACAAGCG;fracLow=0.625;motif=GATC;coverage=11;IPDRatio=3.28;id=GATC;fracUp=1.000;frac=1.000;identificationQv=22
unitig_320 kinModCall m6A 18900 18900 34 - . context=TCGCTTGTCTAACCTGTTCGATCTCTAATTCTAAAGCTTGT;fracLow=0.787;motif=GATC;coverage=15;IPDRatio=6.52;id=GATC;fracUp=1.000;frac=1.000;identificationQv=27
unitig_320 kinModCall m6A 18950 18950 23 + . context=AATAGGAAAAGTTCAAAGCGATCGCAATAAGGTAACATAGC;fracLow=0.647;motif=GATC;coverage=12;IPDRatio=9.19;id=GATC;fracUp=1.000;frac=1.000;identificationQv=5
unitig_320 kinModCall m6A 18951 18951 32 - . context=CGCTATGTTACCTTATTGCGATCGCTTTGAACTTTTCCTAT;fracLow=0.476;motif=GATC;coverage=18;IPDRatio=6.27;id=GATC;fracUp=1.000;frac=0.804;identificationQv=20
unitig_320 kinModCall modified_base 19664 19664 33 - . coverage=18;context=GAATTGTCCCTACATTTTCGGAGTAAAATTTATTAATTATA;IPDRatio=3.21
unitig_320 kinModCall m6A 19736 19736 22 + . context=CGCATATTTAATTTTCGGAGATATCCATTCTCTATTATCTG;motif=GATATC;coverage=9;IPDRatio=3.06;id=GATATC;identificationQv=13
unitig_320 kinModCall m6A 19739 19739 33 - . context=TCCCAGATAATAGAGAATGGATATCTCCGAAAATTAAATAT;fracLow=0.884;motif=GATATC;coverage=16;IPDRatio=6.66;id=GATATC;fracUp=1.000;frac=1.000;identificationQv=3
unitig_320 kinModCall . 20379 20379 16 + . context=TCCTCCCAGCACCGCACACCACCCGAAAACCGAGGAAGTTG;motif=ACCACC;coverage=10;IPDRatio=8.9;id=ACCACC
unitig_320 kinModCall . 20427 20427 14 + . context=AGTCGCGGCGGTTGACGAGGCTGCGGGAAGCAGAACGGCAG;motif=GCWGC;coverage=11;IPDRatio=3.265;id=GCWGC
unitig_320 kinModCall . 20429 20429 13 - . context=CTCTGCCGTTCTGCTTCCCGCAGCCTCGTCAACCGCCGCGA;motif=GCWGC;coverage=18;IPDRatio=1.768;id=GCWGC
unitig_320 kinModCall modified_base 20455 20455 25 + . coverage=10;context=AGCAGAACGGCAGAGAACTGGATGGCTGCACCAAGAACCGC;IPDRatio=3.01
unitig_320 kinModCall . 20460 20460 0 + . context=AACGGCAGAGAACTGGATGGCTGCACCAAGAACCGCCCCGC;motif=GCWGC;coverage=11;IPDRatio=0.674;id=GCWGC
unitig_320 kinModCall . 20462 20462 17 - . context=CTGCGGGGCGGTTCTTGGTGCAGCCATCCAGTTCTCTGCCG;motif=GCWGC;coverage=17;IPDRatio=3.183;id=GCWGC
unitig_320 kinModCall modified_base 20465 20465 21 - . coverage=17;context=ATACTGCGGGGCGGTTCTTGGTGCAGCCATCCAGTTCTCTG;IPDRatio=2.21
unitig_320 kinModCall m6A 20833 20833 31 + . context=TATGCCCAAAATTTTGACGAAGAAATGGGTGCGCCAGCCAA;fracLow=0.530;motif=MCGRAG;coverage=13;IPDRatio=6.42;id=MCGRAG;fracUp=1.000;frac=1.000;identificationQv=9
unitig_320 kinModCall m6A 21189 21189 38 + . context=TGCAAGTTGCGCACCTGCTGATCTAAGTTATCCCCAGGATT;fracLow=0.640;motif=GATC;coverage=14;IPDRatio=3.14;id=GATC;fracUp=1.000;frac=0.985;identificationQv=9
unitig_320 kinModCall m6A 21190 21190 30 - . context=AAATCCTGGGGATAACTTAGATCAGCAGGTGCGCAACTTGC;fracLow=0.583;motif=GATC;coverage=15;IPDRatio=5.83;id=GATC;fracUp=1.000;frac=0.955;identificationQv=33
unitig_320 kinModCall m6A 21288 21288 24 + . context=AAGTTTGAGAATCAAGCTGAAGAAAAAGCCAAGAACTTATA;fracLow=0.601;motif=GCTGDAG;coverage=12;IPDRatio=8.70;id=GCTGDAG;fracUp=1.000;frac=1.000;identificationQv=11
unitig_320 kinModCall m6A 21448 21448 31 + . context=GAGAAATTAATCGAGGGGGGATCAGAGTTAAGTAGTCTCAG;fracLow=0.454;motif=GATC;coverage=16;IPDRatio=4.81;id=GATC;fracUp=1.000;frac=0.987;identificationQv=27
unitig_320 kinModCall m6A 21449 21449 45 - . context=GCTGAGACTACTTAACTCTGATCCCCCCTCGATTAATTTCT;fracLow=0.838;motif=GATC;coverage=16;IPDRatio=6.61;id=GATC;fracUp=1.000;frac=0.993;identificationQv=40
unitig_320 kinModCall modified_base 21686 21686 21 + . coverage=14;context=ATGTATTTTTAGACCATTTAAGTTGGGATAATTTTAATGAA;IPDRatio=2.43
unitig_320 kinModCall modified_base 21745 21745 29 + . context=CAAGTAGAAGAGTATAAAGAATTCACAGGATATTATCCAGA;motif=GAATTC;coverage=15;IPDRatio=6.64;id=GAATTC
unitig_320 kinModCall modified_base 21746 21746 23 - . context=TTCTGGATAATATCCTGTGAATTCTTTATACTCTTCTACTT;motif=GAATTC;coverage=12;IPDRatio=2.95;id=GAATTC
unitig_320 kinModCall m6A 21862 21862 37 + . context=GGAGTTCCTCTAGGAAGACCACCTAAAAATATTAGTAAAGA;fracLow=0.716;motif=ACCACC;coverage=15;IPDRatio=4.19;id=ACCACC;fracUp=1.000;frac=1.000;identificationQv=26
unitig_320 kinModCall m6A 21914 21914 38 + . context=AAGCTCTTGAGGATGAAGGAATTCGGAATGCAATTGAAGGT;fracLow=0.977;motif=GAATTC;coverage=16;IPDRatio=6.66;id=GAATTC;fracUp=1.000;frac=1.000;identificationQv=11
unitig_320 kinModCall m6A 21915 21915 35 - . context=TACCTTCAATTGCATTCCGAATTCCTTCATCCTCAAGAGCT;fracLow=0.745;motif=GAATTC;coverage=11;IPDRatio=7.56;id=GAATTC;fracUp=1.000;frac=1.000;identificationQv=12
unitig_320 kinModCall modified_base 22286 22286 22 - . coverage=13;context=GAAAAAGCCCAATGCTTGGGGACTGTATGACATGAGTGGCA;IPDRatio=4.14
unitig_320 kinModCall . 22309 22309 6 - . context=GATAAAACTCATCCTGTGGGCCAGAAAAAGCCCAATGCTTG;motif=GGCC;coverage=15;IPDRatio=1.484;id=GGCC
unitig_320 kinModCall modified_base 22310 22310 32 + . context=AAGCATTGGGCTTTTTCTGGCCCACAGGATGAGTTTTATCC;motif=GGCC;coverage=14;IPDRatio=3.93;id=GGCC
unitig_320 kinModCall modified_base 22406 22406 23 + . coverage=14;context=AATAATAGCGAGTAGTGGTCCCCGCACGACAAGCATATTCC;IPDRatio=4.07
unitig_320 kinModCall m6A 22684 22684 31 + . context=TCATAGCTTTTAGCATCGGGATCACTGTCAGCAGATCCCAT;fracLow=0.747;motif=GATC;coverage=15;IPDRatio=8.21;id=GATC;fracUp=1.000;frac=1.000;identificationQv=13
unitig_320 kinModCall m6A 22685 22685 34 - . context=CATGGGATCTGCTGACAGTGATCCCGATGCTAAAAGCTATG;fracLow=0.800;motif=GATC;coverage=15;IPDRatio=7.52;id=GATC;fracUp=1.000;frac=0.996;identificationQv=30
unitig_320 kinModCall . 22697 22697 14 - . context=AGGTCAATTTCTCATGGGATCTGCTGACAGTGATCCCGATG;motif=RGATCY;coverage=14;IPDRatio=3.695;id=RGATCY
unitig_320 kinModCall m6A 22698 22698 25 + . context=ATCGGGATCACTGTCAGCAGATCCCATGAGAAATTGACCTG;fracLow=0.603;motif=GATC;coverage=15;IPDRatio=6.93;id=GATC;fracUp=1.000;frac=0.984;identificationQv=14
unitig_320 kinModCall m6A 22699 22699 30 - . context=GCAGGTCAATTTCTCATGGGATCTGCTGACAGTGATCCCGA;fracLow=0.526;motif=GATC;coverage=15;IPDRatio=3.90;id=GATC;fracUp=1.000;frac=0.980;identificationQv=19
unitig_320 kinModCall . 22700 22700 10 + . context=CGGGATCACTGTCAGCAGATCCCATGAGAAATTGACCTGCT;motif=RGATCY;coverage=15;IPDRatio=1.568;id=RGATCY
unitig_320 kinModCall . 22800 22800 19 + . context=TGAAACAGGCTTTTTGACTGCTGCCGGTGCTGGTGGAGGTG;motif=GCWGC;coverage=16;IPDRatio=4.054;id=GCWGC
unitig_320 kinModCall . 22802 22802 13 - . context=GTCACCTCCACCAGCACCGGCAGCAGTCAAAAAGCCTGTTT;motif=GCWGC;coverage=13;IPDRatio=2.682;id=GCWGC
unitig_320 kinModCall modified_base 22805 22805 24 - . coverage=12;context=CCCGTCACCTCCACCAGCACCGGCAGCAGTCAAAAAGCCTG;IPDRatio=9.48
unitig_320 kinModCall m6A 22816 22816 41 + . context=ACTGCTGCCGGTGCTGGTGGAGGTGACGGGGGAGAATTCCA;fracLow=0.883;motif=GGTGGA;coverage=16;IPDRatio=4.78;id=GGTGGA;fracUp=1.000;frac=1.000;identificationQv=25
unitig_320 kinModCall modified_base 22831 22831 35 + . context=GGTGGAGGTGACGGGGGAGAATTCCATCCCACAGGTTGTAA;motif=GAATTC;coverage=14;IPDRatio=10.39;id=GAATTC
unitig_320 kinModCall m6A 22832 22832 28 - . context=CTTACAACCTGTGGGATGGAATTCTCCCCCGTCACCTCCAC;fracLow=0.993;motif=GAATTC;coverage=13;IPDRatio=6.76;id=GAATTC;fracUp=1.000;frac=1.000;identificationQv=22
unitig_320 kinModCall modified_base 22839 22839 23 + . coverage=15;context=TGACGGGGGAGAATTCCATCCCACAGGTTGTAAGGCATTTA;IPDRatio=4.48
unitig_320 kinModCall . 22973 22973 20 - . context=TGATATTAACCAGTTAATGGCCAAGGTGATGAATTGTGAGC;motif=GGCC;coverage=13;IPDRatio=4.912;id=GGCC
unitig_320 kinModCall . 22974 22974 13 + . context=CTCACAATTCATCACCTTGGCCATTAACTGGTTAATATCAT;motif=GGCC;coverage=15;IPDRatio=1.866;id=GGCC
unitig_320 kinModCall modified_base 23058 23058 27 - . context=ATATTTCCTCAGCTTGGGATCTGTGGTCATTAGGTATTATG;motif=RGATCY;coverage=14;IPDRatio=3.80;id=RGATCY
unitig_320 kinModCall m6A 23059 23059 41 + . context=ATAATACCTAATGACCACAGATCCCAAGCTGAGGAAATATC;fracLow=0.991;motif=GATC;coverage=15;IPDRatio=11.72;id=GATC;fracUp=1.000;frac=1.000;identificationQv=8
unitig_320 kinModCall m6A 23060 23060 28 - . context=GGATATTTCCTCAGCTTGGGATCTGTGGTCATTAGGTATTA;fracLow=0.774;motif=GATC;coverage=14;IPDRatio=6.47;id=GATC;fracUp=1.000;frac=1.000;identificationQv=19
unitig_320 kinModCall . 23061 23061 17 + . context=AATACCTAATGACCACAGATCCCAAGCTGAGGAAATATCCC;motif=RGATCY;coverage=15;IPDRatio=2.787;id=RGATCY
unitig_320 kinModCall . 23090 23090 10 - . context=TATTTATATGCCTCCTGAGGCCTTTAGGGGGGATATTTCCT;motif=GGCC;coverage=11;IPDRatio=2.899;id=GGCC
unitig_320 kinModCall . 23091 23091 13 + . context=GGAAATATCCCCCCTAAAGGCCTCAGGAGGCATATAAATAA;motif=GGCC;coverage=14;IPDRatio=2.211;id=GGCC
unitig_320 kinModCall modified_base 23487 23487 26 + . coverage=14;context=TTTATCATCGCTACTTTCGGGGATAACTTTAATGGCAACTT;IPDRatio=2.56
unitig_320 kinModCall m4C 23550 23550 20 + . context=CATTTCACTAGCATGAAATACACCACCAAAACCACCGGCAC;fracLow=0.232;coverage=16;IPDRatio=2.38;fracUp=1.000;frac=0.969;identificationQv=4
unitig_320 kinModCall modified_base 23554 23554 25 + . context=TCACTAGCATGAAATACACCACCAAAACCACCGGCACCGAG;motif=ACCACC;coverage=15;IPDRatio=7.99;id=ACCACC
unitig_320 kinModCall m6A 23563 23563 28 + . context=TGAAATACACCACCAAAACCACCGGCACCGAGAAACTTATT;fracLow=0.435;motif=ACCACC;coverage=15;IPDRatio=6.56;id=ACCACC;fracUp=1.000;frac=0.864;identificationQv=6
unitig_320 kinModCall m6A 23592 23592 26 + . context=GAGAAACTTATTAAGACGATAGGGGCCTATTTGTTGCCCTT;fracLow=0.549;coverage=15;IPDRatio=4.91;fracUp=1.000;frac=0.898;identificationQv=4
unitig_320 kinModCall . 23596 23596 14 - . context=TTAGAAGGGCAACAAATAGGCCCCTATCGTCTTAATAAGTT;motif=GGCC;coverage=12;IPDRatio=2.24;id=GGCC
unitig_320 kinModCall . 23597 23597 18 + . context=ACTTATTAAGACGATAGGGGCCTATTTGTTGCCCTTCTAAC;motif=GGCC;coverage=16;IPDRatio=3.111;id=GGCC
unitig_320 kinModCall m6A 23737 23737 51 + . context=GAAGATAGATTGTGCCTTTGATCCCCCCTTAATCCCCCCTT;fracLow=1.000;motif=GATC;coverage=16;IPDRatio=6.42;id=GATC;fracUp=1.000;frac=1.000;identificationQv=24
unitig_320 kinModCall m6A 23738 23738 24 - . context=CAAGGGGGGATTAAGGGGGGATCAAAGGCACAATCTATCTT;fracLow=0.612;motif=GATC;coverage=13;IPDRatio=5.93;id=GATC;fracUp=1.000;frac=0.957;identificationQv=6
unitig_320 kinModCall m6A 23759 23759 31 + . context=CCCCCCTTAATCCCCCCTTGATCCCCCCTTAATTCCCCTTG;fracLow=0.615;motif=GATC;coverage=15;IPDRatio=5.96;id=GATC;fracUp=1.000;frac=0.975;identificationQv=14
unitig_320 kinModCall m6A 23760 23760 21 - . context=TCAAGGGGAATTAAGGGGGGATCAAGGGGGGATTAAGGGGG;fracLow=0.343;motif=GATC;coverage=13;IPDRatio=4.67;id=GATC;fracUp=1.000;frac=0.746;identificationQv=7
unitig_320 kinModCall m6A 23780 23780 34 + . context=TCCCCCCTTAATTCCCCTTGATCCCCCCTTAATTCCCCCTT;fracLow=0.663;motif=GATC;coverage=17;IPDRatio=5.45;id=GATC;fracUp=1.000;frac=1.000;identificationQv=8
unitig_320 kinModCall m6A 23781 23781 22 - . context=CAAGGGGGAATTAAGGGGGGATCAAGGGGAATTAAGGGGGG;fracLow=0.265;motif=GATC;coverage=15;IPDRatio=3.40;id=GATC;fracUp=1.000;frac=0.762;identificationQv=13
unitig_320 kinModCall m6A 23802 23802 32 + . context=CCCCCCTTAATTCCCCCTTGATCCCCCCTTAATTCCCCCTT;fracLow=0.802;motif=GATC;coverage=16;IPDRatio=7.30;id=GATC;fracUp=1.000;frac=0.995;identificationQv=19
unitig_320 kinModCall . 23803 23803 20 - . context=CAAGGGGGAATTAAGGGGGGATCAAGGGGGAATTAAGGGGG;motif=GATC;coverage=10;IPDRatio=3.706;id=GATC
unitig_320 kinModCall . 23838 23838 20 - . context=ATGCTAGTGAAAGGGAGGATCCGCGCCCCCCTTATCAAGGG;motif=RGATCY;coverage=14;IPDRatio=4.099;id=RGATCY
unitig_320 kinModCall m6A 23839 23839 37 + . context=CCTTGATAAGGGGGGCGCGGATCCTCCCTTTCACTAGCATG;fracLow=1.000;motif=GATC;coverage=16;IPDRatio=6.67;id=GATC;fracUp=1.000;frac=1.000;identificationQv=30
unitig_320 kinModCall m6A 23840 23840 26 - . context=TCATGCTAGTGAAAGGGAGGATCCGCGCCCCCCTTATCAAG;fracLow=0.588;motif=GATC;coverage=15;IPDRatio=13.20;id=GATC;fracUp=1.000;frac=0.996;identificationQv=7
unitig_320 kinModCall . 23841 23841 17 + . context=TTGATAAGGGGGGCGCGGATCCTCCCTTTCACTAGCATGAA;motif=RGATCY;coverage=15;IPDRatio=2.112;id=RGATCY
unitig_320 kinModCall m6A 23878 23878 45 + . context=TGAAATACACCCCCAAAACCACCAGCACCGAGAAACTTATT;fracLow=0.916;motif=ACCACC;coverage=19;IPDRatio=6.46;id=ACCACC;fracUp=1.000;frac=1.000;identificationQv=22
unitig_320 kinModCall m6A 24088 24088 21 - . context=TTAAATTGCTTGTTGAGACGAGGCAAGAAGCAAGACCCCCT;fracLow=0.271;coverage=15;IPDRatio=3.70;fracUp=1.000;frac=0.743;identificationQv=6
unitig_320 kinModCall modified_base 24138 24138 25 + . coverage=19;context=AGCTTACTAAGAGCTAATTTCACGGCCGAGGTACTCAAGCT;IPDRatio=2.80
unitig_320 kinModCall modified_base 24140 24140 26 + . coverage=19;context=CTTACTAAGAGCTAATTTCACGGCCGAGGTACTCAAGCTTA;IPDRatio=3.29
unitig_320 kinModCall m4C 24142 24142 25 - . context=GATAAGCTTGAGTACCTCGGCCGTGAAATTAGCTCTTAGTA;fracLow=0.881;motif=GGCC;coverage=15;IPDRatio=4.29;id=GGCC;fracUp=1.000;frac=0.988;identificationQv=6
unitig_320 kinModCall . 24143 24143 17 + . context=ACTAAGAGCTAATTTCACGGCCGAGGTACTCAAGCTTATCG;motif=GGCC;coverage=19;IPDRatio=3.057;id=GGCC
unitig_320 kinModCall m6A 24183 24183 36 + . context=GAGAACAGATTGAAGCAAAGATCGCCGCTGCTCGACGACAA;fracLow=0.586;motif=GATC;coverage=17;IPDRatio=5.50;id=GATC;fracUp=1.000;frac=0.911;identificationQv=22
unitig_320 kinModCall m6A 24184 24184 21 - . context=ATTGTCGTCGAGCAGCGGCGATCTTTGCTTCAATCTGTTCT;fracLow=0.412;motif=GATC;coverage=15;IPDRatio=8.67;id=GATC;fracUp=1.000;frac=0.908;identificationQv=7
unitig_320 kinModCall m4C 24189 24189 33 - . context=TAGATATTGTCGTCGAGCAGCGGCGATCTTTGCTTCAATCT;fracLow=0.566;coverage=16;IPDRatio=4.51;fracUp=1.000;frac=1.000;identificationQv=22
unitig_320 kinModCall m4C 24190 24190 30 + . context=GATTGAAGCAAAGATCGCCGCTGCTCGACGACAATATCTAA;fracLow=0.632;motif=GCWGC;coverage=17;IPDRatio=5.02;id=GCWGC;fracUp=1.000;frac=1.000;identificationQv=15
unitig_320 kinModCall . 24192 24192 28 - . context=ACTTAGATATTGTCGTCGAGCAGCGGCGATCTTTGCTTCAA;motif=GCWGC;coverage=16;IPDRatio=3.51;id=GCWGC
unitig_320 kinModCall modified_base 24274 24274 30 + . context=AAGGTAAGTAATAACTCGCGATCGCCTGCGCTCTCTTTTTC;motif=GATC;coverage=18;IPDRatio=3.40;id=GATC
unitig_320 kinModCall m6A 24275 24275 30 - . context=AGAAAAAGAGAGCGCAGGCGATCGCGAGTTATTACTTACCT;fracLow=0.548;motif=GATC;coverage=17;IPDRatio=7.12;id=GATC;fracUp=1.000;frac=0.998;identificationQv=7
unitig_320 kinModCall m6A 24337 24337 23 + . context=GGTAATAAGTCCGCTGGTGGAGAAGGAGGGAAGGGCGATCG;fracLow=0.497;motif=GGTGGA;coverage=17;IPDRatio=6.25;id=GGTGGA;fracUp=1.000;frac=0.904;identificationQv=19
unitig_320 kinModCall m6A 24354 24354 26 + . context=TGGAGAAGGAGGGAAGGGCGATCGCTCGGACTCTAGCTGTT;fracLow=0.608;motif=GATC;coverage=16;IPDRatio=4.68;id=GATC;fracUp=1.000;frac=0.933;identificationQv=4
unitig_320 kinModCall m6A 24355 24355 27 - . context=CAACAGCTAGAGTCCGAGCGATCGCCCTTCCCTCCTTCTCC;fracLow=0.634;motif=GATC;coverage=15;IPDRatio=5.19;id=GATC;fracUp=1.000;frac=0.942;identificationQv=3
unitig_320 kinModCall modified_base 24381 24381 21 + . coverage=17;context=GGACTCTAGCTGTTGAATCGTTTGCTGTAAATTTTCAATCA;IPDRatio=2.76
unitig_320 kinModCall modified_base 24422 24422 33 - . coverage=18;context=CAGTCTGTTAAGGGTTTTTGACCCGATGGAAATGTATGGGG;IPDRatio=10.37
unitig_320 kinModCall m6A 24488 24488 41 + . context=GACCCCAGTTCCAAGAAACCACCAAACGCCCCACCCGCCGT;fracLow=0.668;motif=ACCACC;coverage=18;IPDRatio=5.23;id=ACCACC;fracUp=1.000;frac=1.000;identificationQv=15
unitig_320 kinModCall m6A 24524 24524 23 - . context=GGATTCCCTGTGGACGGCCCATCAGGAAATGCAAAAACGGC;fracLow=0.221;coverage=18;IPDRatio=2.98;fracUp=0.906;frac=0.567;identificationQv=3
unitig_320 kinModCall . 24527 24527 18 - . context=CGAGGATTCCCTGTGGACGGCCCATCAGGAAATGCAAAAAC;motif=GGCC;coverage=18;IPDRatio=5.809;id=GGCC
unitig_320 kinModCall . 24528 24528 16 + . context=TTTTTGCATTTCCTGATGGGCCGTCCACAGGGAATCCTCGG;motif=GGCC;coverage=15;IPDRatio=2.487;id=GGCC
unitig_320 kinModCall m4C 24529 24529 20 + . context=TTTTGCATTTCCTGATGGGCCGTCCACAGGGAATCCTCGGG;fracLow=0.682;coverage=15;IPDRatio=3.39;fracUp=1.000;frac=0.991;identificationQv=5
unitig_320 kinModCall m4C 24587 24587 26 - . context=CGATCTGCACAAAACTAGGGCCCAGACGGTGATGAGTACGC;fracLow=1.000;motif=GGCC;coverage=20;IPDRatio=3.75;id=GGCC;fracUp=1.000;frac=1.000;identificationQv=12
unitig_320 kinModCall . 24588 24588 19 + . context=CGTACTCATCACCGTCTGGGCCCTAGTTTTGTGCAGATCGA;motif=GGCC;coverage=18;IPDRatio=2.151;id=GGCC
unitig_320 kinModCall m6A 24604 24604 34 + . context=TGGGCCCTAGTTTTGTGCAGATCGATTTGAACTGCTTGAAA;fracLow=0.616;motif=GATC;coverage=18;IPDRatio=6.10;id=GATC;fracUp=1.000;frac=0.962;identificationQv=28
unitig_320 kinModCall m6A 24605 24605 35 - . context=GTTTCAAGCAGTTCAAATCGATCTGCACAAAACTAGGGCCC;fracLow=0.557;motif=GATC;coverage=20;IPDRatio=4.74;id=GATC;fracUp=1.000;frac=0.831;identificationQv=33
unitig_320 kinModCall . 24633 24633 17 - . context=GTATTGTGACAGAGCGAGATCTTGTCCAGTTTCAAGCAGTT;motif=RGATCY;coverage=21;IPDRatio=2.17;id=RGATCY
unitig_320 kinModCall m6A 24634 24634 33 + . context=ACTGCTTGAAACTGGACAAGATCTCGCTCTGTCACAATACC;fracLow=0.701;motif=GATC;coverage=17;IPDRatio=9.18;id=GATC;fracUp=1.000;frac=0.983;identificationQv=25
unitig_320 kinModCall m6A 24635 24635 29 - . context=TGGTATTGTGACAGAGCGAGATCTTGTCCAGTTTCAAGCAG;fracLow=0.601;motif=GATC;coverage=21;IPDRatio=5.90;id=GATC;fracUp=1.000;frac=0.918;identificationQv=7
unitig_320 kinModCall modified_base 24636 24636 26 + . context=TGCTTGAAACTGGACAAGATCTCGCTCTGTCACAATACCAA;motif=RGATCY;coverage=17;IPDRatio=6.12;id=RGATCY
unitig_320 kinModCall . 24673 24673 18 - . context=ATCACCCAGAGAAATTCCGAAGACAATGACTACCCTGTTGG;motif=MCGRAG;coverage=20;IPDRatio=2.866;id=MCGRAG
unitig_320 kinModCall modified_base 24677 24677 21 - . coverage=23;context=GGTGATCACCCAGAGAAATTCCGAAGACAATGACTACCCTG;IPDRatio=2.10
unitig_320 kinModCall m6A 24692 24692 34 + . context=CTTCGGAATTTCTCTGGGTGATCACCACACAACTGACACGA;fracLow=0.587;motif=GATC;coverage=17;IPDRatio=5.69;id=GATC;fracUp=1.000;frac=0.958;identificationQv=24
unitig_320 kinModCall m6A 24693 24693 37 - . context=ATCGTGTCAGTTGTGTGGTGATCACCCAGAGAAATTCCGAA;fracLow=0.377;motif=GATC;coverage=22;IPDRatio=3.47;id=GATC;fracUp=1.000;frac=0.834;identificationQv=22
unitig_320 kinModCall modified_base 24730 24730 21 + . coverage=13;context=CGATGTTCCGCCATTAACTGGGCCAATTGCAGGACTGTGGC;IPDRatio=2.99
unitig_320 kinModCall m4C 24731 24731 27 - . context=CGCCACAGTCCTGCAATTGGCCCAGTTAATGGCGGAACATC;fracLow=0.488;motif=GGCC;coverage=23;IPDRatio=4.15;id=GGCC;fracUp=1.000;frac=0.839;identificationQv=5
unitig_320 kinModCall m4C 24732 24732 20 + . context=ATGTTCCGCCATTAACTGGGCCAATTGCAGGACTGTGGCGG;fracLow=0.913;motif=GGCC;coverage=17;IPDRatio=2.32;id=GGCC;fracUp=1.000;frac=1.000;identificationQv=7
unitig_320 kinModCall modified_base 24759 24759 22 + . coverage=16;context=CAGGACTGTGGCGGTGAGTGGGGCCTGTACCACTTGACTGG;IPDRatio=5.56
unitig_320 kinModCall m4C 24761 24761 34 - . context=GACCAGTCAAGTGGTACAGGCCCCACTCACCGCCACAGTCC;fracLow=0.718;motif=GGCC;coverage=23;IPDRatio=3.05;id=GGCC;fracUp=1.000;frac=1.000;identificationQv=14
unitig_320 kinModCall . 24762 24762 14 + . context=GACTGTGGCGGTGAGTGGGGCCTGTACCACTTGACTGGTCA;motif=GGCC;coverage=16;IPDRatio=2.92;id=GGCC
unitig_320 kinModCall modified_base 24818 24818 29 + . coverage=12;context=GACGAAATCGCAATAGATTGGCCGGACGCAATATCTGGCGA;IPDRatio=4.47
unitig_320 kinModCall . 24818 24818 18 - . context=TCGCCAGATATTGCGTCCGGCCAATCTATTGCGATTTCGTC;motif=GGCC;coverage=22;IPDRatio=2.583;id=GGCC
unitig_320 kinModCall m4C 24819 24819 26 + . context=ACGAAATCGCAATAGATTGGCCGGACGCAATATCTGGCGAA;fracLow=0.581;motif=GGCC;coverage=17;IPDRatio=7.08;id=GGCC;fracUp=1.000;frac=0.929;identificationQv=8
unitig_320 kinModCall modified_base 24823 24823 28 - . coverage=21;context=AGTATTCGCCAGATATTGCGTCCGGCCAATCTATTGCGATT;IPDRatio=34.64
unitig_320 kinModCall m6A 24852 24852 30 + . context=CTGGCGAATACTTTCATGGGATATCACCCCGACTAATTGTC;fracLow=0.738;motif=GATATC;coverage=15;IPDRatio=5.28;id=GATATC;fracUp=1.000;frac=0.995;identificationQv=21
unitig_320 kinModCall m6A 24855 24855 22 - . context=AAGGACAATTAGTCGGGGTGATATCCCATGAAAGTATTCGC;fracLow=0.201;motif=GATATC;coverage=23;IPDRatio=2.59;id=GATATC;fracUp=0.921;frac=0.721;identificationQv=12
unitig_320 kinModCall m4C 24872 24872 22 + . context=ATATCACCCCGACTAATTGTCCTTGGTCATCGACAATCGGC;fracLow=0.424;coverage=17;IPDRatio=1.87;fracUp=1.000;frac=1.000;identificationQv=3
unitig_320 kinModCall m4C 24930 24930 26 + . context=GCGCCGAAACAAAAACAGGGCAGCAAAAATGTCTTGAGCAG;fracLow=0.525;motif=GCWGC;coverage=17;IPDRatio=2.63;id=GCWGC;fracUp=1.000;frac=0.990;identificationQv=15
unitig_320 kinModCall . 24932 24932 18 - . context=ATCTGCTCAAGACATTTTTGCTGCCCTGTTTTTGTTTCGGC;motif=GCWGC;coverage=20;IPDRatio=2.911;id=GCWGC
unitig_320 kinModCall m6A 24968 24968 37 + . context=CAGATTGCTGGGGTAACGTGATCAGGGGATGCACCATCACA;fracLow=0.610;motif=GATC;coverage=18;IPDRatio=4.90;id=GATC;fracUp=1.000;frac=0.912;identificationQv=32
unitig_320 kinModCall m6A 24969 24969 38 - . context=ATGTGATGGTGCATCCCCTGATCACGTTACCCCAGCAATCT;fracLow=0.422;motif=GATC;coverage=25;IPDRatio=5.69;id=GATC;fracUp=1.000;frac=0.781;identificationQv=16
unitig_320 kinModCall m4C 24974 24974 29 - . context=TGCTGATGTGATGGTGCATCCCCTGATCACGTTACCCCAGC;fracLow=0.351;coverage=25;IPDRatio=2.84;fracUp=1.000;frac=0.864;identificationQv=3
unitig_320 kinModCall m6A 25085 25085 25 + . context=ATAGCTCTTGCCCTTGCACCACCAGCAGACAGCTAACACGC;fracLow=0.379;motif=ACCACC;coverage=17;IPDRatio=4.11;id=ACCACC;fracUp=1.000;frac=0.764;identificationQv=5
unitig_320 kinModCall modified_base 25111 25111 25 + . coverage=16;context=AGACAGCTAACACGCACCTCTCCGGCCGGAGCAGCTAGAGG;IPDRatio=4.77
unitig_320 kinModCall . 25111 25111 2 - . context=CCTCTAGCTGCTCCGGCCGGAGAGGTGCGTGTTAGCTGTCT;motif=MCGRAG;coverage=22;IPDRatio=0.928;id=MCGRAG
unitig_320 kinModCall . 25115 25115 18 - . context=ATCCCCTCTAGCTGCTCCGGCCGGAGAGGTGCGTGTTAGCT;motif=GGCC;coverage=21;IPDRatio=1.685;id=GGCC
unitig_320 kinModCall . 25116 25116 3 + . context=GCTAACACGCACCTCTCCGGCCGGAGCAGCTAGAGGGGATA;motif=GGCC;coverage=15;IPDRatio=0.937;id=GGCC
unitig_320 kinModCall modified_base 25119 25119 26 + . coverage=11;context=AACACGCACCTCTCCGGCCGGAGCAGCTAGAGGGGATAGGT;IPDRatio=6.88
unitig_320 kinModCall . 25120 25120 7 + . context=ACACGCACCTCTCCGGCCGGAGCAGCTAGAGGGGATAGGTC;motif=MCGRAG;coverage=16;IPDRatio=1.623;id=MCGRAG
unitig_320 kinModCall modified_base 25120 25120 32 - . coverage=21;context=GACCTATCCCCTCTAGCTGCTCCGGCCGGAGAGGTGCGTGT;IPDRatio=6.76
unitig_320 kinModCall modified_base 25122 25122 26 + . context=ACGCACCTCTCCGGCCGGAGCAGCTAGAGGGGATAGGTCAT;motif=GCWGC;coverage=15;IPDRatio=5.14;id=GCWGC
unitig_320 kinModCall modified_base 25124 25124 29 - . context=CGATGACCTATCCCCTCTAGCTGCTCCGGCCGGAGAGGTGC;motif=GCWGC;coverage=23;IPDRatio=3.61;id=GCWGC
unitig_320 kinModCall m4C 25169 25169 26 - . context=GATCGCCATGATCGGCCAGGCCTATAACCGTCTGTGTTTAC;fracLow=0.685;motif=GGCC;coverage=24;IPDRatio=3.13;id=GGCC;fracUp=1.000;frac=0.965;identificationQv=14
unitig_320 kinModCall modified_base 25170 25170 23 + . context=TAAACACAGACGGTTATAGGCCTGGCCGATCATGGCGATCG;motif=GGCC;coverage=15;IPDRatio=6.80;id=GGCC
unitig_320 kinModCall m6A 25172 25172 26 - . context=TGCGATCGCCATGATCGGCCAGGCCTATAACCGTCTGTGTT;fracLow=0.164;coverage=24;IPDRatio=3.14;fracUp=0.778;frac=0.490;identificationQv=3
unitig_320 kinModCall . 25174 25174 35 - . context=GATGCGATCGCCATGATCGGCCAGGCCTATAACCGTCTGTG;motif=GGCC;coverage=24;IPDRatio=4.402;id=GGCC
unitig_320 kinModCall . 25175 25175 6 + . context=ACAGACGGTTATAGGCCTGGCCGATCATGGCGATCGCATCT;motif=GGCC;coverage=16;IPDRatio=1.181;id=GGCC
unitig_320 kinModCall m6A 25178 25178 27 + . context=GACGGTTATAGGCCTGGCCGATCATGGCGATCGCATCTGCC;fracLow=0.326;motif=GATC;coverage=17;IPDRatio=4.13;id=GATC;fracUp=1.000;frac=0.739;identificationQv=12
unitig_320 kinModCall m6A 25179 25179 46 - . context=TGGCAGATGCGATCGCCATGATCGGCCAGGCCTATAACCGT;fracLow=0.974;motif=GATC;coverage=22;IPDRatio=5.25;id=GATC;fracUp=1.000;frac=1.000;identificationQv=30
unitig_320 kinModCall m6A 25187 25187 43 + . context=AGGCCTGGCCGATCATGGCGATCGCATCTGCCAGGGAAGTG;fracLow=0.800;motif=GATC;coverage=16;IPDRatio=6.15;id=GATC;fracUp=1.000;frac=1.000;identificationQv=49
unitig_320 kinModCall m6A 25188 25188 53 - . context=CCACTTCCCTGGCAGATGCGATCGCCATGATCGGCCAGGCC;fracLow=0.927;motif=GATC;coverage=24;IPDRatio=9.51;id=GATC;fracUp=1.000;frac=1.000;identificationQv=35
unitig_320 kinModCall m6A 25238 25238 36 + . context=CCGTCAAGGGTTGGCGATTGATCGCCTTTTCCAGATCGGGG;fracLow=0.878;motif=GATC;coverage=17;IPDRatio=5.72;id=GATC;fracUp=1.000;frac=1.000;identificationQv=34
unitig_320 kinModCall m6A 25239 25239 35 - . context=CCCCCGATCTGGAAAAGGCGATCAATCGCCAACCCTTGACG;fracLow=0.840;motif=GATC;coverage=24;IPDRatio=7.48;id=GATC;fracUp=1.000;frac=1.000;identificationQv=6
unitig_320 kinModCall m6A 25252 25252 28 + . context=CGATTGATCGCCTTTTCCAGATCGGGGGCCCAACTCAGAGG;fracLow=0.561;motif=GATC;coverage=16;IPDRatio=6.13;id=GATC;fracUp=1.000;frac=0.908;identificationQv=22
unitig_320 kinModCall m6A 25253 25253 41 - . context=ACCTCTGAGTTGGGCCCCCGATCTGGAAAAGGCGATCAATC;fracLow=0.750;motif=GATC;coverage=24;IPDRatio=7.92;id=GATC;fracUp=1.000;frac=0.985;identificationQv=22
unitig_320 kinModCall m4C 25258 25258 21 - . context=GATACACCTCTGAGTTGGGCCCCCGATCTGGAAAAGGCGAT;fracLow=0.261;coverage=21;IPDRatio=2.75;fracUp=1.000;frac=0.848;identificationQv=5
unitig_320 kinModCall m4C 25259 25259 35 - . context=CGATACACCTCTGAGTTGGGCCCCCGATCTGGAAAAGGCGA;fracLow=0.405;motif=GGCC;coverage=23;IPDRatio=3.36;id=GGCC;fracUp=1.000;frac=0.857;identificationQv=18
unitig_320 kinModCall . 25260 25260 16 + . context=CGCCTTTTCCAGATCGGGGGCCCAACTCAGAGGTGTATCGA;motif=GGCC;coverage=16;IPDRatio=2.068;id=GGCC
unitig_320 kinModCall m6A 25303 25303 38 + . context=GACATCAGCACCATCCTGCGATCGCAAAGGACAAGATAGAC;fracLow=0.975;motif=GATC;coverage=16;IPDRatio=8.46;id=GATC;fracUp=1.000;frac=0.996;identificationQv=8
unitig_320 kinModCall m6A 25304 25304 42 - . context=TGTCTATCTTGTCCTTTGCGATCGCAGGATGGTGCTGATGT;fracLow=0.812;motif=GATC;coverage=22;IPDRatio=7.01;id=GATC;fracUp=1.000;frac=1.000;identificationQv=37
unitig_320 kinModCall m6A 25474 25474 44 - . context=ATCCCTCTATGATACACCGAAGTGGGTCTAAAATCTTTACG;fracLow=0.786;motif=MCGRAG;coverage=23;IPDRatio=5.64;id=MCGRAG;fracUp=1.000;frac=1.000;identificationQv=28
unitig_320 kinModCall m4C 25491 25491 38 - . context=AGGCTTTAACCTGTTACATCCCTCTATGATACACCGAAGTG;fracLow=0.673;coverage=24;IPDRatio=2.86;fracUp=1.000;frac=1.000;identificationQv=17
unitig_320 kinModCall modified_base 25568 25568 25 - . coverage=24;context=GAAGTACTCACCCCAGCGTCTGGTGATGCCGCCCCTGAAAC;IPDRatio=2.71
unitig_320 kinModCall m4C 25602 25602 23 - . context=TTCCGGAGTAACCCTTCAGGCCGACCAGAACCCGGAAGTAC;fracLow=0.606;motif=GGCC;coverage=21;IPDRatio=3.59;id=GGCC;fracUp=1.000;frac=0.977;identificationQv=5
unitig_320 kinModCall m4C 25603 25603 27 + . context=TACTTCCGGGTTCTGGTCGGCCTGAAGGGTTACTCCGGAAA;fracLow=0.859;motif=GGCC;coverage=14;IPDRatio=5.01;id=GGCC;fracUp=1.000;frac=1.000;identificationQv=4
unitig_320 kinModCall . 25616 25616 7 - . context=AAGGTGTCCAGAATTTCCGGAGTAACCCTTCAGGCCGACCA;motif=MCGRAG;coverage=24;IPDRatio=1.332;id=MCGRAG
unitig_320 kinModCall m6A 25649 25649 26 + . context=GACACCTTTCCATAAAGTCGATCCAGCACTCGCTTTACGGA;fracLow=0.344;motif=GATC;coverage=14;IPDRatio=5.00;id=GATC;fracUp=1.000;frac=0.876;identificationQv=23
unitig_320 kinModCall m6A 25650 25650 36 - . context=TTCCGTAAAGCGAGTGCTGGATCGACTTTATGGAAAGGTGT;fracLow=0.513;motif=GATC;coverage=24;IPDRatio=5.06;id=GATC;fracUp=1.000;frac=0.893;identificationQv=37
unitig_320 kinModCall . 25676 25676 13 + . context=ACTCGCTTTACGGAAATACGCTGCCATGGTAGACCGCGTTT;motif=GCWGC;coverage=15;IPDRatio=2.063;id=GCWGC
unitig_320 kinModCall m4C 25678 25678 25 - . context=CCAAACGCGGTCTACCATGGCAGCGTATTTCCGTAAAGCGA;fracLow=0.536;motif=GCWGC;coverage=24;IPDRatio=4.04;id=GCWGC;fracUp=1.000;frac=0.807;identificationQv=7
unitig_320 kinModCall m4C 25693 25693 21 - . context=AACAGGGCTACACCACCAAACGCGGTCTACCATGGCAGCGT;fracLow=0.306;coverage=24;IPDRatio=2.24;fracUp=1.000;frac=0.777;identificationQv=6
unitig_320 kinModCall m6A 25699 25699 45 - . context=TTAATGAACAGGGCTACACCACCAAACGCGGTCTACCATGG;fracLow=0.765;motif=ACCACC;coverage=24;IPDRatio=4.05;id=ACCACC;fracUp=1.000;frac=1.000;identificationQv=27
unitig_320 kinModCall m6A 25731 25731 28 + . context=GTTCATTAAGCCAATCGGCGATCTTCTGCAAGGATTTCCCT;fracLow=0.951;motif=GATC;coverage=13;IPDRatio=9.84;id=GATC;fracUp=1.000;frac=1.000;identificationQv=23
unitig_320 kinModCall m6A 25732 25732 47 - . context=CAGGGAAATCCTTGCAGAAGATCGCCGATTGGCTTAATGAA;fracLow=0.610;motif=GATC;coverage=25;IPDRatio=5.82;id=GATC;fracUp=1.000;frac=0.936;identificationQv=41
unitig_320 kinModCall m6A 25799 25799 32 + . context=ATGACCCGGCACTCTTCCGGATCATCCACTAATTCCCCATC;fracLow=0.807;motif=GATC;coverage=16;IPDRatio=6.53;id=GATC;fracUp=1.000;frac=1.000;identificationQv=23
unitig_320 kinModCall m6A 25800 25800 43 - . context=CGATGGGGAATTAGTGGATGATCCGGAAGAGTGCCGGGTCA;fracLow=0.793;motif=GATC;coverage=24;IPDRatio=11.57;id=GATC;fracUp=1.000;frac=0.958;identificationQv=19
unitig_320 kinModCall m6A 25821 25821 36 + . context=CATCCACTAATTCCCCATCGATCGATCGTTGTCCAAAGGCA;fracLow=0.879;motif=GATC;coverage=15;IPDRatio=3.97;id=GATC;fracUp=1.000;frac=0.994;identificationQv=16
unitig_320 kinModCall m6A 25822 25822 38 - . context=CTGCCTTTGGACAACGATCGATCGATGGGGAATTAGTGGAT;fracLow=0.682;motif=GATC;coverage=24;IPDRatio=4.49;id=GATC;fracUp=1.000;frac=0.960;identificationQv=7
unitig_320 kinModCall m6A 25825 25825 27 + . context=CACTAATTCCCCATCGATCGATCGTTGTCCAAAGGCAGGGG;fracLow=0.657;motif=GATC;coverage=14;IPDRatio=5.83;id=GATC;fracUp=1.000;frac=1.000;identificationQv=17
unitig_320 kinModCall m6A 25826 25826 48 - . context=TCCCCTGCCTTTGGACAACGATCGATCGATGGGGAATTAGT;fracLow=0.970;motif=GATC;coverage=23;IPDRatio=8.66;id=GATC;fracUp=1.000;frac=1.000;identificationQv=10
unitig_320 kinModCall modified_base 25830 25830 27 - . coverage=24;context=CGGCTCCCCTGCCTTTGGACAACGATCGATCGATGGGGAAT;IPDRatio=2.25
unitig_320 kinModCall m6A 25865 25865 27 + . context=GAGCCGTAGCCCGCATAACCACCGTTGCTTGCTTTTGCTTG;fracLow=0.699;motif=ACCACC;coverage=14;IPDRatio=4.76;id=ACCACC;fracUp=1.000;frac=1.000;identificationQv=5
unitig_320 kinModCall . 26017 26017 15 + . context=AAATTTGTTTTGATTGGGGGCAGCCGATGACGACTTACAAA;motif=GCWGC;coverage=13;IPDRatio=2.31;id=GCWGC
unitig_320 kinModCall modified_base 26019 26019 26 - . context=ACTTTGTAAGTCGTCATCGGCTGCCCCCAATCAAAACAAAT;motif=GCWGC;coverage=21;IPDRatio=4.17;id=GCWGC
unitig_320 kinModCall modified_base 26113 26113 27 - . coverage=18;context=CTTTAACTTTGTCCGCCTCCCGGGGGTATCGTCTATAGTTT;IPDRatio=4.43
unitig_320 kinModCall m4C 26142 26142 27 - . context=CCTCATCTAAAAATGCTTGGCCTTTGACCCTTTAACTTTGT;fracLow=0.501;motif=GGCC;coverage=22;IPDRatio=4.41;id=GGCC;fracUp=1.000;frac=1.000;identificationQv=17
unitig_320 kinModCall . 26143 26143 17 + . context=CAAAGTTAAAGGGTCAAAGGCCAAGCATTTTTAGATGAGGA;motif=GGCC;coverage=14;IPDRatio=2.741;id=GGCC
unitig_320 kinModCall m4C 26196 26196 24 + . context=TGAATTTCTATTGTAAAACGCAGCGATCAGAGAATTTGTCC;fracLow=0.481;motif=GCWGC;coverage=14;IPDRatio=4.97;id=GCWGC;fracUp=1.000;frac=1.000;identificationQv=6
unitig_320 kinModCall modified_base 26198 26198 39 - . context=TAGGACAAATTCTCTGATCGCTGCGTTTTACAATAGAAATT;motif=GCWGC;coverage=22;IPDRatio=5.37;id=GCWGC
unitig_320 kinModCall m6A 26201 26201 31 + . context=TTCTATTGTAAAACGCAGCGATCAGAGAATTTGTCCTAAGT;fracLow=0.709;motif=GATC;coverage=13;IPDRatio=4.24;id=GATC;fracUp=1.000;frac=1.000;identificationQv=14
unitig_320 kinModCall m6A 26202 26202 43 - . context=AACTTAGGACAAATTCTCTGATCGCTGCGTTTTACAATAGA;fracLow=0.711;motif=GATC;coverage=21;IPDRatio=6.76;id=GATC;fracUp=1.000;frac=0.967;identificationQv=14
unitig_320 kinModCall m6A 26320 26320 31 - . context=AGGTTGCTGTGCAATCTACCACCAACAGGGATTCACTCTTT;fracLow=0.653;motif=ACCACC;coverage=20;IPDRatio=5.45;id=ACCACC;fracUp=1.000;frac=1.000;identificationQv=16
unitig_320 kinModCall m6A 26373 26373 38 + . context=GCAAACTGGTGGCACCGTTGATCGATCGATTGGCCGATGAC;fracLow=0.742;motif=GATC;coverage=14;IPDRatio=5.75;id=GATC;fracUp=1.000;frac=1.000;identificationQv=23
unitig_320 kinModCall m6A 26374 26374 39 - . context=AGTCATCGGCCAATCGATCGATCAACGGTGCCACCAGTTTG;fracLow=0.686;motif=GATC;coverage=22;IPDRatio=5.83;id=GATC;fracUp=1.000;frac=0.984;identificationQv=30
unitig_320 kinModCall . 26377 26377 18 + . context=ACTGGTGGCACCGTTGATCGATCGATTGGCCGATGACTATC;motif=GATC;coverage=14;IPDRatio=6.997;id=GATC
unitig_320 kinModCall m6A 26378 26378 34 - . context=CGATAGTCATCGGCCAATCGATCGATCAACGGTGCCACCAG;fracLow=0.659;motif=GATC;coverage=22;IPDRatio=2.65;id=GATC;fracUp=1.000;frac=1.000;identificationQv=26
unitig_320 kinModCall modified_base 26385 26385 21 - . context=ACGATCGCGATAGTCATCGGCCAATCGATCGATCAACGGTG;motif=GGCC;coverage=22;IPDRatio=2.91;id=GGCC
unitig_320 kinModCall m4C 26386 26386 27 + . context=ACCGTTGATCGATCGATTGGCCGATGACTATCGCGATCGTG;fracLow=0.915;motif=GGCC;coverage=13;IPDRatio=3.08;id=GGCC;fracUp=1.000;frac=1.000;identificationQv=21
unitig_320 kinModCall m6A 26401 26401 22 + . context=ATTGGCCGATGACTATCGCGATCGTGCCAAAGTCTTTAAAC;fracLow=0.520;motif=GATC;coverage=14;IPDRatio=5.87;id=GATC;fracUp=1.000;frac=0.904;identificationQv=5
unitig_320 kinModCall m6A 26402 26402 46 - . context=AGTTTAAAGACTTTGGCACGATCGCGATAGTCATCGGCCAA;fracLow=0.766;motif=GATC;coverage=22;IPDRatio=6.96;id=GATC;fracUp=1.000;frac=1.000;identificationQv=12
unitig_320 kinModCall . 26448 26448 20 - . context=TCTAATCCCAAAGCGTTTGGCCACGAGTTTGTTACTGTCTA;motif=GGCC;coverage=22;IPDRatio=2.33;id=GGCC
unitig_320 kinModCall . 26449 26449 12 + . context=AGACAGTAACAAACTCGTGGCCAAACGCTTTGGGATTAGAA;motif=GGCC;coverage=14;IPDRatio=1.871;id=GGCC
unitig_320 kinModCall m6A 26583 26583 30 - . context=AGAGTGTTTGTTAACGGTGGAAGACTATCACCGTAATTGTC;fracLow=0.427;motif=GGTGGA;coverage=22;IPDRatio=3.59;id=GGTGGA;fracUp=1.000;frac=0.724;identificationQv=22
unitig_320 kinModCall . 26704 26704 16 + . context=ATTCGGTGTCCTAACTGTGGCAGCGTAGCTCAACGGCTCTT;motif=GCWGC;coverage=14;IPDRatio=4.369;id=GCWGC
unitig_320 kinModCall . 26706 26706 14 - . context=TCAAGAGCCGTTGAGCTACGCTGCCACAGTTAGGACACCGA;motif=GCWGC;coverage=19;IPDRatio=2.146;id=GCWGC
unitig_320 kinModCall m6A 26730 26730 41 + . context=AGCTCAACGGCTCTTGAGCGATCGCCTACCCGCAGGATATA;fracLow=1.000;motif=GATC;coverage=13;IPDRatio=5.31;id=GATC;fracUp=1.000;frac=1.000;identificationQv=38
unitig_320 kinModCall m6A 26731 26731 39 - . context=TTATATCCTGCGGGTAGGCGATCGCTCAAGAGCCGTTGAGC;fracLow=0.911;motif=GATC;coverage=21;IPDRatio=6.01;id=GATC;fracUp=1.000;frac=1.000;identificationQv=16
unitig_320 kinModCall m4C 26759 26759 22 - . context=CGTCTGAGCAACCTGTCGGGCCGGACACTTATATCCTGCGG;fracLow=0.866;motif=GGCC;coverage=20;IPDRatio=4.69;id=GGCC;fracUp=1.000;frac=1.000;identificationQv=13
unitig_320 kinModCall modified_base 26760 26760 22 + . context=CGCAGGATATAAGTGTCCGGCCCGACAGGTTGCTCAGACGG;motif=GGCC;coverage=14;IPDRatio=6.89;id=GGCC
unitig_320 kinModCall m6A 26838 26838 40 + . context=GCAAAACGGCGCTGTGCTGGAGGCCTATGCTCCAGGCATTC;fracLow=0.940;motif=GCTGDAG;coverage=16;IPDRatio=9.91;id=GCTGDAG;fracUp=1.000;frac=1.000;identificationQv=17
unitig_320 kinModCall . 26840 26840 18 - . context=CTGAATGCCTGGAGCATAGGCCTCCAGCACAGCGCCGTTTT;motif=GGCC;coverage=21;IPDRatio=3.354;id=GGCC
unitig_320 kinModCall . 26841 26841 17 + . context=AAACGGCGCTGTGCTGGAGGCCTATGCTCCAGGCATTCAGG;motif=GGCC;coverage=14;IPDRatio=1.893;id=GGCC
unitig_320 kinModCall m4C 26871 26871 25 + . context=AGGCATTCAGGGGAACACAGCTGCGGCCATGCCGCCCCAGC;fracLow=1.000;motif=GCWGC;coverage=14;IPDRatio=4.84;id=GCWGC;fracUp=1.000;frac=1.000;identificationQv=6
unitig_320 kinModCall m4C 26873 26873 20 - . context=GGGCTGGGGCGGCATGGCCGCAGCTGTGTTCCCCTGAATGC;fracLow=0.084;motif=GCWGC;coverage=21;IPDRatio=2.57;id=GCWGC;fracUp=1.000;frac=0.804;identificationQv=7
unitig_320 kinModCall . 26876 26876 16 - . context=TTGGGGCTGGGGCGGCATGGCCGCAGCTGTGTTCCCCTGAA;motif=GGCC;coverage=20;IPDRatio=2.477;id=GGCC
unitig_320 kinModCall . 26877 26877 20 + . context=TCAGGGGAACACAGCTGCGGCCATGCCGCCCCAGCCCCAAC;motif=GGCC;coverage=16;IPDRatio=2.354;id=GGCC
unitig_320 kinModCall m6A 26903 26903 29 + . context=CGCCCCAGCCCCAACCAGCGATCGCCCATTGGTCTTTGTCA;fracLow=0.591;motif=GATC;coverage=14;IPDRatio=5.15;id=GATC;fracUp=1.000;frac=1.000;identificationQv=23
unitig_320 kinModCall m6A 26904 26904 31 - . context=ATGACAAAGACCAATGGGCGATCGCTGGTTGGGGCTGGGGC;fracLow=1.000;motif=GATC;coverage=21;IPDRatio=5.95;id=GATC;fracUp=1.000;frac=1.000;identificationQv=23
unitig_320 kinModCall modified_base 26909 26909 26 - . coverage=20;context=CACAGATGACAAAGACCAATGGGCGATCGCTGGTTGGGGCT;IPDRatio=3.13
unitig_320 kinModCall modified_base 27007 27007 25 - . coverage=17;context=GTTTGGTTAAATGAAAGGACCGGTATAAACGCAAAAGTTGA;IPDRatio=3.41
unitig_320 kinModCall . 27170 27170 7 - . context=GGTGACAATTCCATAGGGATCCTGTTCATGGCGCGGTTCGA;motif=RGATCY;coverage=20;IPDRatio=1.272;id=RGATCY
unitig_320 kinModCall m6A 27171 27171 39 + . context=CGAACCGCGCCATGAACAGGATCCCTATGGAATTGTCACCG;fracLow=0.975;motif=GATC;coverage=14;IPDRatio=7.90;id=GATC;fracUp=1.000;frac=1.000;identificationQv=18
unitig_320 kinModCall modified_base 27172 27172 36 - . context=TCGGTGACAATTCCATAGGGATCCTGTTCATGGCGCGGTTC;motif=GATC;coverage=20;IPDRatio=4.65;id=GATC
unitig_320 kinModCall . 27173 27173 10 + . context=AACCGCGCCATGAACAGGATCCCTATGGAATTGTCACCGAA;motif=RGATCY;coverage=14;IPDRatio=1.705;id=RGATCY
unitig_320 kinModCall m4C 27218 27218 35 - . context=TTTAGGATCGTGGCCAAAGGCCGCCACTTTGTAAACGATGT;fracLow=0.809;motif=GGCC;coverage=22;IPDRatio=4.15;id=GGCC;fracUp=1.000;frac=1.000;identificationQv=22
unitig_320 kinModCall modified_base 27219 27219 23 + . context=CATCGTTTACAAAGTGGCGGCCTTTGGCCACGATCCTAAAA;motif=GGCC;coverage=14;IPDRatio=6.40;id=GGCC
unitig_320 kinModCall modified_base 27222 27222 21 + . coverage=14;context=CGTTTACAAAGTGGCGGCCTTTGGCCACGATCCTAAAACTA;IPDRatio=4.47
unitig_320 kinModCall m4C 27225 27225 22 - . context=GCATAGTTTTAGGATCGTGGCCAAAGGCCGCCACTTTGTAA;fracLow=0.496;motif=GGCC;coverage=22;IPDRatio=3.50;id=GGCC;fracUp=1.000;frac=0.863;identificationQv=3
unitig_320 kinModCall m4C 27226 27226 29 + . context=TACAAAGTGGCGGCCTTTGGCCACGATCCTAAAACTATGCG;fracLow=0.789;motif=GGCC;coverage=13;IPDRatio=2.70;id=GGCC;fracUp=1.000;frac=1.000;identificationQv=19
unitig_320 kinModCall m6A 27231 27231 27 + . context=AGTGGCGGCCTTTGGCCACGATCCTAAAACTATGCGGGTCT;fracLow=0.524;motif=GATC;coverage=14;IPDRatio=4.87;id=GATC;fracUp=1.000;frac=0.923;identificationQv=8
unitig_320 kinModCall m6A 27232 27232 33 - . context=TAGACCCGCATAGTTTTAGGATCGTGGCCAAAGGCCGCCAC;fracLow=0.380;motif=GATC;coverage=20;IPDRatio=4.33;id=GATC;fracUp=0.987;frac=0.793;identificationQv=42
unitig_320 kinModCall m4C 27263 27263 24 - . context=GACAACCACACAGGGCTTGGCCATAATTTCATAGACCCGCA;fracLow=0.394;motif=GGCC;coverage=20;IPDRatio=2.34;id=GGCC;fracUp=1.000;frac=1.000;identificationQv=3
unitig_320 kinModCall . 27264 27264 15 + . context=GCGGGTCTATGAAATTATGGCCAAGCCCTGTGTGGTTGTCA;motif=GGCC;coverage=14;IPDRatio=3.45;id=GGCC
unitig_320 kinModCall m6A 27303 27303 28 + . context=CAATCCCGAACTGGGGGTGGAATATGTGGCCCGGTTATTTG;fracLow=0.704;motif=GGTGGA;coverage=13;IPDRatio=6.53;id=GGTGGA;fracUp=1.000;frac=1.000;identificationQv=7
unitig_320 kinModCall modified_base 27311 27311 24 - . context=GGTTTGAGCAAATAACCGGGCCACATATTCCACCCCCAGTT;motif=GGCC;coverage=22;IPDRatio=1.87;id=GGCC
unitig_320 kinModCall m4C 27312 27312 20 + . context=ACTGGGGGTGGAATATGTGGCCCGGTTATTTGCTCAAACCC;fracLow=0.799;motif=GGCC;coverage=11;IPDRatio=5.91;id=GGCC;fracUp=1.000;frac=1.000;identificationQv=9
unitig_320 kinModCall modified_base 27313 27313 28 - . coverage=23;context=CGGGTTTGAGCAAATAACCGGGCCACATATTCCACCCCCAG;IPDRatio=3.31
unitig_320 kinModCall modified_base 27369 27369 24 - . coverage=25;context=TCACAGAAATAATGCCCAGCAAAGTTTTACCCTGAATCACT;IPDRatio=3.43
unitig_320 kinModCall m6A 27429 27429 31 + . context=CGATTTTGTCGAAAAGCCGAAGCGGTTGTTCATTGAAGATG;fracLow=0.788;motif=MCGRAG;coverage=12;IPDRatio=10.91;id=MCGRAG;fracUp=1.000;frac=1.000;identificationQv=6
unitig_320 kinModCall modified_base 27470 27470 27 + . coverage=13;context=AAATTGAAGCGGCTCGCGAAGACGCGCGGGCAATTTGTGCG;IPDRatio=4.08
unitig_320 kinModCall modified_base 27479 27479 25 - . coverage=27;context=ACCCTTGGCCGCACAAATTGCCCGCGCGTCTTCGCGAGCCG;IPDRatio=6.21
unitig_320 kinModCall m4C 27491 27491 28 - . context=GGGAGAGGTTTCACCCTTGGCCGCACAAATTGCCCGCGCGT;fracLow=0.723;motif=GGCC;coverage=27;IPDRatio=3.36;id=GGCC;fracUp=1.000;frac=0.924;identificationQv=21
unitig_320 kinModCall . 27492 27492 13 + . context=CGCGCGGGCAATTTGTGCGGCCAAGGGTGAAACCTCTCCCG;motif=GGCC;coverage=14;IPDRatio=1.815;id=GGCC
unitig_320 kinModCall m4C 27497 27497 45 - . context=GCAATCGGGAGAGGTTTCACCCTTGGCCGCACAAATTGCCC;fracLow=0.980;coverage=26;IPDRatio=4.43;fracUp=1.000;frac=1.000;identificationQv=27
unitig_320 kinModCall . 27519 27519 19 + . context=TGAAACCTCTCCCGATTGCGCTGCGGCCTGGGATGTGGTGG;motif=GCWGC;coverage=12;IPDRatio=4.534;id=GCWGC
unitig_320 kinModCall modified_base 27519 27519 24 - . coverage=26;context=CCACCACATCCCAGGCCGCAGCGCAATCGGGAGAGGTTTCA;IPDRatio=3.14
unitig_320 kinModCall m4C 27521 27521 24 - . context=CTCCACCACATCCCAGGCCGCAGCGCAATCGGGAGAGGTTT;fracLow=0.339;motif=GCWGC;coverage=28;IPDRatio=2.83;id=GCWGC;fracUp=1.000;frac=0.818;identificationQv=20
unitig_320 kinModCall m4C 27524 27524 45 - . context=TTCCTCCACCACATCCCAGGCCGCAGCGCAATCGGGAGAGG;fracLow=0.995;motif=GGCC;coverage=28;IPDRatio=5.96;id=GGCC;fracUp=1.000;frac=1.000;identificationQv=6
unitig_320 kinModCall . 27525 27525 12 + . context=CTCTCCCGATTGCGCTGCGGCCTGGGATGTGGTGGAGGAAC;motif=GGCC;coverage=13;IPDRatio=1.818;id=GGCC
unitig_320 kinModCall m4C 27529 27529 28 - . context=TGGAGTTCCTCCACCACATCCCAGGCCGCAGCGCAATCGGG;fracLow=0.484;coverage=28;IPDRatio=3.56;fracUp=1.000;frac=0.963;identificationQv=11
unitig_320 kinModCall m6A 27540 27540 28 + . context=TGCGGCCTGGGATGTGGTGGAGGAACTCCAGGCCGAAGCCT;fracLow=0.639;motif=GGTGGA;coverage=14;IPDRatio=7.55;id=GGTGGA;fracUp=1.000;frac=0.988;identificationQv=21
unitig_320 kinModCall m4C 27551 27551 43 - . context=CCGTTGATGGGAGGCTTCGGCCTGGAGTTCCTCCACCACAT;fracLow=0.878;motif=GGCC;coverage=28;IPDRatio=4.44;id=GGCC;fracUp=1.000;frac=1.000;identificationQv=12
unitig_320 kinModCall . 27552 27552 16 + . context=TGTGGTGGAGGAACTCCAGGCCGAAGCCTCCCATCAACGGG;motif=GGCC;coverage=14;IPDRatio=2.865;id=GGCC
unitig_320 kinModCall m6A 27556 27556 29 + . context=GTGGAGGAACTCCAGGCCGAAGCCTCCCATCAACGGGTCAA;fracLow=0.741;motif=MCGRAG;coverage=14;IPDRatio=7.19;id=MCGRAG;fracUp=1.000;frac=0.987;identificationQv=10
unitig_320 kinModCall m6A 27698 27698 53 - . context=AATAAACCAAGCAAAGCTGTAGCCTATGTTACAATTTAATA;fracLow=1.000;motif=GCTGDAG;coverage=29;IPDRatio=14.33;id=GCTGDAG;fracUp=1.000;frac=1.000;identificationQv=23
unitig_320 kinModCall modified_base 27904 27904 22 - . coverage=28;context=AGAGCATCGTTTAGTTTATAAAGTCACAGGAAATAAGGTTT;IPDRatio=1.82
unitig_320 kinModCall m6A 27931 27931 34 + . context=CTAAACGATGCTCTAAGTCGATCCGTCGTGACCAAGTGTCG;fracLow=0.694;motif=GATC;coverage=16;IPDRatio=5.25;id=GATC;fracUp=1.000;frac=1.000;identificationQv=15
unitig_320 kinModCall m6A 27932 27932 52 - . context=CCGACACTTGGTCACGACGGATCGACTTAGAGCATCGTTTA;fracLow=0.978;motif=GATC;coverage=27;IPDRatio=5.96;id=GATC;fracUp=1.000;frac=0.991;identificationQv=26
unitig_320 kinModCall . 27953 27953 13 + . context=CCGTCGTGACCAAGTGTCGGCAGCAATATATACTTTAGACG;motif=GCWGC;coverage=17;IPDRatio=1.515;id=GCWGC
unitig_320 kinModCall modified_base 27955 27955 27 - . context=AACGTCTAAAGTATATATTGCTGCCGACACTTGGTCACGAC;motif=GCWGC;coverage=28;IPDRatio=3.63;id=GCWGC
unitig_320 kinModCall m6A 28081 28081 35 + . context=AGACATTCATAAATAGCTGAAGAAAAGTCAGAAAAGTTCTC;fracLow=0.705;motif=GCTGDAG;coverage=14;IPDRatio=7.36;id=GCTGDAG;fracUp=1.000;frac=1.000;identificationQv=19
unitig_320 kinModCall modified_base 28189 28189 21 + . coverage=17;context=GGTGAATAAGACGGCAGATAGAGCAGCTCTATTGACAAAGA;IPDRatio=2.41
unitig_320 kinModCall modified_base 28192 28192 23 + . context=GAATAAGACGGCAGATAGAGCAGCTCTATTGACAAAGAAAG;motif=GCWGC;coverage=18;IPDRatio=3.43;id=GCWGC
unitig_320 kinModCall m4C 28194 28194 30 - . context=CTCTTTCTTTGTCAATAGAGCTGCTCTATCTGCCGTCTTAT;fracLow=0.423;motif=GCWGC;coverage=24;IPDRatio=2.91;id=GCWGC;fracUp=1.000;frac=0.769;identificationQv=11
unitig_320 kinModCall modified_base 28195 28195 29 + . coverage=17;context=TAAGACGGCAGATAGAGCAGCTCTATTGACAAAGAAAGAGC;IPDRatio=3.84
unitig_320 kinModCall modified_base 28293 28293 29 + . context=GGGAATCATTAGTCCTAAAGCAGCTATTTTTGACCGGAGTT;motif=GCWGC;coverage=18;IPDRatio=2.63;id=GCWGC
unitig_320 kinModCall m4C 28295 28295 27 - . context=TGAACTCCGGTCAAAAATAGCTGCTTTAGGACTAATGATTC;fracLow=0.233;motif=GCWGC;coverage=19;IPDRatio=2.75;id=GCWGC;fracUp=1.000;frac=0.789;identificationQv=8
unitig_320 kinModCall modified_base 28308 28308 21 - . coverage=19;context=CAACTCAAGTCTGTGAACTCCGGTCAAAAATAGCTGCTTTA;IPDRatio=2.59
unitig_320 kinModCall . 28310 28310 9 + . context=AAGCAGCTATTTTTGACCGGAGTTCACAGACTTGAGTTGCC;motif=MCGRAG;coverage=16;IPDRatio=1.564;id=MCGRAG
unitig_320 kinModCall modified_base 28310 28310 25 - . coverage=21;context=GGCAACTCAAGTCTGTGAACTCCGGTCAAAAATAGCTGCTT;IPDRatio=2.60
unitig_320 kinModCall m6A 28479 28479 24 + . context=GAGAAATGCTCCCATGACGAAGTGAGCGGCATCAACAAAAA;fracLow=0.531;motif=MCGRAG;coverage=16;IPDRatio=9.38;id=MCGRAG;fracUp=1.000;frac=1.000;identificationQv=4
unitig_320 kinModCall m6A 28659 28659 40 - . context=AATTGACGGGAATAAAACGAAGTCCTACCCAAGTGAGAAAA;fracLow=0.691;motif=MCGRAG;coverage=20;IPDRatio=7.66;id=MCGRAG;fracUp=1.000;frac=0.985;identificationQv=21
unitig_320 kinModCall m6A 28720 28720 36 + . context=TCATTTATTGTGGCTGGTGGATTTTTCTCGAAGTATTTTTT;fracLow=0.679;motif=GGTGGA;coverage=15;IPDRatio=8.15;id=GGTGGA;fracUp=1.000;frac=0.995;identificationQv=18
unitig_320 kinModCall m4C 28888 28888 20 + . context=AACTGACAAATTTTTTGGTGCGGTATCTTTTGGCTTTTTAA;fracLow=0.683;coverage=16;IPDRatio=2.52;fracUp=1.000;frac=0.933;identificationQv=5
unitig_320 kinModCall m4C 28938 28938 28 - . context=GATTTCATCATCCCCATCCCCGGGTTCAACTGAAGATGGAA;fracLow=0.965;coverage=17;IPDRatio=3.51;fracUp=1.000;frac=1.000;identificationQv=14
unitig_320 kinModCall modified_base 28946 28946 24 - . coverage=21;context=TTATGAAAGATTTCATCATCCCCATCCCCGGGTTCAACTGA;IPDRatio=3.68
unitig_320 kinModCall m6A 28995 28995 30 + . context=GTTCTTTTCTTCTTCCGTGAATTCTAGGTTAATCATGTTTT;fracLow=0.686;motif=GAATTC;coverage=16;IPDRatio=5.44;id=GAATTC;fracUp=1.000;frac=0.877;identificationQv=9
unitig_320 kinModCall m6A 28996 28996 42 - . context=AAAAACATGATTAACCTAGAATTCACGGAAGAAGAAAAGAA;fracLow=0.682;motif=GAATTC;coverage=23;IPDRatio=5.35;id=GAATTC;fracUp=1.000;frac=0.923;identificationQv=28
unitig_320 kinModCall m6A 29139 29139 48 + . context=TTACCCAATCCTGTAAACGGATCGCCATCCAAAATATCTGC;fracLow=0.762;motif=GATC;coverage=18;IPDRatio=7.46;id=GATC;fracUp=1.000;frac=1.000;identificationQv=27
unitig_320 kinModCall m6A 29140 29140 50 - . context=GGCAGATATTTTGGATGGCGATCCGTTTACAGGATTGGGTA;fracLow=0.826;motif=GATC;coverage=23;IPDRatio=7.42;id=GATC;fracUp=1.000;frac=1.000;identificationQv=35
unitig_320 kinModCall modified_base 29171 29171 21 - . coverage=22;context=CGAAAAAAGGCGATAAAATTTTAGACTTAGTGGCAGATATT;IPDRatio=1.98
unitig_320 kinModCall m6A 29207 29207 28 + . context=TTTCGGTTCGTTCCGATACCACCAAGCTAAATCTGCTTTGA;fracLow=0.495;motif=ACCACC;coverage=16;IPDRatio=7.36;id=ACCACC;fracUp=1.000;frac=0.877;identificationQv=7
unitig_320 kinModCall modified_base 29292 29292 22 - . coverage=18;context=GAATTGAGTCCTAAAAGAGAAAATAAGCCAGATAAACCTCA;IPDRatio=2.19
unitig_320 kinModCall modified_base 29354 29354 26 - . coverage=21;context=GGCATGGACCCAGACAGAAGATGCAACTCCTCAAACATTAG;IPDRatio=2.70
unitig_320 kinModCall m6A 29452 29452 34 - . context=AATGTGGCTTTAATTGCTGAAGATGAGCTTTCCAGTTTATT;fracLow=0.704;motif=GCTGDAG;coverage=19;IPDRatio=4.94;id=GCTGDAG;fracUp=1.000;frac=1.000;identificationQv=24
unitig_320 kinModCall m6A 29524 29524 29 + . context=TGAGATTCGTCACACACCTGATCTAAGAGACTGGCTAAATT;fracLow=0.597;motif=GATC;coverage=14;IPDRatio=6.90;id=GATC;fracUp=1.000;frac=1.000;identificationQv=18
unitig_320 kinModCall m6A 29525 29525 34 - . context=GAATTTAGCCAGTCTCTTAGATCAGGTGTGTGACGAATCTC;fracLow=0.684;motif=GATC;coverage=20;IPDRatio=4.77;id=GATC;fracUp=1.000;frac=0.985;identificationQv=29
unitig_320 kinModCall m6A 29565 29565 29 - . context=TCATGTTAAGCAAAGAAACCACCTACTCTCAAGCGAGAATG;fracLow=0.364;motif=ACCACC;coverage=20;IPDRatio=2.62;id=ACCACC;fracUp=1.000;frac=0.872;identificationQv=5
unitig_320 kinModCall modified_base 29767 29767 27 + . context=TGGGTTGTTGCTTCACCTAGCTGCGAGGGGGCGAACGCACT;motif=GCWGC;coverage=17;IPDRatio=3.22;id=GCWGC
unitig_320 kinModCall modified_base 29769 29769 25 - . context=AAAGTGCGTTCGCCCCCTCGCAGCTAGGTGAAGCAACAACC;motif=GCWGC;coverage=20;IPDRatio=3.77;id=GCWGC
unitig_320 kinModCall modified_base 29972 29972 22 - . coverage=24;context=TTATAATTGAGATAGTTTGTGCCGCTTAAATAAAGAGGTTT;IPDRatio=1.87
unitig_320 kinModCall m4C 30048 30048 42 + . context=TTTAGGCAACTTTTAAGAAGCTGCTATACCTATCCCTAACT;fracLow=0.798;motif=GCWGC;coverage=21;IPDRatio=5.43;id=GCWGC;fracUp=1.000;frac=1.000;identificationQv=21
unitig_320 kinModCall m4C 30050 30050 29 - . context=TGAGTTAGGGATAGGTATAGCAGCTTCTTAAAAGTTGCCTA;fracLow=0.562;motif=GCWGC;coverage=21;IPDRatio=3.62;id=GCWGC;fracUp=1.000;frac=1.000;identificationQv=18
unitig_320 kinModCall modified_base 30288 30288 26 + . context=ATAACTATTACTATGGTATGCAGCTATTCCCTGATAACCAC;motif=GCWGC;coverage=20;IPDRatio=4.09;id=GCWGC
unitig_320 kinModCall m4C 30290 30290 30 - . context=CAGTGGTTATCAGGGAATAGCTGCATACCATAGTAATAGTT;fracLow=0.601;motif=GCWGC;coverage=22;IPDRatio=3.92;id=GCWGC;fracUp=1.000;frac=0.929;identificationQv=5
unitig_320 kinModCall m6A 30424 30424 30 + . context=ATAATTTCCTCGGTATTTTGATCAGCTACTAATTGGGATTT;fracLow=0.396;motif=GATC;coverage=21;IPDRatio=4.28;id=GATC;fracUp=1.000;frac=0.787;identificationQv=14
unitig_320 kinModCall m6A 30425 30425 35 - . context=AAAATCCCAATTAGTAGCTGATCAAAATACCGAGGAAATTA;fracLow=0.676;motif=GATC;coverage=23;IPDRatio=5.35;id=GATC;fracUp=1.000;frac=0.909;identificationQv=14
unitig_320 kinModCall modified_base 30541 30541 23 + . coverage=20;context=ACATCCATTACCGTTATGACCGGTATCTCTGCTTGATTGAG;IPDRatio=2.63
unitig_320 kinModCall modified_base 30548 30548 23 - . coverage=23;context=AGCTTTACTCAATCAAGCAGAGATACCGGTCATAACGGTAA;IPDRatio=2.34
unitig_320 kinModCall modified_base 30749 30749 21 - . coverage=19;context=TTCACCATCTAAAAGGGGACCGAAACCTAAACTATCTATAG;IPDRatio=1.80
unitig_320 kinModCall modified_base 30753 30753 25 - . coverage=18;context=CTAATTCACCATCTAAAAGGGGACCGAAACCTAAACTATCT;IPDRatio=2.67
unitig_320 kinModCall modified_base 30841 30841 21 - . coverage=22;context=TCAGATGAACAATTCAAACGCCGTTTCGGTGTGTATAAACA;IPDRatio=4.11
unitig_320 kinModCall m6A 30929 30929 48 + . context=AGATGATTTCCTGACCTAAGATCACATTTTATTCTTTTTTC;fracLow=0.756;motif=GATC;coverage=22;IPDRatio=6.57;id=GATC;fracUp=1.000;frac=1.000;identificationQv=21
unitig_320 kinModCall m6A 30930 30930 40 - . context=GGAAAAAAGAATAAAATGTGATCTTAGGTCAGGAAATCATC;fracLow=0.522;motif=GATC;coverage=21;IPDRatio=4.73;id=GATC;fracUp=1.000;frac=0.908;identificationQv=27
unitig_320 kinModCall modified_base 30985 30985 23 - . coverage=22;context=TTTTTTTATGGTATAATGGAGGGTTTTGCTTTTTTCTCAAT;IPDRatio=2.07
unitig_320 kinModCall modified_base 30987 30987 25 - . coverage=18;context=AATTTTTTTATGGTATAATGGAGGGTTTTGCTTTTTTCTCA;IPDRatio=3.35
unitig_320 kinModCall m6A 31093 31093 40 + . context=TTTTAGGGCTATTTTGACGAAGAAACCATCAGTATAGACCT;fracLow=0.740;motif=MCGRAG;coverage=21;IPDRatio=4.71;id=MCGRAG;fracUp=1.000;frac=1.000;identificationQv=31
unitig_320 kinModCall modified_base 31125 31125 24 + . coverage=23;context=TATAGACCTCGTTTCCACACAGAAACCAGAAGAGCCAAAAA;IPDRatio=2.40
unitig_320 kinModCall modified_base 31133 31133 21 + . coverage=24;context=TCGTTTCCACACAGAAACCAGAAGAGCCAAAAATTATGCAA;IPDRatio=2.64
unitig_320 kinModCall modified_base 31231 31231 23 + . coverage=24;context=GACTAACTGTGTCTCGACCCGTAGAATCAACAGGAGGCTCT;IPDRatio=2.15
unitig_320 kinModCall m6A 31516 31516 35 + . context=GGGATAGGAGATATTATTGGATCGCTGCTTTCGGTGGTGAG;fracLow=0.563;motif=GATC;coverage=22;IPDRatio=4.30;id=GATC;fracUp=1.000;frac=0.874;identificationQv=19
unitig_320 kinModCall m6A 31517 31517 39 - . context=TCTCACCACCGAAAGCAGCGATCCAATAATATCTCCTATCC;fracLow=0.644;motif=GATC;coverage=22;IPDRatio=4.54;id=GATC;fracUp=1.000;frac=0.987;identificationQv=17
unitig_320 kinModCall modified_base 31520 31520 23 + . context=TAGGAGATATTATTGGATCGCTGCTTTCGGTGGTGAGACAC;motif=GCWGC;coverage=21;IPDRatio=3.69;id=GCWGC
unitig_320 kinModCall . 31522 31522 31 - . context=AGGTGTCTCACCACCGAAAGCAGCGATCCAATAATATCTCC;motif=GCWGC;coverage=23;IPDRatio=4.319;id=GCWGC
unitig_320 kinModCall modified_base 31525 31525 24 - . coverage=22;context=GAAAGGTGTCTCACCACCGAAAGCAGCGATCCAATAATATC;IPDRatio=2.66
unitig_320 kinModCall m6A 31530 31530 44 - . context=ATGATGAAAGGTGTCTCACCACCGAAAGCAGCGATCCAATA;fracLow=0.902;motif=ACCACC;coverage=21;IPDRatio=4.19;id=ACCACC;fracUp=1.000;frac=1.000;identificationQv=15
unitig_320 kinModCall modified_base 31637 31637 22 + . coverage=22;context=TAAAACCCATTGCCAGACTCGTAGGTTGGGTTGACGCAAGG;IPDRatio=2.25
unitig_320 kinModCall modified_base 31727 31727 24 + . coverage=23;context=CTTTTGAGCCGATGGGTAATACCGAAGCAATAATGATAGCT;IPDRatio=2.53
unitig_320 kinModCall m6A 31732 31732 44 + . context=GAGCCGATGGGTAATACCGAAGCAATAATGATAGCTCAACC;fracLow=0.879;motif=MCGRAG;coverage=22;IPDRatio=6.72;id=MCGRAG;fracUp=1.000;frac=1.000;identificationQv=27
unitig_320 kinModCall modified_base 31892 31892 26 - . coverage=16;context=TCGGGATGACGGCGTGGCTCCGGTGGCTACCCAACGGTGTC;IPDRatio=6.03
unitig_320 kinModCall . 31894 31894 1 + . context=CACCGTTGGGTAGCCACCGGAGCCACGCCGTCATCCCGAGG;motif=MCGRAG;coverage=22;IPDRatio=0.833;id=MCGRAG
unitig_320 kinModCall m4C 31909 31909 27 + . context=ACCGGAGCCACGCCGTCATCCCGAGGAGACAAGCTCGAACA;fracLow=0.599;coverage=24;IPDRatio=3.44;fracUp=1.000;frac=0.980;identificationQv=7
unitig_320 kinModCall modified_base 31933 31933 23 - . coverage=21;context=GACGAGGTTAATCCTAAGGGCGATTGTTCGAGCTTGTCTCC;IPDRatio=2.02
unitig_320 kinModCall modified_base 31936 31936 33 + . coverage=20;context=GACAAGCTCGAACAATCGCCCTTAGGATTAACCTCGTCTTC;IPDRatio=4.84
unitig_320 kinModCall modified_base 31940 31940 33 - . coverage=19;context=TTGCGAAGACGAGGTTAATCCTAAGGGCGATTGTTCGAGCT;IPDRatio=4.09
unitig_320 kinModCall modified_base 31997 31997 25 - . coverage=20;context=TCTTCTGTCATCGTTTATGCTGGGGTTAAGTTATTTTGTCC;IPDRatio=2.64
unitig_320 kinModCall m6A 32034 32034 38 + . context=AAGAAAAAACATGGGTAGGGATCGATGTCAGTAAAGAGGTT;fracLow=0.583;motif=GATC;coverage=21;IPDRatio=6.36;id=GATC;fracUp=1.000;frac=0.909;identificationQv=45
unitig_320 kinModCall m6A 32035 32035 31 - . context=GAACCTCTTTACTGACATCGATCCCTACCCATGTTTTTTCT;fracLow=0.475;motif=GATC;coverage=20;IPDRatio=5.44;id=GATC;fracUp=1.000;frac=0.985;identificationQv=16
unitig_320 kinModCall m6A 32059 32059 43 + . context=TGTCAGTAAAGAGGTTCTAGATATCTACGTGTTGCCGCAAG;fracLow=0.759;motif=GATATC;coverage=23;IPDRatio=3.87;id=GATATC;fracUp=1.000;frac=1.000;identificationQv=32
unitig_320 kinModCall m6A 32062 32062 39 - . context=GACCTTGCGGCAACACGTAGATATCTAGAACCTCTTTACTG;fracLow=0.701;motif=GATATC;coverage=20;IPDRatio=4.71;id=GATATC;fracUp=1.000;frac=1.000;identificationQv=30
unitig_320 kinModCall m6A 32161 32161 41 - . context=CACCCGTCGATTCCACCACCACCAAACTCGGTGAGAGAGGA;fracLow=0.679;motif=ACCACC;coverage=22;IPDRatio=3.98;id=ACCACC;fracUp=1.000;frac=1.000;identificationQv=21
unitig_320 kinModCall modified_base 32164 32164 33 - . context=ATCCACCCGTCGATTCCACCACCACCAAACTCGGTGAGAGA;motif=ACCACC;coverage=22;IPDRatio=3.98;id=ACCACC
unitig_320 kinModCall m6A 32170 32170 31 + . context=ACCGAGTTTGGTGGTGGTGGAATCGACGGGTGGATTAGAGC;fracLow=0.663;motif=GGTGGA;coverage=23;IPDRatio=7.09;id=GGTGGA;fracUp=1.000;frac=0.990;identificationQv=10
unitig_320 kinModCall m6A 32183 32183 33 + . context=GTGGTGGAATCGACGGGTGGATTAGAGCGCGCACTCGTATC;fracLow=0.383;motif=GGTGGA;coverage=23;IPDRatio=4.33;id=GGTGGA;fracUp=1.000;frac=0.842;identificationQv=18
unitig_320 kinModCall modified_base 32193 32193 27 - . coverage=21;context=TTGTAAGCCCGATACGAGTGCGCGCTCTAATCCACCCGTCG;IPDRatio=2.05
unitig_320 kinModCall modified_base 32204 32204 22 - . coverage=20;context=ATGGTGGCGGCTTGTAAGCCCGATACGAGTGCGCGCTCTAA;IPDRatio=1.98
unitig_320 kinModCall modified_base 32227 32227 22 + . coverage=19;context=CTTACAAGCCGCCACCATACCGGTAGCGATCGCCAACCCCC;IPDRatio=3.37
unitig_320 kinModCall m6A 32235 32235 41 + . context=CCGCCACCATACCGGTAGCGATCGCCAACCCCCGCAAGGTC;fracLow=0.674;motif=GATC;coverage=22;IPDRatio=6.60;id=GATC;fracUp=1.000;frac=0.938;identificationQv=17
unitig_320 kinModCall m6A 32236 32236 24 - . context=TGACCTTGCGGGGGTTGGCGATCGCTACCGGTATGGTGGCG;fracLow=0.206;motif=GATC;coverage=21;IPDRatio=3.88;id=GATC;fracUp=0.849;frac=0.572;identificationQv=4
unitig_320 kinModCall modified_base 32244 32244 21 - . coverage=18;context=AAACCCTTTGACCTTGCGGGGGTTGGCGATCGCTACCGGTA;IPDRatio=2.76
unitig_320 kinModCall m6A 32306 32306 36 + . context=AAAACGGACAAATTGGACGCACAGGTAATCGCTCAATTCGC;fracLow=0.580;motif=GACGNAC;coverage=22;IPDRatio=4.88;id=GACGNAC;fracUp=1.000;frac=0.843;identificationQv=17
unitig_320 kinModCall m6A 32416 32416 43 + . context=ACGACGACAGCAGTTGGTGGAGATGCAGGTGGCGGAGAAAA;fracLow=0.658;motif=GGTGGA;coverage=20;IPDRatio=5.16;id=GGTGGA;fracUp=1.000;frac=0.963;identificationQv=39
unitig_320 kinModCall m6A 32450 32450 43 - . context=AGTTGCACCGTCTCAGACGCACGACTGAGGCGGTTTTTCTC;fracLow=0.821;motif=GACGNAC;coverage=21;IPDRatio=6.28;id=GACGNAC;fracUp=1.000;frac=1.000;identificationQv=22
unitig_320 kinModCall m6A 32473 32473 41 + . context=GTCTGAGACGGTGCAACTAGATATCAAAGCCCATATTGAGG;fracLow=0.873;motif=GATATC;coverage=21;IPDRatio=8.42;id=GATATC;fracUp=1.000;frac=1.000;identificationQv=7
unitig_320 kinModCall m6A 32476 32476 27 - . context=TTTCCTCAATATGGGCTTTGATATCTAGTTGCACCGTCTCA;fracLow=0.284;motif=GATATC;coverage=21;IPDRatio=2.31;id=GATATC;fracUp=1.000;frac=0.787;identificationQv=20
unitig_320 kinModCall m6A 32598 32598 36 + . context=TCTTACAATCCGTTAAAGGGATCGGCAAAGTTTCATCTGCC;fracLow=0.812;motif=GATC;coverage=20;IPDRatio=7.60;id=GATC;fracUp=1.000;frac=1.000;identificationQv=17
unitig_320 kinModCall modified_base 32599 32599 31 - . context=GGGCAGATGAAACTTTGCCGATCCCTTTAACGGATTGTAAG;motif=GATC;coverage=20;IPDRatio=3.36;id=GATC
unitig_320 kinModCall modified_base 32676 32676 28 + . coverage=19;context=GGCGAAAAACAGATTGCCCGGCTGGTCGGGGTCGCTCCTAT;IPDRatio=3.90
unitig_320 kinModCall modified_base 32677 32677 34 - . coverage=19;context=GATAGGAGCGACCCCGACCAGCCGGGCAATCTGTTTTTCGC;IPDRatio=4.79
unitig_320 kinModCall m6A 32681 32681 34 - . context=GGTTGATAGGAGCGACCCCGACCAGCCGGGCAATCTGTTTT;fracLow=0.817;coverage=17;IPDRatio=8.22;fracUp=1.000;frac=1.000;identificationQv=10
unitig_320 kinModCall modified_base 32684 32684 24 + . coverage=21;context=ACAGATTGCCCGGCTGGTCGGGGTCGCTCCTATCAACCACG;IPDRatio=3.61
unitig_320 kinModCall . 32711 32711 8 - . context=TGCGTTTACCCTTGTGCTGGCCACTATCGTGGTTGATAGGA;motif=GGCC;coverage=19;IPDRatio=1.69;id=GGCC
unitig_320 kinModCall m4C 32712 32712 24 + . context=CCTATCAACCACGATAGTGGCCAGCACAAGGGTAAACGCAT;fracLow=0.283;motif=GGCC;coverage=21;IPDRatio=2.70;id=GGCC;fracUp=1.000;frac=1.000;identificationQv=9
unitig_320 kinModCall modified_base 32716 32716 29 - . coverage=18;context=AATCATGCGTTTACCCTTGTGCTGGCCACTATCGTGGTTGA;IPDRatio=2.82
unitig_320 kinModCall m6A 32749 32749 32 + . context=GCATGATTTCGGGGGGACGCACCTCGGTTCGCTGTGGCTTG;fracLow=0.654;motif=GACGNAC;coverage=22;IPDRatio=7.24;id=GACGNAC;fracUp=1.000;frac=0.910;identificationQv=14
unitig_320 kinModCall . 32776 32776 18 - . context=GCCTTGTCACCCCTTGAAGGCCATGTACAAGCCACAGCGAA;motif=GGCC;coverage=18;IPDRatio=2.088;id=GGCC
unitig_320 kinModCall m4C 32777 32777 21 + . context=TCGCTGTGGCTTGTACATGGCCTTCAAGGGGTGACAAGGCG;fracLow=0.648;motif=GGCC;coverage=20;IPDRatio=3.78;id=GGCC;fracUp=1.000;frac=0.855;identificationQv=26
unitig_320 kinModCall modified_base 32781 32781 26 - . coverage=18;context=TAGTCGCCTTGTCACCCCTTGAAGGCCATGTACAAGCCACA;IPDRatio=2.56
unitig_320 kinModCall modified_base 32867 32867 21 + . coverage=19;context=ATCGGGGTGTTTTCCTGGCTTGAGGCGGATCAAAGAAAAGG;IPDRatio=2.11
unitig_320 kinModCall m6A 32875 32875 37 + . context=GTTTTCCTGGCTTGAGGCGGATCAAAGAAAAGGCGAGTTCC;fracLow=0.512;motif=GATC;coverage=23;IPDRatio=5.12;id=GATC;fracUp=1.000;frac=0.840;identificationQv=29
unitig_320 kinModCall m6A 32876 32876 27 - . context=CGGAACTCGCCTTTTCTTTGATCCGCCTCAAGCCAGGAAAA;fracLow=0.399;motif=GATC;coverage=18;IPDRatio=3.67;id=GATC;fracUp=1.000;frac=0.790;identificationQv=6
unitig_320 kinModCall modified_base 32910 32910 21 - . coverage=16;context=GGGAGCTTCTGGATCGAGTCGATGGACGCGTACTCGGAACT;IPDRatio=2.26
unitig_320 kinModCall m6A 32917 32917 44 + . context=AGTACGCGTCCATCGACTCGATCCAGAAGCTCCCATAAGTA;fracLow=0.736;motif=GATC;coverage=22;IPDRatio=5.68;id=GATC;fracUp=1.000;frac=0.983;identificationQv=18
unitig_320 kinModCall m6A 32918 32918 46 - . context=TTACTTATGGGAGCTTCTGGATCGAGTCGATGGACGCGTAC;fracLow=0.751;motif=GATC;coverage=17;IPDRatio=5.54;id=GATC;fracUp=1.000;frac=1.000;identificationQv=38
unitig_320 kinModCall modified_base 33003 33003 26 - . context=TGTCCGTCAGTCAGCTAACCACCTCTTGCCTCTTGCCCCTT;motif=ACCACC;coverage=17;IPDRatio=3.37;id=ACCACC
unitig_320 kinModCall m6A 33021 33021 33 + . context=GGTGGTTAGCTGACTGACGGACACAAGTGGGTCAAAACCTG;fracLow=0.595;motif=GACGNAC;coverage=24;IPDRatio=8.21;id=GACGNAC;fracUp=1.000;frac=0.878;identificationQv=24
unitig_320 kinModCall modified_base 33117 33117 26 + . coverage=17;context=AATCCCTACAAGATGAAAACCGAGAACAGAATCTTCTCCCA;IPDRatio=3.09
unitig_320 kinModCall modified_base 33164 33164 24 + . coverage=24;context=TTCCTATCTAGAACAAGGAAGCCGATTTGTGGATAAAAGAC;IPDRatio=2.44
unitig_320 kinModCall modified_base 33165 33165 24 - . coverage=15;context=TGTCTTTTATCCACAAATCGGCTTCCTTGTTCTAGATAGGA;IPDRatio=3.40
unitig_320 kinModCall m6A 33307 33307 45 + . context=ATAGTTATCAGAGACGGTGGAATCGCTTTTGCCAGAATGGA;fracLow=0.998;motif=GGTGGA;coverage=25;IPDRatio=6.52;id=GGTGGA;fracUp=1.000;frac=1.000;identificationQv=31
unitig_320 kinModCall m6A 33341 33341 24 + . context=GAATGGAAGAGTAGCGGTGGAAAAGATATACATCCCCTTAA;fracLow=0.232;motif=GGTGGA;coverage=23;IPDRatio=3.56;id=GGTGGA;fracUp=0.903;frac=0.581;identificationQv=8
unitig_320 kinModCall modified_base 33355 33355 25 + . coverage=26;context=CGGTGGAAAAGATATACATCCCCTTAATATTGAAAGCCATC;IPDRatio=2.82
unitig_320 kinModCall m6A 33415 33415 40 + . context=GGGAAAGACCTGACTGACGGACACATTTTTCAATACAAAGA;fracLow=0.818;motif=GACGNAC;coverage=25;IPDRatio=4.99;id=GACGNAC;fracUp=1.000;frac=1.000;identificationQv=25
unitig_320 kinModCall m6A 33702 33702 38 + . context=CGCCATGCCCTGACTGACGGACACATTTTTCAATACAAAGA;fracLow=0.826;motif=GACGNAC;coverage=22;IPDRatio=4.80;id=GACGNAC;fracUp=1.000;frac=1.000;identificationQv=16
unitig_320 kinModCall m6A 33775 33775 23 - . context=CGAACCATACCAAGTAACGAAGAACCCCTTTTCTTTTATTC;fracLow=0.588;motif=MCGRAG;coverage=13;IPDRatio=6.33;id=MCGRAG;fracUp=1.000;frac=0.901;identificationQv=3
unitig_320 kinModCall m6A 33951 33951 30 + . context=CATTGCATAACACAAACCGAAGAACCAGAAAAGGTAATTTT;fracLow=0.453;motif=MCGRAG;coverage=24;IPDRatio=5.17;id=MCGRAG;fracUp=0.978;frac=0.734;identificationQv=15
unitig_320 kinModCall modified_base 34048 34048 23 + . coverage=25;context=GAAAATAAGTGGTCAAGTCGCAAGAAGGGACGCGCCTTATG;IPDRatio=2.10
unitig_320 kinModCall m4C 34233 34233 31 + . context=ATAGAGACGTTCTAAACAAGCAGCAGAGCGAACACGAGAAT;fracLow=0.551;motif=GCWGC;coverage=26;IPDRatio=2.81;id=GCWGC;fracUp=1.000;frac=1.000;identificationQv=13
unitig_320 kinModCall . 34235 34235 8 - . context=ACATTCTCGTGTTCGCTCTGCTGCTTGTTTAGAACGTCTCT;motif=GCWGC;coverage=14;IPDRatio=2.085;id=GCWGC
unitig_320 kinModCall m6A 34314 34314 38 + . context=GATGTTCAATGGGAAAACGAAGACCATACTGCCAGAAGGTG;fracLow=0.630;motif=MCGRAG;coverage=25;IPDRatio=5.62;id=MCGRAG;fracUp=1.000;frac=0.923;identificationQv=9
unitig_320 kinModCall m6A 34448 34448 44 + . context=TGCCAGACTTGAACGTTGCGATCAAAGCAGGCTTGCCGTTT;fracLow=0.688;motif=GATC;coverage=25;IPDRatio=4.98;id=GATC;fracUp=1.000;frac=0.973;identificationQv=41
unitig_320 kinModCall m6A 34449 34449 36 - . context=CAAACGGCAAGCCTGCTTTGATCGCAACGTTCAAGTCTGGC;fracLow=0.655;motif=GATC;coverage=18;IPDRatio=5.93;id=GATC;fracUp=1.000;frac=0.974;identificationQv=6
unitig_320 kinModCall modified_base 34610 34610 34 + . coverage=23;context=TGCTGATTGGCAAAGCCTCGGTCGGCTAACAGCATGACATT;IPDRatio=4.50
unitig_320 kinModCall m6A 34611 34611 37 - . context=GAATGTCATGCTGTTAGCCGACCGAGGCTTTGCCAATCAGC;fracLow=1.000;coverage=17;IPDRatio=8.58;fracUp=1.000;frac=1.000;identificationQv=5
unitig_320 kinModCall m6A 34755 34755 43 + . context=CGGCTCTCCCCCCGCAGACCACCGCTAGATAGACAAAGCAG;fracLow=0.985;motif=ACCACC;coverage=25;IPDRatio=5.09;id=ACCACC;fracUp=1.000;frac=1.000;identificationQv=23
unitig_320 kinModCall modified_base 34792 34792 22 + . coverage=26;context=GCAGTATTGATTCCACAACAGAGTGGTATCTATTGCTATAC;IPDRatio=3.18
unitig_320 kinModCall m6A 34928 34928 64 + . context=AGACATTCATAAATAGCTGAAGAAAAGTCAGAAAAGTTCTC;fracLow=0.928;motif=GCTGDAG;coverage=26;IPDRatio=6.86;id=GCTGDAG;fracUp=1.000;frac=1.000;identificationQv=63
unitig_320 kinModCall modified_base 35039 35039 32 + . context=GAATAAGACGGCAGATAGAGCAGCTCTATTGACAAAGAAAG;motif=GCWGC;coverage=26;IPDRatio=3.20;id=GCWGC
unitig_320 kinModCall m4C 35041 35041 25 - . context=CTCTTTCTTTGTCAATAGAGCTGCTCTATCTGCCGTCTTAT;fracLow=0.519;motif=GCWGC;coverage=20;IPDRatio=6.31;id=GCWGC;fracUp=1.000;frac=0.852;identificationQv=9
unitig_320 kinModCall modified_base 35042 35042 35 + . coverage=29;context=TAAGACGGCAGATAGAGCAGCTCTATTGACAAAGAAAGAGC;IPDRatio=3.32
unitig_320 kinModCall modified_base 35140 35140 37 + . context=GGGAATCATTAGTCCTAAAGCAGCTATTTTTGAGCGGAGTT;motif=GCWGC;coverage=28;IPDRatio=4.31;id=GCWGC
unitig_320 kinModCall m4C 35142 35142 29 - . context=TGAACTCCGCTCAAAAATAGCTGCTTTAGGACTAATGATTC;fracLow=0.684;motif=GCWGC;coverage=21;IPDRatio=5.24;id=GCWGC;fracUp=1.000;frac=1.000;identificationQv=9
unitig_320 kinModCall m6A 35326 35326 32 + . context=GAGAAATGCTCCCATGACGAAGTGAGCGGCATCAACAAAAA;fracLow=0.477;motif=MCGRAG;coverage=30;IPDRatio=3.62;id=MCGRAG;fracUp=1.000;frac=0.842;identificationQv=15
unitig_320 kinModCall m6A 35506 35506 29 - . context=AATTGACGGGAATAAAACGAAGTCCTACCCAAGTGAGAAAA;fracLow=0.475;motif=MCGRAG;coverage=21;IPDRatio=4.91;id=MCGRAG;fracUp=1.000;frac=0.776;identificationQv=12
unitig_320 kinModCall m6A 35567 35567 69 + . context=TCATTTATTGTGGCTGGTGGATTTTTCTCGAAGTATTTTTT;fracLow=0.904;motif=GGTGGA;coverage=30;IPDRatio=5.44;id=GGTGGA;fracUp=1.000;frac=1.000;identificationQv=55
unitig_320 kinModCall m4C 35786 35786 20 - . context=AGATTTCATCATCCCCATCCCCGGGTTCAACTGAAGATGGA;fracLow=0.413;coverage=24;IPDRatio=2.92;fracUp=1.000;frac=0.717;identificationQv=12
unitig_320 kinModCall m4C 35793 35793 27 - . context=TTATGAAAGATTTCATCATCCCCATCCCCGGGTTCAACTGA;fracLow=1.000;coverage=24;IPDRatio=2.61;fracUp=1.000;frac=1.000;identificationQv=18
unitig_320 kinModCall m6A 35842 35842 60 + . context=GTTCTTTTCTTCTTCCGTGAATTCTAGGTTAATCATGTTTT;fracLow=0.793;motif=GAATTC;coverage=33;IPDRatio=5.82;id=GAATTC;fracUp=1.000;frac=1.000;identificationQv=56
unitig_320 kinModCall m6A 35843 35843 42 - . context=AAAAACATGATTAACCTAGAATTCACGGAAGAAGAAAAGAA;fracLow=0.841;motif=GAATTC;coverage=24;IPDRatio=6.58;id=GAATTC;fracUp=1.000;frac=1.000;identificationQv=34
unitig_320 kinModCall m4C 35914 35914 25 - . context=TACAACTTGCATTTTTTACTCAAGGACAATAATATAGTTTA;fracLow=0.702;coverage=25;IPDRatio=2.68;fracUp=1.000;frac=1.000;identificationQv=5
unitig_320 kinModCall modified_base 35926 35926 23 + . coverage=33;context=TTGTCCTTGAGTAAAAAATGCAAGTTGTAGCCGTGCAAAGT;IPDRatio=1.85
unitig_320 kinModCall m6A 36018 36018 50 - . context=GAATGGAAGAGTAGCGGTGGAAAAGATATACATCCCCTTAA;fracLow=0.685;motif=GGTGGA;coverage=24;IPDRatio=4.58;id=GGTGGA;fracUp=1.000;frac=1.000;identificationQv=45
unitig_320 kinModCall m6A 36052 36052 35 - . context=ATAGTTATCAGAGACGGTGGAATCGCTTTTGCCAGAATGGA;fracLow=0.591;motif=GGTGGA;coverage=25;IPDRatio=7.02;id=GGTGGA;fracUp=1.000;frac=0.853;identificationQv=33
unitig_320 kinModCall m6A 36139 36139 36 + . context=ATTGAGACTTTGACTACTAGACCTCCTGCAAAAGTCTTATT;fracLow=0.492;coverage=30;IPDRatio=3.81;fracUp=1.000;frac=0.769;identificationQv=12
unitig_320 kinModCall modified_base 36144 36144 41 - . coverage=22;context=AGCTGAATAAGACTTTTGCAGGAGGTCTAGTAGTCAAAGTC;IPDRatio=5.19
unitig_320 kinModCall modified_base 36537 36537 23 - . coverage=22;context=AGTTCTTGCGGCTCAAAAAACAGGAATGATAATCTGTACCG;IPDRatio=2.43
unitig_320 kinModCall modified_base 36560 36560 22 + . coverage=31;context=TTTTGAGCCGCAAGAACTTGAGATTTTATTGTATGATAGCC;IPDRatio=2.16
unitig_320 kinModCall modified_base 36899 36899 31 + . coverage=27;context=TTTTTTTGCAGAACTTTTTCGGCGGCCAGAACTTTCACCAT;IPDRatio=2.57
unitig_320 kinModCall m4C 36903 36903 22 - . context=GGATATGGTGAAAGTTCTGGCCGCCGAAAAAGTTCTGCAAA;fracLow=0.389;motif=GGCC;coverage=20;IPDRatio=3.19;id=GGCC;fracUp=1.000;frac=0.894;identificationQv=22
unitig_320 kinModCall m4C 36904 36904 26 + . context=TTGCAGAACTTTTTCGGCGGCCAGAACTTTCACCATATCCT;fracLow=0.560;motif=GGCC;coverage=29;IPDRatio=2.92;id=GGCC;fracUp=1.000;frac=0.871;identificationQv=8
unitig_320 kinModCall modified_base 37053 37053 31 + . coverage=27;context=AATCAGTTCCTATTTTTGCAGGAGGTCTACTGAGTAGGGCT;IPDRatio=2.39
unitig_320 kinModCall modified_base 37080 37080 21 - . coverage=19;context=TTTAACCGTCCTCAGTTGGATGGTGACAGCCCTACTCAGTA;IPDRatio=2.14
unitig_320 kinModCall modified_base 37169 37169 30 - . coverage=15;context=AATCCCTACAAGATGAAAACCGAGAACAGAATCTTCTCCCA;IPDRatio=4.09
unitig_320 kinModCall m6A 37265 37265 41 - . context=GATTCAAGTCTGACTGACGGACACAAGTGGGTCAAAACCTG;fracLow=0.921;motif=GACGNAC;coverage=22;IPDRatio=5.26;id=GACGNAC;fracUp=1.000;frac=1.000;identificationQv=31
unitig_320 kinModCall modified_base 37323 37323 36 - . coverage=22;context=TCGATAGAAGAAGGGTACATGAGCACTTAGCGTCGAATATT;IPDRatio=3.29
unitig_320 kinModCall modified_base 37326 37326 22 - . coverage=23;context=AGTTCGATAGAAGAAGGGTACATGAGCACTTAGCGTCGAAT;IPDRatio=3.24
unitig_320 kinModCall m6A 37439 37439 63 + . context=TTAGGCAAATTATAAGTGCGATCGCTATTGCCGTAGCCGTA;fracLow=0.901;motif=GATC;coverage=30;IPDRatio=6.09;id=GATC;fracUp=1.000;frac=1.000;identificationQv=25
unitig_320 kinModCall m6A 37440 37440 53 - . context=CTACGGCTACGGCAATAGCGATCGCACTTATAATTTGCCTA;fracLow=0.981;motif=GATC;coverage=22;IPDRatio=5.23;id=GATC;fracUp=1.000;frac=1.000;identificationQv=30
unitig_320 kinModCall modified_base 37451 37451 29 - . coverage=22;context=GGGAACGCACCCTACGGCTACGGCAATAGCGATCGCACTTA;IPDRatio=3.29
unitig_320 kinModCall modified_base 37471 37471 27 + . coverage=26;context=GTAGCCGTAGGGTGCGTTCCCTAAGGTCAGTCCTACTACTG;IPDRatio=3.25
unitig_320 kinModCall m4C 37475 37475 35 - . context=GGTGCAGTAGTAGGACTGACCTTAGGGAACGCACCCTACGG;fracLow=0.600;coverage=22;IPDRatio=4.42;fracUp=1.000;frac=1.000;identificationQv=15
unitig_320 kinModCall modified_base 37589 37589 22 - . coverage=23;context=CGCGATTACCCTGATGATCTATCCCCAATTAAGTGCTAATC;IPDRatio=1.60
unitig_320 kinModCall m6A 37592 37592 39 + . context=TAGCACTTAATTGGGGATAGATCATCAGGGTAATCGCGCGT;fracLow=0.489;motif=GATC;coverage=29;IPDRatio=4.74;id=GATC;fracUp=1.000;frac=0.807;identificationQv=33
unitig_320 kinModCall m6A 37593 37593 50 - . context=AACGCGCGATTACCCTGATGATCTATCCCCAATTAAGTGCT;fracLow=0.858;motif=GATC;coverage=24;IPDRatio=4.82;id=GATC;fracUp=1.000;frac=0.998;identificationQv=35
unitig_320 kinModCall m4C 37609 37609 36 - . context=ATTCAAGGGCTCGGTCAACGCGCGATTACCCTGATGATCTA;fracLow=1.000;coverage=24;IPDRatio=2.93;fracUp=1.000;frac=1.000;identificationQv=11
unitig_320 kinModCall m4C 37620 37620 30 - . context=AACTTCTCGGAATTCAAGGGCTCGGTCAACGCGCGATTACC;fracLow=0.564;coverage=24;IPDRatio=2.75;fracUp=1.000;frac=0.944;identificationQv=13
unitig_320 kinModCall m6A 37628 37628 34 + . context=CGCGTTGACCGAGCCCTTGAATTCCGAGAAGTTAGTCTAAA;fracLow=0.783;motif=GAATTC;coverage=25;IPDRatio=6.98;id=GAATTC;fracUp=1.000;frac=0.979;identificationQv=26
unitig_320 kinModCall m6A 37629 37629 37 - . context=ATTTAGACTAACTTCTCGGAATTCAAGGGCTCGGTCAACGC;fracLow=0.773;motif=GAATTC;coverage=23;IPDRatio=7.50;id=GAATTC;fracUp=1.000;frac=1.000;identificationQv=28
unitig_320 kinModCall m6A 37774 37774 39 - . context=CGCGCAGCGAGCGCGTTGCGACCAATCCAGTCTGGAATGAA;fracLow=0.678;coverage=25;IPDRatio=8.47;fracUp=1.000;frac=0.997;identificationQv=7
unitig_320 kinModCall modified_base 37778 37778 25 - . coverage=23;context=TTCTCGCGCAGCGAGCGCGTTGCGACCAATCCAGTCTGGAA;IPDRatio=4.10
unitig_320 kinModCall modified_base 37785 37785 29 - . coverage=25;context=GTGAGCGTTCTCGCGCAGCGAGCGCGTTGCGACCAATCCAG;IPDRatio=3.31
unitig_320 kinModCall m4C 37787 37787 22 - . context=TTGTGAGCGTTCTCGCGCAGCGAGCGCGTTGCGACCAATCC;fracLow=0.567;coverage=25;IPDRatio=2.08;fracUp=1.000;frac=0.985;identificationQv=11
unitig_320 kinModCall m4C 37788 37788 30 + . context=GATTGGTCGCAACGCGCTCGCTGCGCGAGAACGCTCACAAG;fracLow=0.401;motif=GCWGC;coverage=27;IPDRatio=4.50;id=GCWGC;fracUp=1.000;frac=0.810;identificationQv=15
unitig_320 kinModCall m6A 37789 37789 49 - . context=ACTTGTGAGCGTTCTCGCGCAGCGAGCGCGTTGCGACCAAT;fracLow=0.702;coverage=26;IPDRatio=4.30;fracUp=1.000;frac=0.965;identificationQv=36
unitig_320 kinModCall modified_base 37790 37790 35 - . context=GACTTGTGAGCGTTCTCGCGCAGCGAGCGCGTTGCGACCAA;motif=GCWGC;coverage=25;IPDRatio=4.71;id=GCWGC
unitig_320 kinModCall m4C 37800 37800 24 - . context=GTGTCAATTAGACTTGTGAGCGTTCTCGCGCAGCGAGCGCG;fracLow=0.593;coverage=24;IPDRatio=2.84;fracUp=1.000;frac=1.000;identificationQv=4
unitig_320 kinModCall m4C 37845 37845 20 - . context=CATGGTAAAAATCTTGGAGGCCAGTGCGGTTGACTGAAAAA;fracLow=0.763;motif=GGCC;coverage=25;IPDRatio=2.63;id=GGCC;fracUp=1.000;frac=0.886;identificationQv=15
unitig_320 kinModCall m4C 37846 37846 30 + . context=TTTTCAGTCAACCGCACTGGCCTCCAAGATTTTTACCATGA;fracLow=0.476;motif=GGCC;coverage=28;IPDRatio=3.56;id=GGCC;fracUp=1.000;frac=0.950;identificationQv=34
unitig_320 kinModCall m4C 37916 37916 30 + . context=TTCATTTTCAGACTCATTTTCGAGGGCTCCTGCTTCAACAA;fracLow=0.579;coverage=25;IPDRatio=3.25;fracUp=1.000;frac=1.000;identificationQv=14
unitig_320 kinModCall m4C 37924 37924 30 + . context=CAGACTCATTTTCGAGGGCTCCTGCTTCAACAAATTCACAC;fracLow=0.793;coverage=26;IPDRatio=3.25;fracUp=1.000;frac=1.000;identificationQv=7
unitig_320 kinModCall m6A 37992 37992 37 + . context=CCGCTCCATGCCCCAGACGAACCCGACTGGCATCTTCATTA;fracLow=0.628;motif=GACGNAC;coverage=25;IPDRatio=4.65;id=GACGNAC;fracUp=1.000;frac=0.930;identificationQv=24
unitig_320 kinModCall modified_base 38065 38065 25 - . coverage=26;context=AAAAACACGCCGAGGTGATTCGCGGACATTGGAGTATTGAA;IPDRatio=3.00
unitig_320 kinModCall m4C 38094 38094 28 - . context=CTTCATCAGTAGTTTAGCAGCGGATGCCCAAAAACACGCCG;fracLow=0.640;coverage=26;IPDRatio=3.52;fracUp=1.000;frac=1.000;identificationQv=5
unitig_320 kinModCall modified_base 38095 38095 27 + . context=GGCGTGTTTTTGGGCATCCGCTGCTAAACTACTGATGAAGA;motif=GCWGC;coverage=25;IPDRatio=4.09;id=GCWGC
unitig_320 kinModCall m4C 38097 38097 28 - . context=CTTCTTCATCAGTAGTTTAGCAGCGGATGCCCAAAAACACG;fracLow=0.321;motif=GCWGC;coverage=26;IPDRatio=3.92;id=GCWGC;fracUp=0.967;frac=0.602;identificationQv=18
unitig_320 kinModCall m6A 38176 38176 51 - . context=GTCTGTGGCCTGGCCTAACCACCGTAGTCATGGTTCGCAGT;fracLow=0.707;motif=ACCACC;coverage=26;IPDRatio=5.64;id=ACCACC;fracUp=1.000;frac=0.973;identificationQv=32
unitig_320 kinModCall m4C 38183 38183 25 - . context=CGGCAGAGTCTGTGGCCTGGCCTAACCACCGTAGTCATGGT;fracLow=0.393;motif=GGCC;coverage=25;IPDRatio=2.20;id=GGCC;fracUp=1.000;frac=0.791;identificationQv=4
unitig_320 kinModCall modified_base 38184 38184 34 + . context=CCATGACTACGGTGGTTAGGCCAGGCCACAGACTCTGCCGA;motif=GGCC;coverage=25;IPDRatio=4.42;id=GGCC
unitig_320 kinModCall m6A 38186 38186 25 + . context=ATGACTACGGTGGTTAGGCCAGGCCACAGACTCTGCCGATG;fracLow=0.259;coverage=24;IPDRatio=3.96;fracUp=0.865;frac=0.596;identificationQv=7
unitig_320 kinModCall m4C 38188 38188 31 - . context=TGCATCGGCAGAGTCTGTGGCCTGGCCTAACCACCGTAGTC;fracLow=0.246;motif=GGCC;coverage=24;IPDRatio=3.19;id=GGCC;fracUp=0.987;frac=0.664;identificationQv=15
unitig_320 kinModCall . 38189 38189 19 + . context=ACTACGGTGGTTAGGCCAGGCCACAGACTCTGCCGATGCAG;motif=GGCC;coverage=25;IPDRatio=2.866;id=GGCC
unitig_320 kinModCall modified_base 38228 38228 29 + . coverage=23;context=AGGGGCGGTAATTGGGACACCGGCACCACCCAAATTTGACG;IPDRatio=2.55
unitig_320 kinModCall modified_base 38228 38228 25 - . coverage=24;context=CGTCAAATTTGGGTGGTGCCGGTGTCCCAATTACCGCCCCT;IPDRatio=6.87
unitig_320 kinModCall modified_base 38231 38231 22 - . coverage=24;context=ACCCGTCAAATTTGGGTGGTGCCGGTGTCCCAATTACCGCC;IPDRatio=2.29
unitig_320 kinModCall m6A 38235 38235 46 + . context=GTAATTGGGACACCGGCACCACCCAAATTTGACGGGTTTCG;fracLow=0.867;motif=ACCACC;coverage=24;IPDRatio=8.31;id=ACCACC;fracUp=1.000;frac=1.000;identificationQv=9
unitig_320 kinModCall m6A 38256 38256 48 + . context=CCCAAATTTGACGGGTTTCGATCCGGTGATGCCCCGACTCC;fracLow=0.863;motif=GATC;coverage=21;IPDRatio=7.68;id=GATC;fracUp=1.000;frac=1.000;identificationQv=39
unitig_320 kinModCall m6A 38257 38257 60 - . context=TGGAGTCGGGGCATCACCGGATCGAAACCCGTCAAATTTGG;fracLow=0.951;motif=GATC;coverage=26;IPDRatio=5.34;id=GATC;fracUp=1.000;frac=1.000;identificationQv=52
unitig_320 kinModCall modified_base 38262 38262 29 - . coverage=26;context=AAAGGTGGAGTCGGGGCATCACCGGATCGAAACCCGTCAAA;IPDRatio=3.19
unitig_320 kinModCall m6A 38274 38274 50 - . context=CAGCTACCACGAAAAGGTGGAGTCGGGGCATCACCGGATCG;fracLow=1.000;motif=GGTGGA;coverage=22;IPDRatio=7.53;id=GGTGGA;fracUp=1.000;frac=1.000;identificationQv=33
unitig_320 kinModCall modified_base 38276 38276 21 - . coverage=25;context=TACAGCTACCACGAAAAGGTGGAGTCGGGGCATCACCGGAT;IPDRatio=2.71
unitig_320 kinModCall modified_base 38311 38311 22 + . coverage=23;context=GCTGTATTCAATCCCTTGCCAATCCCCGGCTATAGCTTGGT;IPDRatio=2.10
unitig_320 kinModCall modified_base 38318 38318 24 - . coverage=17;context=TGGTTTGACCAAGCTATAGCCGGGGATTGGCAAGGGATTGA;IPDRatio=2.09
unitig_320 kinModCall modified_base 38388 38388 23 - . coverage=23;context=GTCTGGGGGCGGAGATGACGTCTTAGCCCTCAAAGGCAATC;IPDRatio=2.55
unitig_320 kinModCall m4C 38445 38445 21 - . context=AGCGATAGTCACTTTGGATGCCATGGGAACCCAGACGGAAA;fracLow=0.661;coverage=25;IPDRatio=2.11;fracUp=1.000;frac=0.877;identificationQv=24
unitig_320 kinModCall modified_base 38532 38532 24 - . coverage=22;context=TTAGTCTTAGCCCAAGAAAAAGTGGACAGTAAATCCAATGA;IPDRatio=2.07
unitig_320 kinModCall modified_base 38611 38611 30 - . coverage=22;context=AACCGCCAAGGGTTCCTATGACCGTGAAAAGAAACTAAAGG;IPDRatio=3.36
unitig_320 kinModCall modified_base 38621 38621 22 + . coverage=20;context=CTTTTCACGGTCATAGGAACCCTTGGCGGTTTTCCCATCTA;IPDRatio=2.71
unitig_320 kinModCall m4C 38626 38626 29 - . context=CCACATAGATGGGAAAACCGCCAAGGGTTCCTATGACCGTG;fracLow=0.534;coverage=23;IPDRatio=2.17;fracUp=1.000;frac=1.000;identificationQv=5
unitig_320 kinModCall m6A 38683 38683 52 + . context=ATTTTTCGGTGATTTCCCCGATCCACCCTAGGAATCCCGAC;fracLow=0.875;motif=GATC;coverage=22;IPDRatio=8.70;id=GATC;fracUp=1.000;frac=1.000;identificationQv=25
unitig_320 kinModCall m6A 38684 38684 37 - . context=GGTCGGGATTCCTAGGGTGGATCGGGGAAATCACCGAAAAA;fracLow=0.630;motif=GGTGGA	GATC;coverage=19;IPDRatio=7.09;id=GGTGGA	GATC;fracUp=1.000;frac=1.000;identificationQv=18
unitig_320 kinModCall modified_base 38699 38699 24 - . coverage=19;context=AACCCGAGCAATTAAGGTCGGGATTCCTAGGGTGGATCGGG;IPDRatio=3.12
unitig_320 kinModCall modified_base 38746 38746 24 - . coverage=23;context=TGGGATACCTTCCCACGACACCTTGGGTCGAGTCTTAGGAA;IPDRatio=3.15
unitig_320 kinModCall modified_base 38857 38857 22 - . coverage=24;context=AATTGCCCTAGCCATTTTGGCGGTCTTAGCGGGTGCCGACG;IPDRatio=1.88
unitig_320 kinModCall m6A 38945 38945 32 + . context=TAGGTGCTGAAAATGTTTCAAGACACTCTTTCTTAAAAGTT;fracLow=0.593;motif=CAAGNNNNNNTTTC;coverage=20;IPDRatio=4.48;id=CAAGNNNNNNTTTC;fracUp=1.000;frac=0.834;identificationQv=15
unitig_320 kinModCall m6A 38954 38954 39 - . context=GAGAGGCAAAACTTTTAAGAAAGAGTGTCTTGAAACATTTT;fracLow=0.668;coverage=27;IPDRatio=7.64;fracUp=1.000;frac=0.976;identificationQv=17
unitig_320 kinModCall modified_base 39071 39071 22 - . context=ATTTGGTGACGACGAACTGGCCTGAGTTAATCTGAGAGGAA;motif=GGCC;coverage=24;IPDRatio=2.27;id=GGCC
unitig_320 kinModCall modified_base 39072 39072 25 + . context=TCCTCTCAGATTAACTCAGGCCAGTTCGTCGTCACCAAATT;motif=GGCC;coverage=23;IPDRatio=2.81;id=GGCC
unitig_320 kinModCall m6A 39076 39076 58 - . context=TGTTAATTTGGTGACGACGAACTGGCCTGAGTTAATCTGAG;fracLow=0.876;motif=GACGNAC;coverage=25;IPDRatio=7.49;id=GACGNAC;fracUp=1.000;frac=0.966;identificationQv=23
unitig_320 kinModCall m6A 39155 39155 42 + . context=CGCGCGATTACCCTGGATAGATCATCTATTTCTTACATTAG;fracLow=0.622;motif=GATC;coverage=24;IPDRatio=4.97;id=GATC;fracUp=1.000;frac=0.923;identificationQv=32
unitig_320 kinModCall m6A 39156 39156 42 - . context=ACTAATGTAAGAAATAGATGATCTATCCAGGGTAATCGCGC;fracLow=0.551;motif=GATC;coverage=26;IPDRatio=4.57;id=GATC;fracUp=1.000;frac=0.888;identificationQv=41
unitig_320 kinModCall m6A 39180 39180 42 + . context=CTATTTCTTACATTAGTATGATCGCTGCTCTGGTAGTGGTG;fracLow=0.486;motif=GATC;coverage=23;IPDRatio=5.10;id=GATC;fracUp=1.000;frac=0.829;identificationQv=46
unitig_320 kinModCall m6A 39181 39181 44 - . context=CCACCACTACCAGAGCAGCGATCATACTAATGTAAGAAATA;fracLow=0.856;motif=GATC;coverage=25;IPDRatio=5.59;id=GATC;fracUp=1.000;frac=1.000;identificationQv=45
unitig_320 kinModCall modified_base 39184 39184 21 + . context=TTCTTACATTAGTATGATCGCTGCTCTGGTAGTGGTGGAGG;motif=GCWGC;coverage=23;IPDRatio=2.49;id=GCWGC
unitig_320 kinModCall m4C 39186 39186 52 - . context=ACCCTCCACCACTACCAGAGCAGCGATCATACTAATGTAAG;fracLow=0.873;motif=GCWGC;coverage=25;IPDRatio=5.43;id=GCWGC;fracUp=1.000;frac=1.000;identificationQv=39
unitig_320 kinModCall m6A 39202 39202 40 + . context=CGCTGCTCTGGTAGTGGTGGAGGGTTCATAAAAAAATGTGC;fracLow=0.555;motif=GGTGGA;coverage=24;IPDRatio=4.29;id=GGTGGA;fracUp=1.000;frac=0.987;identificationQv=37
unitig_320 kinModCall m6A 39272 39272 51 + . context=TATTGGGAAAGTTTCTTGCGATCGCTCTATTTGAGAGTAAT;fracLow=1.000;motif=GATC;coverage=23;IPDRatio=8.01;id=GATC;fracUp=1.000;frac=1.000;identificationQv=43
unitig_320 kinModCall m6A 39273 39273 44 - . context=TATTACTCTCAAATAGAGCGATCGCAAGAAACTTTCCCAAT;fracLow=0.728;motif=GATC;coverage=25;IPDRatio=5.20;id=GATC;fracUp=1.000;frac=1.000;identificationQv=16
unitig_320 kinModCall modified_base 39348 39348 21 + . coverage=21;context=GTGATGTGTGGAAAGTTTTCGTATAATAGAACTCTTGCAAA;IPDRatio=2.22
unitig_320 kinModCall m4C 39521 39521 29 + . context=TCAAAACCTCTTTATTTAAGCAGCACAAACTATCTCAATTT;fracLow=0.904;motif=GCWGC;coverage=22;IPDRatio=2.87;id=GCWGC;fracUp=1.000;frac=1.000;identificationQv=18
unitig_320 kinModCall m4C 39523 39523 35 - . context=AAAAATTGAGATAGTTTGTGCTGCTTAAATAAAGAGGTTTT;fracLow=0.479;motif=GCWGC;coverage=25;IPDRatio=3.01;id=GCWGC;fracUp=1.000;frac=0.878;identificationQv=6
unitig_320 kinModCall m4C 39600 39600 37 + . context=TTTAGGCAACTTTTAAGAAGCTGCTATACCTATCCCTAACT;fracLow=0.752;motif=GCWGC;coverage=21;IPDRatio=6.09;id=GCWGC;fracUp=1.000;frac=1.000;identificationQv=15
unitig_320 kinModCall modified_base 39602 39602 28 - . context=TGAGTTAGGGATAGGTATAGCAGCTTCTTAAAAGTTGCCTA;motif=GCWGC;coverage=25;IPDRatio=3.54;id=GCWGC
unitig_320 kinModCall m4C 39840 39840 49 + . context=ATAACTATTACTATGGTATGCAGCTATTCCCTGATAACCAC;fracLow=1.000;motif=GCWGC;coverage=25;IPDRatio=4.12;id=GCWGC;fracUp=1.000;frac=1.000;identificationQv=4
unitig_320 kinModCall modified_base 39842 39842 24 - . context=CAGTGGTTATCAGGGAATAGCTGCATACCATAGTAATAGTT;motif=GCWGC;coverage=26;IPDRatio=3.02;id=GCWGC
unitig_320 kinModCall m6A 39976 39976 50 + . context=ATAATTTCCTCGGTATTTTGATCAGCTACTAATTGGGATTT;fracLow=0.677;motif=GATC;coverage=28;IPDRatio=5.51;id=GATC;fracUp=1.000;frac=0.996;identificationQv=37
unitig_320 kinModCall m6A 39977 39977 52 - . context=AAAATCCCAATTAGTAGCTGATCAAAATACCGAGGAAATTA;fracLow=0.715;motif=GATC;coverage=28;IPDRatio=5.55;id=GATC;fracUp=1.000;frac=1.000;identificationQv=43
unitig_320 kinModCall modified_base 40091 40091 30 + . coverage=23;context=TTACATCCATTACCGTTACGACCGGTATCTCTGCTTGATTG;IPDRatio=4.40
unitig_320 kinModCall modified_base 40093 40093 25 + . coverage=20;context=ACATCCATTACCGTTACGACCGGTATCTCTGCTTGATTGAG;IPDRatio=5.56
unitig_320 kinModCall modified_base 40183 40183 26 - . coverage=25;context=TCAGAATCAACTATATGTCGGATTGTAAATAAGACGGAAAA;IPDRatio=2.31
unitig_320 kinModCall m4C 40247 40247 23 + . context=GAAAATATGTTCTATATTCTCGCCAATATTCTAACGTTACT;fracLow=0.155;coverage=27;IPDRatio=2.12;fracUp=1.000;frac=0.951;identificationQv=11
unitig_320 kinModCall modified_base 40305 40305 26 - . coverage=24;context=CTAATTCACCATCTAAAAGGGGACCGAAACCTAAACTATCT;IPDRatio=2.81
unitig_320 kinModCall m6A 40352 40352 22 - . context=AACATATAGAAAGATGGTAGAATCAGTAAAAAGTGTTGAAG;fracLow=0.000;coverage=29;IPDRatio=1.69;fracUp=0.582;frac=0.219;identificationQv=4
unitig_320 kinModCall modified_base 40393 40393 22 + . coverage=25;context=TGTTTATACACACCGAAACGGCGTTTGAATTGTTCATCTGA;IPDRatio=7.70
unitig_320 kinModCall m6A 40481 40481 56 + . context=AGATGATTTCCTGACCTAAGATCACATTTTATTCTTTTTTC;fracLow=0.802;motif=GATC;coverage=29;IPDRatio=6.25;id=GATC;fracUp=1.000;frac=0.993;identificationQv=46
unitig_320 kinModCall m6A 40482 40482 40 - . context=GGAAAAAAGAATAAAATGTGATCTTAGGTCAGGAAATCATC;fracLow=0.519;motif=GATC;coverage=32;IPDRatio=5.37;id=GATC;fracUp=1.000;frac=0.802;identificationQv=21
unitig_320 kinModCall m6A 40595 40595 39 + . context=TATCTGGTTAGTCCCCGGTGACAAAGTCATTGGATTTTCAA;fracLow=0.876;coverage=28;IPDRatio=6.30;fracUp=1.000;frac=0.977;identificationQv=25
unitig_320 kinModCall m6A 40601 40601 50 - . context=CATCTATTGAAAATCCAATGACTTTGTCACCGGGGACTAAC;fracLow=0.639;coverage=31;IPDRatio=5.37;fracUp=1.000;frac=0.892;identificationQv=20
unitig_320 kinModCall modified_base 40643 40643 31 + . coverage=26;context=TATGCTGACCAGTATTTTGCTGTGGTCGATCGCACTTAGCC;IPDRatio=3.29
unitig_320 kinModCall modified_base 40648 40648 24 - . coverage=32;context=CAACAGGCTAAGTGCGATCGACCACAGCAAAATACTGGTCA;IPDRatio=1.79
unitig_320 kinModCall m6A 40651 40651 58 + . context=CCAGTATTTTGCTGTGGTCGATCGCACTTAGCCTGTTGCTA;fracLow=0.802;motif=GATC;coverage=29;IPDRatio=5.70;id=GATC;fracUp=1.000;frac=0.985;identificationQv=21
unitig_320 kinModCall m6A 40652 40652 38 - . context=TTAGCAACAGGCTAAGTGCGATCGACCACAGCAAAATACTG;fracLow=0.562;motif=GATC;coverage=32;IPDRatio=4.50;id=GATC;fracUp=1.000;frac=0.855;identificationQv=17
unitig_320 kinModCall modified_base 40715 40715 21 + . coverage=28;context=GTATAAGCTATGGTTTTTTGAGATTTTGGGGACAGGCTATC;IPDRatio=2.19
unitig_320 kinModCall modified_base 40746 40746 25 + . coverage=29;context=ACAGGCTATCTTTGGTTTGCGGGCTTGACTTTGATCTTGCT;IPDRatio=3.06
unitig_320 kinModCall m6A 40759 40759 71 + . context=GGTTTGCGGGCTTGACTTTGATCTTGCTGTTGGCTCTGTTT;fracLow=0.865;motif=GATC;coverage=29;IPDRatio=9.80;id=GATC;fracUp=1.000;frac=0.989;identificationQv=38
unitig_320 kinModCall m6A 40760 40760 54 - . context=AAAACAGAGCCAACAGCAAGATCAAAGTCAAGCCCGCAAAC;fracLow=0.811;motif=GATC;coverage=32;IPDRatio=7.35;id=GATC;fracUp=1.000;frac=0.995;identificationQv=24
unitig_320 kinModCall modified_base 40797 40797 22 + . coverage=26;context=TTTTTACCCAGGTTCCGCCCTTCGCGCTGGAAATTGATGAT;IPDRatio=1.75
unitig_320 kinModCall m6A 40816 40816 65 + . context=CTTCGCGCTGGAAATTGATGATCACGTTAGCTGTCGGACTG;fracLow=0.955;motif=GATC;coverage=26;IPDRatio=6.38;id=GATC;fracUp=1.000;frac=0.981;identificationQv=47
unitig_320 kinModCall m6A 40817 40817 52 - . context=CCAGTCCGACAGCTAACGTGATCATCAATTTCCAGCGCGAA;fracLow=0.743;motif=GATC;coverage=31;IPDRatio=7.55;id=GATC;fracUp=1.000;frac=0.972;identificationQv=37
unitig_320 kinModCall modified_base 40864 40864 21 - . coverage=32;context=TCGCAACCTCGGAACATACCAGGTACCAATTGTGCTGGCAT;IPDRatio=2.04
unitig_320 kinModCall m6A 40899 40899 44 - . context=ATTACAGTCAATGGGAAACCACCAGTTCTAGCATCTCGCAA;fracLow=0.498;motif=ACCACC;coverage=31;IPDRatio=5.88;id=ACCACC;fracUp=1.000;frac=0.785;identificationQv=19
unitig_320 kinModCall modified_base 40951 40951 32 + . coverage=26;context=TCAACTACCAACTATGGGAGACCAGTGCCGTGACTGACCTG;IPDRatio=2.57
unitig_320 kinModCall modified_base 40952 40952 22 - . coverage=32;context=CCAGGTCAGTCACGGCACTGGTCTCCCATAGTTGGTAGTTG;IPDRatio=1.74
unitig_320 kinModCall m6A 41024 41024 32 + . context=AGTTGAACCGTTCAAGGAGCAGGCAGCAGAGCTACTAGACA;fracLow=0.481;coverage=25;IPDRatio=2.86;fracUp=1.000;frac=0.882;identificationQv=7
unitig_320 kinModCall modified_base 41027 41027 26 + . context=TGAACCGTTCAAGGAGCAGGCAGCAGAGCTACTAGACAATG;motif=GCWGC;coverage=28;IPDRatio=2.49;id=GCWGC
unitig_320 kinModCall m4C 41029 41029 36 - . context=CACATTGTCTAGTAGCTCTGCTGCCTGCTCCTTGAACGGTT;fracLow=0.483;motif=GCWGC;coverage=34;IPDRatio=4.04;id=GCWGC;fracUp=0.995;frac=0.771;identificationQv=12
unitig_320 kinModCall modified_base 41037 41037 21 + . coverage=27;context=AAGGAGCAGGCAGCAGAGCTACTAGACAATGTGCAGGATCT;IPDRatio=2.17
unitig_320 kinModCall m4C 41053 41053 28 - . context=GTAATAGTAAGGATAAAGATCCTGCACATTGTCTAGTAGCT;fracLow=1.000;motif=RGATCY;coverage=31;IPDRatio=1.87;id=RGATCY;fracUp=1.000;frac=1.000;identificationQv=37
unitig_320 kinModCall m6A 41054 41054 44 + . context=GCTACTAGACAATGTGCAGGATCTTTATCCTTACTATTACC;fracLow=0.695;motif=GATC;coverage=23;IPDRatio=5.30;id=GATC;fracUp=1.000;frac=0.986;identificationQv=36
unitig_320 kinModCall m6A 41055 41055 55 - . context=CGGTAATAGTAAGGATAAAGATCCTGCACATTGTCTAGTAG;fracLow=0.812;motif=GATC;coverage=31;IPDRatio=8.43;id=GATC;fracUp=1.000;frac=1.000;identificationQv=34
unitig_320 kinModCall m4C 41056 41056 33 + . context=TACTAGACAATGTGCAGGATCTTTATCCTTACTATTACCGC;fracLow=0.656;motif=RGATCY;coverage=25;IPDRatio=3.51;id=RGATCY;fracUp=1.000;frac=0.990;identificationQv=9
unitig_320 kinModCall modified_base 41058 41058 21 + . coverage=24;context=CTAGACAATGTGCAGGATCTTTATCCTTACTATTACCGCGC;IPDRatio=1.75
unitig_320 kinModCall m6A 41072 41072 20 + . context=GGATCTTTATCCTTACTATTACCGCGCAACGGGAGGCGGAC;fracLow=0.098;coverage=27;IPDRatio=1.88;fracUp=0.774;frac=0.457;identificationQv=5
unitig_320 kinModCall modified_base 41074 41074 22 - . coverage=31;context=CAGTCCGCCTCCCGTTGCGCGGTAATAGTAAGGATAAAGAT;IPDRatio=4.03
unitig_320 kinModCall modified_base 41075 41075 33 + . coverage=27;context=TCTTTATCCTTACTATTACCGCGCAACGGGAGGCGGACTGA;IPDRatio=3.98
unitig_320 kinModCall modified_base 41105 41105 23 + . coverage=27;context=AGGCGGACTGAGTTTATTTAGCCGCTATCCCATTACAGAAG;IPDRatio=2.10
unitig_320 kinModCall m4C 41216 41216 24 + . context=TCGGGTTGTTGTTGCCCATCCCCTTGCCCCTATATCTATGC;fracLow=0.455;coverage=26;IPDRatio=3.20;fracUp=1.000;frac=0.932;identificationQv=9
unitig_320 kinModCall modified_base 41219 41219 24 + . coverage=26;context=GGTTGTTGTTGCCCATCCCCTTGCCCCTATATCTATGCCTA;IPDRatio=4.40
unitig_320 kinModCall m4C 41269 41269 22 - . context=TGCTGCATAGGCTGCCAGGGCCACCATCGCCTGGTTACGAT;fracLow=0.599;motif=GGCC;coverage=34;IPDRatio=2.38;id=GGCC;fracUp=0.975;frac=0.771;identificationQv=9
unitig_320 kinModCall m4C 41270 41270 23 + . context=TCGTAACCAGGCGATGGTGGCCCTGGCAGCCTATGCAGCAC;fracLow=0.391;motif=GGCC;coverage=23;IPDRatio=2.22;id=GGCC;fracUp=1.000;frac=0.931;identificationQv=6
unitig_320 kinModCall . 41276 41276 20 + . context=CCAGGCGATGGTGGCCCTGGCAGCCTATGCAGCACAGCAGT;motif=GCWGC;coverage=25;IPDRatio=2.617;id=GCWGC
unitig_320 kinModCall m4C 41278 41278 65 - . context=TGACTGCTGTGCTGCATAGGCTGCCAGGGCCACCATCGCCT;fracLow=0.712;motif=GCWGC;coverage=32;IPDRatio=6.23;id=GCWGC;fracUp=1.000;frac=1.000;identificationQv=49
unitig_320 kinModCall m4C 41285 41285 30 + . context=GGTGGCCCTGGCAGCCTATGCAGCACAGCAGTCAATCACTA;fracLow=0.683;motif=GCWGC;coverage=25;IPDRatio=3.29;id=GCWGC;fracUp=1.000;frac=1.000;identificationQv=9
unitig_320 kinModCall m4C 41287 41287 51 - . context=GGTAGTGATTGACTGCTGTGCTGCATAGGCTGCCAGGGCCA;fracLow=0.671;motif=GCWGC;coverage=32;IPDRatio=3.66;id=GCWGC;fracUp=1.000;frac=0.982;identificationQv=52
unitig_320 kinModCall modified_base 41399 41399 21 - . coverage=31;context=ACCAGGTTGGATTTAGTCCATGCCCTAGATTGACACTGCGT;IPDRatio=2.05
unitig_320 kinModCall m6A 41433 41433 53 + . context=ACCTGGTTTTATACTGACGAAGCGCGATCGCTATCCCATCT;fracLow=0.733;motif=MCGRAG;coverage=26;IPDRatio=6.15;id=MCGRAG;fracUp=1.000;frac=0.942;identificationQv=30
unitig_320 kinModCall m4C 41437 41437 31 + . context=GGTTTTATACTGACGAAGCGCGATCGCTATCCCATCTCGAT;fracLow=0.774;coverage=27;IPDRatio=3.10;fracUp=1.000;frac=0.969;identificationQv=5
unitig_320 kinModCall m6A 41439 41439 49 + . context=TTTTATACTGACGAAGCGCGATCGCTATCCCATCTCGATCA;fracLow=1.000;motif=GATC;coverage=25;IPDRatio=8.44;id=GATC;fracUp=1.000;frac=1.000;identificationQv=6
unitig_320 kinModCall m6A 41440 41440 69 - . context=ATGATCGAGATGGGATAGCGATCGCGCTTCGTCAGTATAAA;fracLow=0.917;motif=GATC;coverage=31;IPDRatio=7.94;id=GATC;fracUp=1.000;frac=0.999;identificationQv=42
unitig_320 kinModCall m6A 41456 41456 44 + . context=GCGATCGCTATCCCATCTCGATCATTGGAAACAAGCTCTAA;fracLow=0.628;motif=GATC;coverage=26;IPDRatio=5.44;id=GATC;fracUp=1.000;frac=0.959;identificationQv=58
unitig_320 kinModCall m6A 41457 41457 57 - . context=TTTAGAGCTTGTTTCCAATGATCGAGATGGGATAGCGATCG;fracLow=0.749;motif=GATC;coverage=32;IPDRatio=5.78;id=GATC;fracUp=1.000;frac=0.957;identificationQv=46
unitig_320 kinModCall m4C 41514 41514 23 + . context=ATTTTCGTCAGCCAAAATGTCAGGGTTGATCAGGTCATCAC;fracLow=1.000;coverage=26;IPDRatio=2.10;fracUp=1.000;frac=1.000;identificationQv=8
unitig_320 kinModCall m6A 41522 41522 64 + . context=CAGCCAAAATGTCAGGGTTGATCAGGTCATCACACTGCCTT;fracLow=0.853;motif=GATC;coverage=28;IPDRatio=6.12;id=GATC;fracUp=1.000;frac=0.963;identificationQv=50
unitig_320 kinModCall m6A 41523 41523 50 - . context=GAAGGCAGTGTGATGACCTGATCAACCCTGACATTTTGGCT;fracLow=0.549;motif=GATC;coverage=31;IPDRatio=5.29;id=GATC;fracUp=1.000;frac=0.903;identificationQv=48
unitig_320 kinModCall m6A 41555 41555 38 + . context=ACTGCCTTCAGGTGTATCTGATCATCGTCCAGTGATTGCAA;fracLow=0.685;motif=GATC;coverage=25;IPDRatio=5.46;id=GATC;fracUp=1.000;frac=0.946;identificationQv=29
unitig_320 kinModCall m6A 41556 41556 39 - . context=TTTGCAATCACTGGACGATGATCAGATACACCTGAAGGCAG;fracLow=0.470;motif=GATC;coverage=31;IPDRatio=6.10;id=GATC;fracUp=0.980;frac=0.760;identificationQv=13
unitig_320 kinModCall modified_base 41586 41586 21 - . coverage=29;context=TGAGCTAAAACAAGCTACATCACGCGTAGTTTTGCAATCAC;IPDRatio=1.91
unitig_320 kinModCall m6A 41618 41618 49 + . context=TTTAGCTCAGGTTCATAGCGATCGCAATACGGGGCAATGCG;fracLow=0.719;motif=GATC;coverage=29;IPDRatio=6.78;id=GATC;fracUp=1.000;frac=0.975;identificationQv=7
unitig_320 kinModCall m6A 41619 41619 56 - . context=TCGCATTGCCCCGTATTGCGATCGCTATGAACCTGAGCTAA;fracLow=0.797;motif=GATC;coverage=30;IPDRatio=8.29;id=GATC;fracUp=1.000;frac=1.000;identificationQv=23
unitig_320 kinModCall modified_base 41629 41629 21 + . coverage=24;context=TTCATAGCGATCGCAATACGGGGCAATGCGATCGTTATCGC;IPDRatio=2.30
unitig_320 kinModCall m6A 41639 41639 50 + . context=TCGCAATACGGGGCAATGCGATCGTTATCGCCGTAGGGTGC;fracLow=1.000;motif=GATC;coverage=28;IPDRatio=7.66;id=GATC;fracUp=1.000;frac=1.000;identificationQv=32
unitig_320 kinModCall m6A 41640 41640 56 - . context=CGCACCCTACGGCGATAACGATCGCATTGCCCCGTATTGCG;fracLow=0.684;motif=GATC;coverage=30;IPDRatio=7.66;id=GATC;fracUp=1.000;frac=0.964;identificationQv=32
unitig_320 kinModCall m4C 41665 41665 30 + . context=ATCGCCGTAGGGTGCGTTCCCTAAGGTCAGTCCTACCACTC;fracLow=0.587;coverage=25;IPDRatio=3.90;fracUp=1.000;frac=0.986;identificationQv=10
unitig_320 kinModCall m4C 41669 41669 41 - . context=GGTGGAGTGGTAGGACTGACCTTAGGGAACGCACCCTACGG;fracLow=0.748;coverage=30;IPDRatio=3.70;fracUp=1.000;frac=0.992;identificationQv=12
unitig_320 kinModCall modified_base 41683 41683 26 + . coverage=29;context=CCCTAAGGTCAGTCCTACCACTCCACCGATCGATTTTGGGG;IPDRatio=2.09
unitig_320 kinModCall m6A 41684 41684 43 - . context=TCCCCAAAATCGATCGGTGGAGTGGTAGGACTGACCTTAGG;fracLow=0.878;motif=GGTGGA;coverage=29;IPDRatio=6.19;id=GGTGGA;fracUp=1.000;frac=1.000;identificationQv=20
unitig_320 kinModCall m6A 41691 41691 42 + . context=TCAGTCCTACCACTCCACCGATCGATTTTGGGGAACGCACC;fracLow=0.649;motif=GATC;coverage=28;IPDRatio=5.22;id=GATC;fracUp=1.000;frac=0.923;identificationQv=25
unitig_320 kinModCall m6A 41692 41692 65 - . context=AGGTGCGTTCCCCAAAATCGATCGGTGGAGTGGTAGGACTG;fracLow=1.000;motif=GATC;coverage=28;IPDRatio=12.05;id=GATC;fracUp=1.000;frac=1.000;identificationQv=26
unitig_320 kinModCall modified_base 41693 41693 25 - . coverage=26;context=AAGGTGCGTTCCCCAAAATCGATCGGTGGAGTGGTAGGACT;IPDRatio=2.05
unitig_320 kinModCall . 41873 41873 17 - . context=TTGCAGAACTTTTTCGGCGGCCAGAACTTTCACCATATCCT;motif=GGCC;coverage=29;IPDRatio=2.172;id=GGCC
unitig_320 kinModCall m4C 41874 41874 52 + . context=GGATATGGTGAAAGTTCTGGCCGCCGAAAAAGTTCTGCAAA;fracLow=0.867;motif=GGCC;coverage=29;IPDRatio=5.76;id=GGCC;fracUp=1.000;frac=1.000;identificationQv=40
unitig_320 kinModCall modified_base 41878 41878 21 - . coverage=29;context=TTTTTTTGCAGAACTTTTTCGGCGGCCAGAACTTTCACCAT;IPDRatio=2.17
unitig_320 kinModCall modified_base 42016 42016 21 + . coverage=28;context=TGGGAGATTAATGAGACAACAGCCCTACGAATCACTAGAAG;IPDRatio=2.14
unitig_320 kinModCall modified_base 42036 42036 26 + . coverage=27;context=AGCCCTACGAATCACTAGAAGGGTAGAAGGTATTCTCATGA;IPDRatio=2.31
unitig_320 kinModCall modified_base 42042 42042 22 + . coverage=27;context=ACGAATCACTAGAAGGGTAGAAGGTATTCTCATGAAATCAG;IPDRatio=2.07
unitig_320 kinModCall modified_base 42045 42045 29 + . coverage=27;context=AATCACTAGAAGGGTAGAAGGTATTCTCATGAAATCAGGAT;IPDRatio=2.14
unitig_320 kinModCall modified_base 42167 42167 21 + . coverage=29;context=AGATAGAAAGACCTCAAAAGAAGCAGAAAGATTACTATAGC;IPDRatio=2.26
unitig_320 kinModCall modified_base 42240 42240 26 + . coverage=28;context=AGTTCTTGCGGCTCAAAAAACAGGAATGATAATCTGTACCG;IPDRatio=2.31
unitig_320 kinModCall modified_base 42315 42315 29 + . coverage=28;context=TTGGAAAAATAGTCAAATTGGGATAGATAAAAGTATTGAAT;IPDRatio=2.59
unitig_320 kinModCall modified_base 42428 42428 26 + . coverage=29;context=AAAATCAAGAATTAAGTTCAGAAGAGAAAGAATTTAATCGC;IPDRatio=2.15
unitig_320 kinModCall modified_base 42541 42541 25 + . coverage=24;context=AGATATAGGAATCGGAGACGGCGTTTTGGTCTGAGATTTAA;IPDRatio=4.50
unitig_320 kinModCall m6A 42651 42651 22 - . context=TACCTAGACTTATCAACTTCAATGAATGAATAGACCTCCTG;fracLow=0.130;coverage=26;IPDRatio=2.01;fracUp=0.906;frac=0.485;identificationQv=8
unitig_320 kinModCall m6A 42713 42713 29 + . context=TAGCACTTAATTGGGGATAGATCATCTACTTCTTACATTAG;fracLow=0.498;motif=GATC;coverage=20;IPDRatio=4.01;id=GATC;fracUp=1.000;frac=0.784;identificationQv=19
unitig_320 kinModCall m6A 42714 42714 51 - . context=ACTAATGTAAGAAGTAGATGATCTATCCCCAATTAAGTGCT;fracLow=0.757;motif=GATC;coverage=24;IPDRatio=5.37;id=GATC;fracUp=1.000;frac=1.000;identificationQv=38
unitig_320 kinModCall m6A 42738 42738 41 + . context=CTACTTCTTACATTAGTATGATCGCTGCTCTGGTAGTGGTG;fracLow=0.556;motif=GATC;coverage=23;IPDRatio=5.19;id=GATC;fracUp=1.000;frac=0.906;identificationQv=47
unitig_320 kinModCall m6A 42739 42739 43 - . context=CCACCACTACCAGAGCAGCGATCATACTAATGTAAGAAGTA;fracLow=0.762;motif=GATC;coverage=25;IPDRatio=7.02;id=GATC;fracUp=1.000;frac=0.979;identificationQv=43
unitig_320 kinModCall modified_base 42742 42742 26 + . context=TTCTTACATTAGTATGATCGCTGCTCTGGTAGTGGTGGAGG;motif=GCWGC;coverage=23;IPDRatio=3.03;id=GCWGC
unitig_320 kinModCall m4C 42744 42744 55 - . context=ACCCTCCACCACTACCAGAGCAGCGATCATACTAATGTAAG;fracLow=0.986;motif=GCWGC;coverage=24;IPDRatio=6.01;id=GCWGC;fracUp=1.000;frac=0.994;identificationQv=40
unitig_320 kinModCall m6A 42760 42760 26 + . context=CGCTGCTCTGGTAGTGGTGGAGGGTTCATAAAAAAATGTGC;fracLow=0.335;motif=GGTGGA;coverage=20;IPDRatio=3.34;id=GGTGGA;fracUp=1.000;frac=0.776;identificationQv=42
unitig_320 kinModCall m6A 42830 42830 29 + . context=TATTGGGAAAGTTTCTTGCGATCGCTATATTTGAGAGTAAT;fracLow=0.316;motif=GATC;coverage=21;IPDRatio=3.89;id=GATC;fracUp=1.000;frac=0.725;identificationQv=10
unitig_320 kinModCall m6A 42831 42831 41 - . context=TATTACTCTCAAATATAGCGATCGCAAGAAACTTTCCCAAT;fracLow=0.686;motif=GATC;coverage=26;IPDRatio=10.97;id=GATC;fracUp=1.000;frac=0.979;identificationQv=11
unitig_320 kinModCall . 42924 42924 20 + . context=CTGGATAATATCTAGTTAGGCTGCTTAAATTTTTGGTGAGA;motif=GCWGC;coverage=23;IPDRatio=3.709;id=GCWGC
unitig_320 kinModCall modified_base 42924 42924 40 - . coverage=24;context=TCTCACCAAAAATTTAAGCAGCCTAACTAGATATTATCCAG;IPDRatio=5.13
unitig_320 kinModCall m4C 42926 42926 39 - . context=TATCTCACCAAAAATTTAAGCAGCCTAACTAGATATTATCC;fracLow=0.920;motif=GCWGC;coverage=25;IPDRatio=4.75;id=GCWGC;fracUp=1.000;frac=1.000;identificationQv=24
unitig_320 kinModCall m6A 42972 42972 48 - . context=TTCATATAGCATTCTGCTGAAGATTTGACAGATAAACTTAA;fracLow=0.796;motif=GCTGDAG;coverage=22;IPDRatio=6.85;id=GCTGDAG;fracUp=1.000;frac=1.000;identificationQv=40
unitig_320 kinModCall modified_base 43075 43075 23 - . coverage=25;context=AGAATATAAAAAATTGCCAACGATAGCATAACGGGATACAT;IPDRatio=2.07
unitig_320 kinModCall m4C 43119 43119 22 + . context=TTATGCTTTTGTATCGCATCCCAGATGTCAACCTTTTGCTG;fracLow=0.202;coverage=23;IPDRatio=2.44;fracUp=1.000;frac=0.708;identificationQv=16
unitig_320 kinModCall m6A 43141 43141 58 + . context=AGATGTCAACCTTTTGCTGAAGGTTGAGCCAAAGTTGAGGA;fracLow=0.985;motif=GCTGDAG;coverage=23;IPDRatio=8.12;id=GCTGDAG;fracUp=1.000;frac=1.000;identificationQv=7
unitig_320 kinModCall m4C 43163 43163 34 + . context=GTTGAGCCAAAGTTGAGGACCATTCCCTAAGGTTTGCCCAA;fracLow=1.000;coverage=21;IPDRatio=5.46;fracUp=1.000;frac=1.000;identificationQv=4
unitig_320 kinModCall modified_base 43166 43166 30 - . coverage=24;context=GTATTGGGCAAACCTTAGGGAATGGTCCTCAACTTTGGCTC;IPDRatio=3.23
unitig_320 kinModCall modified_base 43169 43169 23 + . coverage=19;context=CCAAAGTTGAGGACCATTCCCTAAGGTTTGCCCAATACGAA;IPDRatio=4.27
unitig_320 kinModCall m4C 43173 43173 38 - . context=GCAATTCGTATTGGGCAAACCTTAGGGAATGGTCCTCAACT;fracLow=0.862;coverage=21;IPDRatio=4.17;fracUp=1.000;frac=1.000;identificationQv=13
unitig_320 kinModCall m6A 43198 43198 49 - . context=TCGAAGATCAATCACGGTGGACATGGCAATTCGTATTGGGC;fracLow=0.949;motif=GGTGGA;coverage=24;IPDRatio=4.91;id=GGTGGA;fracUp=1.000;frac=1.000;identificationQv=29
unitig_320 kinModCall m6A 43211 43211 29 + . context=TGCCATGTCCACCGTGATTGATCTTCGACCTTTAATAATTT;fracLow=0.462;motif=GATC;coverage=22;IPDRatio=5.48;id=GATC;fracUp=1.000;frac=0.815;identificationQv=16
unitig_320 kinModCall m6A 43212 43212 45 - . context=GAAATTATTAAAGGTCGAAGATCAATCACGGTGGACATGGC;fracLow=0.901;motif=GATC;coverage=24;IPDRatio=5.83;id=GATC;fracUp=1.000;frac=1.000;identificationQv=45
unitig_320 kinModCall modified_base 43242 43242 24 - . coverage=23;context=CTTCTCGGTGTGTCTCGGCGCACTGTTAATGAAATTATTAA;IPDRatio=2.04
unitig_320 kinModCall m4C 43292 43292 34 - . context=TTTCAGATGTGCTTGAAGATCTTGAAATGACTCAAACAACC;fracLow=0.581;motif=RGATCY;coverage=24;IPDRatio=3.81;id=RGATCY;fracUp=1.000;frac=0.970;identificationQv=9
unitig_320 kinModCall m6A 43293 43293 45 + . context=GTTGTTTGAGTCATTTCAAGATCTTCAAGCACATCTGAAAT;fracLow=0.752;motif=GATC;coverage=21;IPDRatio=5.25;id=GATC;fracUp=1.000;frac=0.985;identificationQv=31
unitig_320 kinModCall m6A 43294 43294 43 - . context=CATTTCAGATGTGCTTGAAGATCTTGAAATGACTCAAACAA;fracLow=0.825;motif=GATC;coverage=21;IPDRatio=5.68;id=GATC;fracUp=1.000;frac=1.000;identificationQv=25
unitig_320 kinModCall . 43295 43295 19 + . context=TGTTTGAGTCATTTCAAGATCTTCAAGCACATCTGAAATGA;motif=RGATCY;coverage=20;IPDRatio=3.479;id=RGATCY
unitig_320 kinModCall m6A 43735 43735 45 - . context=CATTAAACTTTTATAGACGAAGATTTAATATCAAATATAGG;fracLow=0.707;motif=MCGRAG;coverage=25;IPDRatio=5.83;id=MCGRAG;fracUp=1.000;frac=0.974;identificationQv=35
unitig_320 kinModCall m6A 43904 43904 43 - . context=CATTTTACCCACCAAACCGAAGAGAGCCGCATTTGCTAGAA;fracLow=0.868;motif=MCGRAG;coverage=20;IPDRatio=5.59;id=MCGRAG;fracUp=1.000;frac=1.000;identificationQv=29
unitig_320 kinModCall m6A 43991 43991 51 + . context=GAGACACAGAGGACACAAAGATCGATCACTACTATATAAGT;fracLow=0.981;motif=GATC;coverage=22;IPDRatio=4.56;id=GATC;fracUp=1.000;frac=1.000;identificationQv=31
unitig_320 kinModCall m6A 43992 43992 57 - . context=AACTTATATAGTAGTGATCGATCTTTGTGTCCTCTGTGTCT;fracLow=0.786;motif=GATC;coverage=22;IPDRatio=7.55;id=GATC;fracUp=1.000;frac=1.000;identificationQv=42
unitig_320 kinModCall m6A 43995 43995 38 + . context=CACAGAGGACACAAAGATCGATCACTACTATATAAGTTAAA;fracLow=0.993;motif=GATC;coverage=21;IPDRatio=7.56;id=GATC;fracUp=1.000;frac=1.000;identificationQv=23
unitig_320 kinModCall m6A 43996 43996 37 - . context=GTTTAACTTATATAGTAGTGATCGATCTTTGTGTCCTCTGT;fracLow=0.677;motif=GATC;coverage=23;IPDRatio=6.84;id=GATC;fracUp=1.000;frac=1.000;identificationQv=26
unitig_320 kinModCall . 44086 44086 16 + . context=AGCTTGGAACCTAATTTTTGCTGCTATAGATGCCTCTGAAT;motif=GCWGC;coverage=22;IPDRatio=2.12;id=GCWGC
unitig_320 kinModCall m4C 44088 44088 27 - . context=TCATTCAGAGGCATCTATAGCAGCAAAAATTAGGTTCCAAG;fracLow=0.727;motif=GCWGC;coverage=22;IPDRatio=2.84;id=GCWGC;fracUp=1.000;frac=1.000;identificationQv=19
unitig_320 kinModCall m6A 44228 44228 38 + . context=CTCTCCTACAAAAAGATTCGATCGATGTGGGAAAACTATTG;fracLow=0.580;motif=GATC;coverage=23;IPDRatio=4.29;id=GATC;fracUp=1.000;frac=0.878;identificationQv=16
unitig_320 kinModCall m6A 44229 44229 45 - . context=CCAATAGTTTTCCCACATCGATCGAATCTTTTTGTAGGAGA;fracLow=0.744;motif=GATC;coverage=20;IPDRatio=4.22;id=GATC;fracUp=1.000;frac=0.999;identificationQv=40
unitig_320 kinModCall m6A 44260 44260 28 - . context=AGCAGGAGCGCCATCGGTGGAAGATTTTGAACCAATAGTTT;fracLow=0.543;motif=GGTGGA;coverage=21;IPDRatio=6.31;id=GGTGGA;fracUp=1.000;frac=0.805;identificationQv=22
unitig_320 kinModCall m6A 44386 44386 37 + . context=TTACCTGACGATGGAAACGAATTCGCCCTTGCTGATGGCTC;fracLow=0.870;motif=GAATTC;coverage=20;IPDRatio=4.64;id=GAATTC;fracUp=1.000;frac=0.979;identificationQv=17
unitig_320 kinModCall m6A 44387 44387 30 - . context=GGAGCCATCAGCAAGGGCGAATTCGTTTCCATCGTCAGGTA;fracLow=0.677;motif=GAATTC;coverage=20;IPDRatio=4.18;id=GAATTC;fracUp=1.000;frac=0.840;identificationQv=12
unitig_320 kinModCall m6A 44405 44405 35 - . context=ACACTGGTGGCACCAAACGGAGCCATCAGCAAGGGCGAATT;fracLow=0.447;motif=MCGRAG;coverage=23;IPDRatio=5.19;id=MCGRAG;fracUp=1.000;frac=0.796;identificationQv=18
unitig_320 kinModCall modified_base 44442 44442 21 - . coverage=17;context=TTGCGCCAATGGGCTATCGGGAGCGCCGAAAATCAAAACAC;IPDRatio=2.58
unitig_320 kinModCall modified_base 44462 44462 27 + . coverage=22;context=CCCGATAGCCCATTGGCGCAACCGCGTAATGTCATCGGCGG;IPDRatio=2.69
unitig_320 kinModCall m6A 44699 44699 43 - . context=GTGGTATGCGACGGTGGTGGAAGCAGAAACTTAAATCGTGA;fracLow=0.564;motif=GGTGGA;coverage=25;IPDRatio=4.29;id=GGTGGA;fracUp=1.000;frac=0.901;identificationQv=27
unitig_320 kinModCall m6A 44705 44705 68 + . context=TTTAAGTTTCTGCTTCCACCACCGTCGCATACCACAGTTAA;fracLow=1.000;motif=ACCACC;coverage=25;IPDRatio=6.32;id=ACCACC;fracUp=1.000;frac=1.000;identificationQv=47
unitig_320 kinModCall modified_base 44841 44841 21 - . coverage=24;context=AGCTTGGCCGGGTAAAAAGTCGCGCGCAACAAGTACAAGAA;IPDRatio=2.51
unitig_320 kinModCall modified_base 44850 44850 36 + . coverage=22;context=TTGTTGCGCGCGACTTTTTACCCGGCCAAGCTTTTCTGGTC;IPDRatio=10.26
unitig_320 kinModCall modified_base 44852 44852 21 - . coverage=24;context=CCGACCAGAAAAGCTTGGCCGGGTAAAAAGTCGCGCGCAAC;IPDRatio=2.99
unitig_320 kinModCall m4C 44854 44854 29 - . context=TTCCGACCAGAAAAGCTTGGCCGGGTAAAAAGTCGCGCGCA;fracLow=0.823;motif=GGCC;coverage=22;IPDRatio=3.33;id=GGCC;fracUp=1.000;frac=1.000;identificationQv=34
unitig_320 kinModCall . 44855 44855 18 + . context=GCGCGCGACTTTTTACCCGGCCAAGCTTTTCTGGTCGGAAC;motif=GGCC;coverage=24;IPDRatio=2.284;id=GGCC
unitig_320 kinModCall modified_base 44855 44855 21 - . coverage=20;context=GTTCCGACCAGAAAAGCTTGGCCGGGTAAAAAGTCGCGCGC;IPDRatio=2.05
unitig_320 kinModCall modified_base 44869 44869 21 - . coverage=22;context=ACTCGGCTTAGGGGGTTCCGACCAGAAAAGCTTGGCCGGGT;IPDRatio=2.42
unitig_320 kinModCall m4C 44900 44900 28 + . context=TAAGCCGAGTTTTCAAGGTGCTGCGCCGTCCACTTGGTTTT;fracLow=0.382;motif=GCWGC;coverage=22;IPDRatio=4.13;id=GCWGC;fracUp=0.987;frac=0.743;identificationQv=34
unitig_320 kinModCall m4C 44902 44902 25 - . context=CGAAAACCAAGTGGACGGCGCAGCACCTTGAAAACTCGGCT;fracLow=0.671;motif=GCWGC;coverage=22;IPDRatio=2.64;id=GCWGC;fracUp=1.000;frac=0.988;identificationQv=15
unitig_320 kinModCall m4C 44929 44929 30 - . context=TTTACGTTAGAATTAAAAGGCCAGTCTCGAAAACCAAGTGG;fracLow=1.000;motif=GGCC;coverage=23;IPDRatio=3.68;id=GGCC;fracUp=1.000;frac=1.000;identificationQv=12
unitig_320 kinModCall m4C 44930 44930 25 + . context=CACTTGGTTTTCGAGACTGGCCTTTTAATTCTAACGTAAAG;fracLow=0.585;motif=GGCC;coverage=24;IPDRatio=2.79;id=GGCC;fracUp=1.000;frac=0.864;identificationQv=11
unitig_320 kinModCall modified_base 44934 44934 21 - . coverage=22;context=TTGGCTTTACGTTAGAATTAAAAGGCCAGTCTCGAAAACCA;IPDRatio=2.58
unitig_320 kinModCall m6A 45013 45013 49 + . context=AGTTTATTGTCGGCAAATCGATCGCTTCGACCAACTAACCG;fracLow=0.697;motif=GATC;coverage=27;IPDRatio=4.87;id=GATC;fracUp=1.000;frac=0.981;identificationQv=35
unitig_320 kinModCall m6A 45014 45014 51 - . context=TCGGTTAGTTGGTCGAAGCGATCGATTTGCCGACAATAAAC;fracLow=0.962;motif=GATC;coverage=24;IPDRatio=8.11;id=GATC;fracUp=1.000;frac=1.000;identificationQv=33
unitig_320 kinModCall m6A 45172 45172 36 + . context=GGAATCATAAACCAATGACCACCACTCTACAACAGCGCGAG;fracLow=0.678;motif=ACCACC;coverage=25;IPDRatio=4.98;id=ACCACC;fracUp=1.000;frac=1.000;identificationQv=7
unitig_320 kinModCall modified_base 45189 45189 23 + . coverage=26;context=ACCACCACTCTACAACAGCGCGAGAGCGCTTCCCTGTGGGA;IPDRatio=2.02
unitig_320 kinModCall m6A 45277 45277 38 + . context=GTTGGTTCGGTGTCATCATGATCCCCACCCTGCTCACCGCC;fracLow=0.711;motif=GATC;coverage=24;IPDRatio=6.14;id=GATC;fracUp=1.000;frac=1.000;identificationQv=23
unitig_320 kinModCall m6A 45278 45278 43 - . context=TGGCGGTGAGCAGGGTGGGGATCATGATGACACCGAACCAA;fracLow=0.777;motif=GATC;coverage=22;IPDRatio=6.30;id=GATC;fracUp=1.000;frac=1.000;identificationQv=47
unitig_320 kinModCall m6A 45301 45301 52 + . context=CCACCCTGCTCACCGCCACCACCTGCTTCATCATCGCCTTT;fracLow=0.842;motif=ACCACC;coverage=24;IPDRatio=3.69;id=ACCACC;fracUp=1.000;frac=1.000;identificationQv=24
unitig_320 kinModCall m6A 45341 45341 49 + . context=TATCGCCGCTCCTCCTGTAGATATCGACGGTATTCGCGAGC;fracLow=1.000;motif=GATATC;coverage=25;IPDRatio=4.88;id=GATATC;fracUp=1.000;frac=1.000;identificationQv=39
unitig_320 kinModCall m6A 45344 45344 38 - . context=CAGGCTCGCGAATACCGTCGATATCTACAGGAGGAGCGGCG;fracLow=0.750;motif=GATATC;coverage=21;IPDRatio=3.70;id=GATATC;fracUp=1.000;frac=1.000;identificationQv=49
unitig_320 kinModCall modified_base 45364 45364 24 - . coverage=21;context=GTAGAGTAGGGAACCAGCTACAGGCTCGCGAATACCGTCGA;IPDRatio=2.88
unitig_320 kinModCall m4C 45461 45461 23 + . context=CTTCTACCCCATCTGGGAAGCAGCTTCCTTAGATGAGTGGT;fracLow=0.310;motif=GCWGC;coverage=23;IPDRatio=3.82;id=GCWGC;fracUp=1.000;frac=0.910;identificationQv=16
unitig_320 kinModCall modified_base 45463 45463 21 + . coverage=23;context=TCTACCCCATCTGGGAAGCAGCTTCCTTAGATGAGTGGTTA;IPDRatio=2.12
unitig_320 kinModCall . 45463 45463 18 - . context=TAACCACTCATCTAAGGAAGCTGCTTCCCAGATGGGGTAGA;motif=GCWGC;coverage=19;IPDRatio=2.711;id=GCWGC
unitig_320 kinModCall modified_base 45492 45492 27 - . context=ATGACTAACTGGTAGGGACCACCGTTGTATAACCACTCATC;motif=ACCACC;coverage=20;IPDRatio=3.46;id=ACCACC
unitig_320 kinModCall m4C 45591 45591 21 - . context=GCAGAGTAAGCTACACAAATCCAAGGACGCATTCCTAAACG;fracLow=0.498;coverage=20;IPDRatio=3.35;fracUp=1.000;frac=0.844;identificationQv=11
unitig_320 kinModCall modified_base 45885 45885 29 - . coverage=20;context=TTGTAGGTTTCTTCTTCTTGACCGAATTTGTAACCGTAGTT;IPDRatio=4.04
unitig_320 kinModCall m6A 45928 45928 39 - . context=TTGGAAGATTAAACGTCCGAAGTAACCGTGAGCGGCAACGA;fracLow=0.524;motif=MCGRAG;coverage=20;IPDRatio=4.16;id=MCGRAG;fracUp=1.000;frac=0.909;identificationQv=25
unitig_320 kinModCall . 45999 45999 20 - . context=AACCAGATACCGATTACCGGCCATGCACCTAAGAAGAAGTG;motif=GGCC;coverage=20;IPDRatio=3.051;id=GGCC
unitig_320 kinModCall m4C 46000 46000 26 + . context=ACTTCTTCTTAGGTGCATGGCCGGTAATCGGTATCTGGTTT;fracLow=0.885;motif=GGCC;coverage=20;IPDRatio=2.26;id=GGCC;fracUp=1.000;frac=1.000;identificationQv=35
unitig_320 kinModCall m6A 46004 46004 36 - . context=CCGTAAACCAGATACCGATTACCGGCCATGCACCTAAGAAG;fracLow=0.572;coverage=18;IPDRatio=3.54;fracUp=1.000;frac=1.000;identificationQv=21
unitig_320 kinModCall m4C 46040 46040 30 + . context=TACGGCAATGGGTGTTAGCACCATGGCGTTTAACCTCAACG;fracLow=0.769;coverage=23;IPDRatio=3.85;fracUp=1.000;frac=1.000;identificationQv=4
unitig_320 kinModCall modified_base 46045 46045 30 - . coverage=21;context=GAAACCGTTGAGGTTAAACGCCATGGTGCTAACACCCATTG;IPDRatio=3.31
unitig_320 kinModCall modified_base 46117 46117 36 + . coverage=18;context=GTCGTGTAATCGGTACTTGGGCCGATGTGTTAAACCGCGCT;IPDRatio=2.98
unitig_320 kinModCall m4C 46117 46117 39 - . context=AGCGCGGTTTAACACATCGGCCCAAGTACCGATTACACGAC;fracLow=0.927;motif=GGCC;coverage=22;IPDRatio=3.91;id=GGCC;fracUp=1.000;frac=1.000;identificationQv=27
unitig_320 kinModCall m4C 46118 46118 25 + . context=TCGTGTAATCGGTACTTGGGCCGATGTGTTAAACCGCGCTG;fracLow=0.742;motif=GGCC;coverage=22;IPDRatio=3.41;id=GGCC;fracUp=1.000;frac=1.000;identificationQv=17
unitig_320 kinModCall modified_base 46119 46119 30 + . coverage=16;context=CGTGTAATCGGTACTTGGGCCGATGTGTTAAACCGCGCTGG;IPDRatio=4.13
unitig_320 kinModCall m6A 46225 46225 27 + . context=AACAGGCTCCCGTAGCTCTGACCGCTCCTGCTATCAATGGT;fracLow=0.513;coverage=21;IPDRatio=7.30;fracUp=1.000;frac=0.887;identificationQv=3
unitig_320 kinModCall m6A 46230 46230 20 - . context=AATTAACCATTGATAGCAGGAGCGGTCAGAGCTACGGGAGC;fracLow=0.121;coverage=21;IPDRatio=1.93;fracUp=1.000;frac=0.472;identificationQv=3
unitig_320 kinModCall . 46325 46325 16 + . context=TTGGGGAACAATGAAAAACGCTGCAAAATGCTTATTCTCAA;motif=GCWGC;coverage=18;IPDRatio=2.333;id=GCWGC
unitig_320 kinModCall m4C 46327 46327 30 - . context=GTTTGAGAATAAGCATTTTGCAGCGTTTTTCATTGTTCCCC;fracLow=0.568;motif=GCWGC;coverage=19;IPDRatio=3.36;id=GCWGC;fracUp=1.000;frac=0.935;identificationQv=8
unitig_320 kinModCall modified_base 46486 46486 22 + . coverage=21;context=GGAACACCGACTCATAATCGCATTATTAGTAATTTATTAGT;IPDRatio=3.21
unitig_320 kinModCall m6A 46557 46557 47 + . context=CTATGCCGTTTTTGTCACCGATCAGCGTTTATGGATACCTG;fracLow=0.856;motif=GATC;coverage=23;IPDRatio=5.24;id=GATC;fracUp=1.000;frac=1.000;identificationQv=22
unitig_320 kinModCall m6A 46558 46558 35 - . context=TCAGGTATCCATAAACGCTGATCGGTGACAAAAACGGCATA;fracLow=0.590;motif=GATC;coverage=18;IPDRatio=5.51;id=GATC;fracUp=1.000;frac=0.881;identificationQv=13
unitig_320 kinModCall . 46692 46692 6 + . context=GATTACTGAGGTTTTGTCTGCTGCAACGGCAAGTTACGACA;motif=GCWGC;coverage=22;IPDRatio=1.165;id=GCWGC
unitig_320 kinModCall modified_base 46694 46694 28 - . context=TCTGTCGTAACTTGCCGTTGCAGCAGACAAAACCTCAGTAA;motif=GCWGC;coverage=16;IPDRatio=4.10;id=GCWGC
unitig_320 kinModCall modified_base 46727 46727 27 + . coverage=20;context=ACGACAGAGAAGAAAAGTTGGCCGCTTATCGAACCATTGCA;IPDRatio=2.97
unitig_320 kinModCall m4C 46727 46727 22 - . context=TGCAATGGTTCGATAAGCGGCCAACTTTTCTTCTCTGTCGT;fracLow=0.627;motif=GGCC;coverage=16;IPDRatio=2.78;id=GGCC;fracUp=1.000;frac=1.000;identificationQv=9
unitig_320 kinModCall m4C 46728 46728 28 + . context=CGACAGAGAAGAAAAGTTGGCCGCTTATCGAACCATTGCAA;fracLow=0.618;motif=GGCC;coverage=20;IPDRatio=3.97;id=GGCC;fracUp=1.000;frac=1.000;identificationQv=10
unitig_320 kinModCall m6A 46978 46978 49 + . context=TGATGACTTTGCAAGAAATGATCAAATCTTTTGAGAATTTA;fracLow=1.000;motif=GATC;coverage=19;IPDRatio=6.21;id=GATC;fracUp=1.000;frac=1.000;identificationQv=23
unitig_320 kinModCall m6A 46979 46979 39 - . context=ATAAATTCTCAAAAGATTTGATCATTTCTTGCAAAGTCATC;fracLow=1.000;motif=GATC;coverage=16;IPDRatio=6.96;id=GATC;fracUp=1.000;frac=1.000;identificationQv=32
unitig_320 kinModCall modified_base 47096 47096 25 + . coverage=19;context=TAATTTTAAGGAATTGAAACAGGCGATCGCTACTGGAACAG;IPDRatio=2.23
unitig_320 kinModCall m6A 47101 47101 34 + . context=TTAAGGAATTGAAACAGGCGATCGCTACTGGAACAGCCAGA;fracLow=0.580;motif=GATC;coverage=19;IPDRatio=3.76;id=GATC;fracUp=1.000;frac=0.906;identificationQv=18
unitig_320 kinModCall m6A 47102 47102 29 - . context=TTCTGGCTGTTCCAGTAGCGATCGCCTGTTTCAATTCCTTA;fracLow=0.731;motif=GATC;coverage=15;IPDRatio=5.15;id=GATC;fracUp=1.000;frac=1.000;identificationQv=14
unitig_320 kinModCall m6A 47254 47254 25 + . context=GTTAAAACCTAAAATTTTCGATGTACTTAGAAAGCTGGCAG;fracLow=0.448;coverage=20;IPDRatio=4.01;fracUp=1.000;frac=0.796;identificationQv=6
unitig_320 kinModCall m6A 47437 47437 31 + . context=AATTGATATTGGTAGTCACGATCAGGTGTATAGAAAATAGG;fracLow=0.356;motif=GATC;coverage=20;IPDRatio=3.98;id=GATC;fracUp=1.000;frac=0.801;identificationQv=38
unitig_320 kinModCall m6A 47438 47438 27 - . context=GCCTATTTTCTATACACCTGATCGTGACTACCAATATCAAT;fracLow=0.625;motif=GATC;coverage=13;IPDRatio=6.15;id=GATC;fracUp=1.000;frac=0.954;identificationQv=9
unitig_320 kinModCall m6A 47473 47473 44 + . context=ATAGGCTAGACTAGAAAGCGATCCCGCAGGTTTCGGCGTTG;fracLow=0.695;motif=GATC;coverage=20;IPDRatio=5.89;id=GATC;fracUp=1.000;frac=1.000;identificationQv=57
unitig_320 kinModCall m6A 47474 47474 31 - . context=GCAACGCCGAAACCTGCGGGATCGCTTTCTAGTCTAGCCTA;fracLow=0.894;motif=GATC;coverage=13;IPDRatio=6.54;id=GATC;fracUp=1.000;frac=1.000;identificationQv=32
unitig_320 kinModCall m4C 47525 47525 23 + . context=CATGCAAAATTAATTACCTGCCCGATCGAGCTAAAACCCTT;fracLow=0.915;coverage=19;IPDRatio=2.32;fracUp=1.000;frac=1.000;identificationQv=3
unitig_320 kinModCall m6A 47529 47529 33 + . context=CAAAATTAATTACCTGCCCGATCGAGCTAAAACCCTTACGG;fracLow=0.702;motif=GATC;coverage=20;IPDRatio=5.84;id=GATC;fracUp=1.000;frac=0.975;identificationQv=17
unitig_320 kinModCall m6A 47530 47530 27 - . context=CCCGTAAGGGTTTTAGCTCGATCGGGCAGGTAATTAATTTT;fracLow=0.462;motif=GATC;coverage=12;IPDRatio=3.65;id=GATC;fracUp=1.000;frac=0.965;identificationQv=11
unitig_320 kinModCall m6A 47557 47557 34 + . context=AAAACCCTTACGGGGCAATGATCGTCATGTGTAAATAATTT;fracLow=0.557;motif=GATC;coverage=20;IPDRatio=5.41;id=GATC;fracUp=1.000;frac=0.879;identificationQv=34
unitig_320 kinModCall m6A 47558 47558 28 - . context=AAAATTATTTACACATGACGATCATTGCCCCGTAAGGGTTT;fracLow=0.805;motif=GATC;coverage=13;IPDRatio=6.72;id=GATC;fracUp=1.000;frac=1.000;identificationQv=12
unitig_320 kinModCall m4C 47580 47580 23 + . context=GTCATGTGTAAATAATTTTGCCTAGGTACTTATTTCGAGAT;fracLow=0.602;coverage=14;IPDRatio=2.50;fracUp=1.000;frac=1.000;identificationQv=10
unitig_320 kinModCall m6A 47597 47597 22 + . context=TTGCCTAGGTACTTATTTCGAGATCCCGGAGCATCAAGATA;fracLow=0.515;coverage=19;IPDRatio=2.27;fracUp=1.000;frac=0.851;identificationQv=4
unitig_320 kinModCall modified_base 47598 47598 26 - . context=TTATCTTGATGCTCCGGGATCTCGAAATAAGTACCTAGGCA;motif=RGATCY;coverage=12;IPDRatio=5.82;id=RGATCY
unitig_320 kinModCall m6A 47599 47599 52 + . context=GCCTAGGTACTTATTTCGAGATCCCGGAGCATCAAGATAAG;fracLow=0.918;motif=GATC;coverage=19;IPDRatio=10.22;id=GATC;fracUp=1.000;frac=1.000;identificationQv=24
unitig_320 kinModCall m6A 47600 47600 31 - . context=GCTTATCTTGATGCTCCGGGATCTCGAAATAAGTACCTAGG;fracLow=1.000;motif=GATC;coverage=12;IPDRatio=8.27;id=GATC;fracUp=1.000;frac=1.000;identificationQv=12
unitig_320 kinModCall modified_base 47601 47601 23 + . context=CTAGGTACTTATTTCGAGATCCCGGAGCATCAAGATAAGCT;motif=RGATCY;coverage=18;IPDRatio=3.86;id=RGATCY
unitig_320 kinModCall . 47606 47606 2 + . context=TACTTATTTCGAGATCCCGGAGCATCAAGATAAGCTAAGAC;motif=MCGRAG;coverage=17;IPDRatio=0.892;id=MCGRAG
unitig_320 kinModCall modified_base 47694 47694 32 + . coverage=17;context=GCGAGGATGTGAAGTCGGTCCTTGAATTGATCAGAGAAAAG;IPDRatio=3.24
unitig_320 kinModCall m6A 47703 47703 31 + . context=TGAAGTCGGTCCTTGAATTGATCAGAGAAAAGGAGTTTAAA;fracLow=0.413;motif=GATC;coverage=18;IPDRatio=3.18;id=GATC;fracUp=1.000;frac=0.775;identificationQv=12
unitig_320 kinModCall . 47704 47704 17 - . context=CTTTAAACTCCTTTTCTCTGATCAATTCAAGGACCGACTTC;motif=GATC;coverage=11;IPDRatio=3.796;id=GATC
unitig_320 kinModCall modified_base 47774 47774 21 + . coverage=17;context=CCAAATTTTACAGCGAAGTGGCCCAAACTCCCGAAGTGGGG;IPDRatio=4.32
unitig_320 kinModCall . 47774 47774 9 - . context=CCCCACTTCGGGAGTTTGGGCCACTTCGCTGTAAAATTTGG;motif=GGCC;coverage=12;IPDRatio=2.259;id=GGCC
unitig_320 kinModCall m4C 47775 47775 30 + . context=CAAATTTTACAGCGAAGTGGCCCAAACTCCCGAAGTGGGGC;fracLow=1.000;motif=GGCC;coverage=19;IPDRatio=7.85;id=GGCC;fracUp=1.000;frac=1.000;identificationQv=4
unitig_320 kinModCall m6A 47788 47788 36 + . context=GAAGTGGCCCAAACTCCCGAAGTGGGGCTATGTTGTGTTCA;fracLow=0.720;motif=MCGRAG;coverage=18;IPDRatio=6.00;id=MCGRAG;fracUp=1.000;frac=0.986;identificationQv=14
unitig_320 kinModCall m4C 47829 47829 21 + . context=AAGCAGTCCTTTGCAACTACCGGGGTTAAAAATCCCTGCCA;fracLow=1.000;coverage=13;IPDRatio=3.72;fracUp=1.000;frac=1.000;identificationQv=8
unitig_320 kinModCall modified_base 47887 47887 35 + . coverage=19;context=TATGGTTGTGGCACGACGGTGCAGGCCAATGAATTAGGCAA;IPDRatio=3.48
unitig_320 kinModCall . 47891 47891 19 - . context=AGAATTGCCTAATTCATTGGCCTGCACCGTCGTGCCACAAC;motif=GGCC;coverage=13;IPDRatio=2.19;id=GGCC
unitig_320 kinModCall . 47892 47892 11 + . context=TTGTGGCACGACGGTGCAGGCCAATGAATTAGGCAATTCTC;motif=GGCC;coverage=18;IPDRatio=1.7;id=GGCC
unitig_320 kinModCall m4C 47912 47912 21 + . context=CCAATGAATTAGGCAATTCTCCTAGGGTTTTGTATGTGGGT;fracLow=0.214;coverage=19;IPDRatio=2.55;fracUp=1.000;frac=0.763;identificationQv=3
unitig_320 kinModCall m6A 47938 47938 24 - . context=TGCAGTGCTTCTAAACCACCACCCACACCCACATACAAAAC;fracLow=0.584;motif=ACCACC;coverage=12;IPDRatio=5.81;id=ACCACC;fracUp=1.000;frac=1.000;identificationQv=5
unitig_320 kinModCall modified_base 47939 47939 24 + . coverage=19;context=TTTTGTATGTGGGTGTGGGTGGTGGTTTAGAAGCACTGCAA;IPDRatio=2.43
unitig_320 kinModCall m6A 47941 47941 40 - . context=AATTGCAGTGCTTCTAAACCACCACCCACACCCACATACAA;fracLow=1.000;motif=ACCACC;coverage=12;IPDRatio=5.64;id=ACCACC;fracUp=1.000;frac=1.000;identificationQv=21
unitig_320 kinModCall modified_base 48002 48002 21 - . context=ACGCATTTCTGGCACTGGATCTACCGCAATCACTCCCCCCG;motif=RGATCY;coverage=12;IPDRatio=2.34;id=RGATCY
unitig_320 kinModCall modified_base 48003 48003 38 + . context=GGGGGGAGTGATTGCGGTAGATCCAGTGCCAGAAATGCGTT;motif=GATC;coverage=18;IPDRatio=3.48;id=GATC
unitig_320 kinModCall m6A 48004 48004 22 - . context=CAACGCATTTCTGGCACTGGATCTACCGCAATCACTCCCCC;fracLow=0.945;motif=GATC;coverage=12;IPDRatio=4.59;id=GATC;fracUp=1.000;frac=1.000;identificationQv=4
unitig_320 kinModCall . 48005 48005 14 + . context=GGGGAGTGATTGCGGTAGATCCAGTGCCAGAAATGCGTTGG;motif=RGATCY;coverage=18;IPDRatio=2.275;id=RGATCY
unitig_320 kinModCall modified_base 48027 48027 25 + . context=AGTGCCAGAAATGCGTTGGGCAGCCCAAAGAAATCTCAGCG;motif=GCWGC;coverage=18;IPDRatio=2.54;id=GCWGC
unitig_320 kinModCall modified_base 48029 48029 21 + . coverage=17;context=TGCCAGAAATGCGTTGGGCAGCCCAAAGAAATCTCAGCGAA;IPDRatio=2.05
unitig_320 kinModCall . 48029 48029 20 - . context=TTCGCTGAGATTTCTTTGGGCTGCCCAACGCATTTCTGGCA;motif=GCWGC;coverage=12;IPDRatio=2.756;id=GCWGC
unitig_320 kinModCall m4C 48053 48053 24 + . context=AAAGAAATCTCAGCGAAGCGCTGCTGGAAAATCCCTGGTTT;fracLow=0.751;motif=GCWGC;coverage=17;IPDRatio=4.43;id=GCWGC;fracUp=1.000;frac=1.000;identificationQv=8
unitig_320 kinModCall . 48055 48055 20 - . context=CTAAACCAGGGATTTTCCAGCAGCGCTTCGCTGAGATTTCT;motif=GCWGC;coverage=12;IPDRatio=1.91;id=GCWGC
unitig_320 kinModCall modified_base 48058 48058 22 - . coverage=9;context=AGACTAAACCAGGGATTTTCCAGCAGCGCTTCGCTGAGATT;IPDRatio=3.66
unitig_320 kinModCall m6A 48126 48126 30 + . context=TGCCTTTGAATTGCCGGTGGAGGATGCCTCCGTCGATGTAG;fracLow=0.452;motif=GGTGGA;coverage=17;IPDRatio=4.98;id=GGTGGA;fracUp=1.000;frac=0.924;identificationQv=8
unitig_320 kinModCall . 48134 48134 17 - . context=CTGCGCCACTACATCGACGGAGGCATCCTCCACCGGCAATT;motif=MCGRAG;coverage=13;IPDRatio=7.309;id=MCGRAG
unitig_320 kinModCall m6A 48252 48252 41 + . context=AGGACGTTTACTGATGAGTGATCCGATCGCCCCTCGTCCAA;fracLow=0.886;motif=GATC;coverage=19;IPDRatio=14.75;id=GATC;fracUp=1.000;frac=1.000;identificationQv=23
unitig_320 kinModCall modified_base 48253 48253 21 + . coverage=17;context=GGACGTTTACTGATGAGTGATCCGATCGCCCCTCGTCCAAT;IPDRatio=4.87
unitig_320 kinModCall m6A 48253 48253 36 - . context=ATTGGACGAGGGGCGATCGGATCACTCATCAGTAAACGTCC;fracLow=0.867;motif=GATC;coverage=15;IPDRatio=7.02;id=GATC;fracUp=1.000;frac=1.000;identificationQv=25
unitig_320 kinModCall m6A 48257 48257 41 + . context=GTTTACTGATGAGTGATCCGATCGCCCCTCGTCCAATTCCC;fracLow=0.813;motif=GATC;coverage=18;IPDRatio=5.42;id=GATC;fracUp=1.000;frac=0.987;identificationQv=27
unitig_320 kinModCall m6A 48258 48258 28 - . context=CGGGAATTGGACGAGGGGCGATCGGATCACTCATCAGTAAA;fracLow=0.963;motif=GATC;coverage=14;IPDRatio=8.48;id=GATC;fracUp=1.000;frac=1.000;identificationQv=8
unitig_320 kinModCall m6A 48294 48294 41 + . context=TCCCGAACATTTGCAAGAAGATCAGCGTTTACGCGCTATGT;fracLow=0.707;motif=GATC;coverage=18;IPDRatio=5.68;id=GATC;fracUp=1.000;frac=1.000;identificationQv=31
unitig_320 kinModCall m6A 48295 48295 39 - . context=CACATAGCGCGTAAACGCTGATCTTCTTGCAAATGTTCGGG;fracLow=0.835;motif=GATC;coverage=15;IPDRatio=3.40;id=GATC;fracUp=1.000;frac=1.000;identificationQv=13
unitig_320 kinModCall modified_base 48324 48324 21 + . coverage=16;context=ACGCGCTATGTGTCTATCGGGGGCCTTGACCTACGATGATT;IPDRatio=4.20
unitig_320 kinModCall . 48326 48326 11 - . context=ATAATCATCGTAGGTCAAGGCCCCCGATAGACACATAGCGC;motif=GGCC;coverage=13;IPDRatio=2.407;id=GGCC
unitig_320 kinModCall m4C 48327 48327 20 + . context=CGCTATGTGTCTATCGGGGGCCTTGACCTACGATGATTATA;fracLow=0.185;motif=GGCC;coverage=16;IPDRatio=2.18;id=GGCC;fracUp=1.000;frac=0.914;identificationQv=7
unitig_320 kinModCall m6A 48359 48359 36 + . context=ATGATTATATTCAACAGTTGATCGCTGCTGGTTTTGGTCAG;fracLow=0.823;motif=GATC;coverage=17;IPDRatio=9.40;id=GATC;fracUp=1.000;frac=1.000;identificationQv=26
unitig_320 kinModCall m6A 48360 48360 26 - . context=CCTGACCAAAACCAGCAGCGATCAACTGTTGAATATAATCA;fracLow=0.554;motif=GATC;coverage=14;IPDRatio=4.63;id=GATC;fracUp=1.000;frac=0.936;identificationQv=20
unitig_320 kinModCall . 48363 48363 18 + . context=TTATATTCAACAGTTGATCGCTGCTGGTTTTGGTCAGGTAG;motif=GCWGC;coverage=16;IPDRatio=2.906;id=GCWGC
unitig_320 kinModCall m4C 48365 48365 24 - . context=TTCTACCTGACCAAAACCAGCAGCGATCAACTGTTGAATAT;fracLow=0.593;motif=GCWGC;coverage=14;IPDRatio=4.20;id=GCWGC;fracUp=1.000;frac=1.000;identificationQv=6
unitig_320 kinModCall . 48392 48392 14 - . context=TAAACGATAGGGACGACGGGCCCGAATTTCTACCTGACCAA;motif=GGCC;coverage=14;IPDRatio=1.938;id=GGCC
unitig_320 kinModCall . 48393 48393 19 + . context=TGGTCAGGTAGAAATTCGGGCCCGTCGTCCCTATCGTTTAC;motif=GGCC;coverage=17;IPDRatio=4.144;id=GGCC
unitig_320 kinModCall m6A 48496 48496 31 + . context=TTTAAAGTAGCTATTCCCGAAGATGGGGCCTGTATTTTTAC;fracLow=0.758;motif=MCGRAG;coverage=16;IPDRatio=7.77;id=MCGRAG;fracUp=1.000;frac=0.986;identificationQv=6
unitig_320 kinModCall modified_base 48499 48499 27 + . coverage=17;context=AAAGTAGCTATTCCCGAAGATGGGGCCTGTATTTTTACCGG;IPDRatio=7.93
unitig_320 kinModCall modified_base 48501 48501 33 + . coverage=16;context=AGTAGCTATTCCCGAAGATGGGGCCTGTATTTTTACCGGCA;IPDRatio=4.79
unitig_320 kinModCall modified_base 48503 48503 21 - . context=TTTGCCGGTAAAAATACAGGCCCCATCTTCGGGAATAGCTA;motif=GGCC;coverage=14;IPDRatio=5.57;id=GGCC
unitig_320 kinModCall . 48504 48504 15 + . context=AGCTATTCCCGAAGATGGGGCCTGTATTTTTACCGGCAAAA;motif=GGCC;coverage=16;IPDRatio=2.15;id=GGCC
unitig_320 kinModCall modified_base 48511 48511 22 + . coverage=16;context=CCCGAAGATGGGGCCTGTATTTTTACCGGCAAAACTGCTAT;IPDRatio=2.09
unitig_320 kinModCall m6A 48546 48546 27 + . context=TGCTATTTATACTGGTACGGAGGCAATTTTTGATGATGGTG;fracLow=0.469;motif=MCGRAG;coverage=17;IPDRatio=3.63;id=MCGRAG;fracUp=1.000;frac=0.996;identificationQv=19
unitig_320 kinModCall . 48599 48599 13 - . context=CGCAGTTTTATCACAGACGGCCACTGGCAATCCTTTGGCTA;motif=GGCC;coverage=14;IPDRatio=2.511;id=GGCC
unitig_320 kinModCall . 48600 48600 19 + . context=AGCCAAAGGATTGCCAGTGGCCGTCTGTGATAAAACTGCGA;motif=GGCC;coverage=17;IPDRatio=2.293;id=GGCC
unitig_320 kinModCall m6A 48648 48648 41 + . context=GGCTCGTTTCTCTCCCCAAGATATCCTCATCACCGAGTCCA;fracLow=0.927;motif=GATATC;coverage=17;IPDRatio=3.86;id=GATATC;fracUp=1.000;frac=1.000;identificationQv=35
unitig_320 kinModCall modified_base 48651 48651 24 - . context=AAGTGGACTCGGTGATGAGGATATCTTGGGGAGAGAAACGA;motif=GATATC;coverage=12;IPDRatio=2.97;id=GATATC
unitig_320 kinModCall m6A 48725 48725 38 + . context=GTACGGTCGAGACAAGTTCGATCCCTCAGTTATCAGTTATC;fracLow=0.815;motif=GATC;coverage=15;IPDRatio=6.80;id=GATC;fracUp=1.000;frac=1.000;identificationQv=23
unitig_320 kinModCall m6A 48726 48726 33 - . context=TGATAACTGATAACTGAGGGATCGAACTTGTCTCGACCGTA;fracLow=0.655;motif=GATC;coverage=14;IPDRatio=4.43;id=GATC;fracUp=1.000;frac=1.000;identificationQv=15
unitig_320 kinModCall m6A 49248 49248 22 + . context=GCTAGTCCAGTTCGCTCCGAAGAAATGACTCCAGAAGTGTG;fracLow=0.274;motif=MCGRAG;coverage=16;IPDRatio=5.47;id=MCGRAG;fracUp=0.985;frac=0.697;identificationQv=5
unitig_320 kinModCall m6A 49288 49288 30 + . context=GCGAACAAATTATCGAACTGATCGCAAGATTTCCCCAAATT;fracLow=0.708;motif=GATC;coverage=18;IPDRatio=6.75;id=GATC;fracUp=1.000;frac=1.000;identificationQv=26
unitig_320 kinModCall modified_base 49289 49289 22 - . context=TAATTTGGGGAAATCTTGCGATCAGTTCGATAATTTGTTCG;motif=GATC;coverage=14;IPDRatio=3.85;id=GATC
unitig_320 kinModCall m6A 49319 49319 24 + . context=TCCCCAAATTAAAACCGTCGATCTGACTGGCGGCGCTCCCG;fracLow=0.588;motif=GATC;coverage=18;IPDRatio=7.25;id=GATC;fracUp=1.000;frac=0.915;identificationQv=5
unitig_320 kinModCall m6A 49320 49320 27 - . context=TCGGGAGCGCCGCCAGTCAGATCGACGGTTTTAATTTGGGG;fracLow=0.443;motif=GATC;coverage=16;IPDRatio=4.66;id=GATC;fracUp=1.000;frac=0.790;identificationQv=18
unitig_320 kinModCall modified_base 49471 49471 24 + . coverage=16;context=CTGAATATTGCGCTGGACATCAGCTGCGGGTGGTGGCTTCT;IPDRatio=2.66
unitig_320 kinModCall m4C 49474 49474 23 + . context=AATATTGCGCTGGACATCAGCTGCGGGTGGTGGCTTCTTTA;fracLow=0.479;motif=GCWGC;coverage=14;IPDRatio=3.93;id=GCWGC;fracUp=1.000;frac=0.811;identificationQv=5
unitig_320 kinModCall modified_base 49476 49476 27 - . context=GGTAAAGAAGCCACCACCCGCAGCTGATGTCCAGCGCAATA;motif=GCWGC;coverage=14;IPDRatio=7.60;id=GCWGC
unitig_320 kinModCall m6A 49481 49481 26 - . context=AACAGGGTAAAGAAGCCACCACCCGCAGCTGATGTCCAGCG;fracLow=0.566;motif=ACCACC;coverage=15;IPDRatio=4.91;id=ACCACC;fracUp=1.000;frac=0.947;identificationQv=10
unitig_320 kinModCall m6A 49547 49547 50 + . context=GCGCGGTCTGGGAGTCTATGATCGATCGATTGCTGCTTTAC;fracLow=1.000;motif=GATC;coverage=16;IPDRatio=8.02;id=GATC;fracUp=1.000;frac=1.000;identificationQv=30
unitig_320 kinModCall m6A 49548 49548 37 - . context=TGTAAAGCAGCAATCGATCGATCATAGACTCCCAGACCGCG;fracLow=0.720;motif=GATC;coverage=14;IPDRatio=9.13;id=GATC;fracUp=1.000;frac=1.000;identificationQv=18
unitig_320 kinModCall m6A 49551 49551 44 + . context=GGTCTGGGAGTCTATGATCGATCGATTGCTGCTTTACAATG;fracLow=1.000;motif=GATC;coverage=16;IPDRatio=6.81;id=GATC;fracUp=1.000;frac=1.000;identificationQv=30
unitig_320 kinModCall m6A 49552 49552 26 - . context=CCATTGTAAAGCAGCAATCGATCGATCATAGACTCCCAGAC;fracLow=1.000;motif=GATC;coverage=13;IPDRatio=3.68;id=GATC;fracUp=1.000;frac=1.000;identificationQv=20
unitig_320 kinModCall . 49559 49559 17 + . context=AGTCTATGATCGATCGATTGCTGCTTTACAATGGTTAAACC;motif=GCWGC;coverage=15;IPDRatio=2.601;id=GCWGC
unitig_320 kinModCall . 49561 49561 12 - . context=ACGGTTTAACCATTGTAAAGCAGCAATCGATCGATCATAGA;motif=GCWGC;coverage=14;IPDRatio=1.914;id=GCWGC
unitig_320 kinModCall m6A 49670 49670 21 + . context=GAATTTTTCTCTCACACCAGATCAGGTATCCCTAACACAGG;fracLow=0.309;motif=GATC;coverage=15;IPDRatio=3.74;id=GATC;fracUp=1.000;frac=0.639;identificationQv=13
unitig_320 kinModCall m6A 49671 49671 28 - . context=TCCTGTGTTAGGGATACCTGATCTGGTGTGAGAGAAAAATT;fracLow=0.584;motif=GATC;coverage=14;IPDRatio=5.00;id=GATC;fracUp=1.000;frac=1.000;identificationQv=10
unitig_320 kinModCall m6A 49882 49882 35 + . context=TGTGTCGTAATCAGCTTTCGATCGATTATTTGGGTAATATC;fracLow=0.739;motif=GATC;coverage=16;IPDRatio=7.66;id=GATC;fracUp=1.000;frac=1.000;identificationQv=11
unitig_320 kinModCall m6A 49883 49883 31 - . context=AGATATTACCCAAATAATCGATCGAAAGCTGATTACGACAC;fracLow=1.000;motif=GATC;coverage=16;IPDRatio=5.74;id=GATC;fracUp=1.000;frac=1.000;identificationQv=29
unitig_320 kinModCall m4C 49910 49910 22 - . context=CCTCCATCTGATTAAAATCGCAGTCATAGATATTACCCAAA;fracLow=0.887;coverage=15;IPDRatio=3.64;fracUp=1.000;frac=1.000;identificationQv=5
unitig_320 kinModCall . 49936 49936 19 - . context=GCCTTGACTGGTGCAAGCGGCCAGACCCTCCATCTGATTAA;motif=GGCC;coverage=16;IPDRatio=3.312;id=GGCC
unitig_320 kinModCall . 49937 49937 17 + . context=TAATCAGATGGAGGGTCTGGCCGCTTGCACCAGTCAAGGCC;motif=GGCC;coverage=15;IPDRatio=3.877;id=GGCC
unitig_320 kinModCall modified_base 49951 49951 28 + . coverage=16;context=GTCTGGCCGCTTGCACCAGTCAAGGCCAAAAATTAACCCTG;IPDRatio=2.78
unitig_320 kinModCall . 49955 49955 14 - . context=CCGGCAGGGTTAATTTTTGGCCTTGACTGGTGCAAGCGGCC;motif=GGCC;coverage=14;IPDRatio=2.166;id=GGCC
unitig_320 kinModCall modified_base 49956 49956 22 + . context=GCCGCTTGCACCAGTCAAGGCCAAAAATTAACCCTGCCGGA;motif=GGCC;coverage=16;IPDRatio=2.03;id=GGCC
unitig_320 kinModCall m4C 50052 50052 24 + . context=TGCTACGGTTGCACTGCCGGCAGCGGTTCCAGTTGTGGGGG;fracLow=0.591;motif=GCWGC;coverage=15;IPDRatio=4.28;id=GCWGC;fracUp=1.000;frac=1.000;identificationQv=4
unitig_320 kinModCall . 50054 50054 20 - . context=CTCCCCCACAACTGGAACCGCTGCCGGCAGTGCAACCGTAG;motif=GCWGC;coverage=14;IPDRatio=2.99;id=GCWGC
unitig_320 kinModCall modified_base 50055 50055 24 + . coverage=16;context=TACGGTTGCACTGCCGGCAGCGGTTCCAGTTGTGGGGGAGC;IPDRatio=2.86
unitig_320 kinModCall m4C 50122 50122 23 - . context=TTCTGGTCCCTAATCATCGGCCAAACTTTTGACTATTTCCA;fracLow=0.389;motif=GGCC;coverage=14;IPDRatio=2.76;id=GGCC;fracUp=1.000;frac=1.000;identificationQv=7
unitig_320 kinModCall . 50123 50123 17 + . context=GGAAATAGTCAAAAGTTTGGCCGATGATTAGGGACCAGAAA;motif=GGCC;coverage=16;IPDRatio=2.199;id=GGCC
unitig_320 kinModCall m6A 50158 50158 37 + . context=CAGAAAAAACCGCCGATTCGATATCTTGGCGACTCAGGGAG;fracLow=0.955;motif=GATATC;coverage=16;IPDRatio=4.06;id=GATATC;fracUp=1.000;frac=1.000;identificationQv=19
unitig_320 kinModCall m6A 50161 50161 20 - . context=ATACTCCCTGAGTCGCCAAGATATCGAATCGGCGGTTTTTT;fracLow=0.208;motif=GATATC;coverage=14;IPDRatio=2.92;id=GATATC;fracUp=1.000;frac=0.897;identificationQv=9
unitig_320 kinModCall m6A 50169 50169 23 + . context=GCCGATTCGATATCTTGGCGACTCAGGGAGTATTTAAAAGC;fracLow=0.282;coverage=15;IPDRatio=2.78;fracUp=1.000;frac=0.764;identificationQv=11
unitig_320 kinModCall modified_base 50205 50205 29 - . coverage=17;context=CTTCGGGCAGCCAATGACGGCAGTGACATCAATCGCGCTTT;IPDRatio=3.87
unitig_320 kinModCall . 50216 50216 16 + . context=GATGTCACTGCCGTCATTGGCTGCCCGAAGGTAACGAACGG;motif=GCWGC;coverage=13;IPDRatio=3.523;id=GCWGC
unitig_320 kinModCall modified_base 50218 50218 25 - . context=CACCGTTCGTTACCTTCGGGCAGCCAATGACGGCAGTGACA;motif=GCWGC;coverage=17;IPDRatio=3.36;id=GCWGC
unitig_320 kinModCall m6A 50224 50224 24 + . context=TGCCGTCATTGGCTGCCCGAAGGTAACGAACGGTGATTTCT;fracLow=0.529;motif=MCGRAG;coverage=15;IPDRatio=5.05;id=MCGRAG;fracUp=1.000;frac=0.920;identificationQv=11
unitig_320 kinModCall m6A 50248 50248 27 + . context=AACGAACGGTGATTTCTTCGATATCGAGGCAGATTTCCGCT;fracLow=0.982;motif=GATATC;coverage=14;IPDRatio=3.69;id=GATATC;fracUp=1.000;frac=1.000;identificationQv=10
unitig_320 kinModCall m6A 50251 50251 34 - . context=GAAAGCGGAAATCTGCCTCGATATCGAAGAAATCACCGTTC;fracLow=0.850;motif=GATATC;coverage=17;IPDRatio=6.54;id=GATATC;fracUp=1.000;frac=1.000;identificationQv=21
unitig_320 kinModCall m6A 50350 50350 33 + . context=ATTTAACTAGCCATGCTTCGATCGCCGGTAAGGGATGATTA;fracLow=0.826;motif=GATC;coverage=14;IPDRatio=8.83;id=GATC;fracUp=1.000;frac=1.000;identificationQv=8
unitig_320 kinModCall m6A 50351 50351 43 - . context=ATAATCATCCCTTACCGGCGATCGAAGCATGGCTAGTTAAA;fracLow=0.649;motif=GATC;coverage=18;IPDRatio=7.69;id=GATC;fracUp=1.000;frac=1.000;identificationQv=18
unitig_320 kinModCall modified_base 50355 50355 24 + . coverage=12;context=ACTAGCCATGCTTCGATCGCCGGTAAGGGATGATTATAGAG;IPDRatio=3.96
unitig_320 kinModCall m4C 50356 50356 21 - . context=CCTCTATAATCATCCCTTACCGGCGATCGAAGCATGGCTAG;fracLow=0.400;coverage=12;IPDRatio=5.40;fracUp=1.000;frac=0.889;identificationQv=14
unitig_320 kinModCall modified_base 50387 50387 24 + . coverage=17;context=ATTATAGAGGGGAGTATCAGCAGTGGGAATCTTCATCGCAT;IPDRatio=2.71
unitig_320 kinModCall . 50484 50484 10 + . context=TAATCACCGCCAGTAACAAGCAGCCGAGCAGGGTGAGTGCC;motif=GCWGC;coverage=18;IPDRatio=2.075;id=GCWGC
unitig_320 kinModCall . 50486 50486 14 - . context=TTGGCACTCACCCTGCTCGGCTGCTTGTTACTGGCGGTGAT;motif=GCWGC;coverage=18;IPDRatio=3.048;id=GCWGC
unitig_320 kinModCall m6A 50534 50534 30 + . context=AAAGCAAAAATCTCTCCCGAAGATAGGGGCCGATCAGTCGG;fracLow=0.620;motif=MCGRAG;coverage=14;IPDRatio=4.55;id=MCGRAG;fracUp=1.000;frac=1.000;identificationQv=10
unitig_320 kinModCall modified_base 50538 50538 27 + . coverage=18;context=CAAAAATCTCTCCCGAAGATAGGGGCCGATCAGTCGGATCG;IPDRatio=3.28
unitig_320 kinModCall modified_base 50542 50542 28 + . coverage=15;context=AATCTCTCCCGAAGATAGGGGCCGATCAGTCGGATCGAGAT;IPDRatio=3.74
unitig_320 kinModCall . 50542 50542 6 - . context=ATCTCGATCCGACTGATCGGCCCCTATCTTCGGGAGAGATT;motif=GGCC;coverage=19;IPDRatio=1.174;id=GGCC
unitig_320 kinModCall . 50543 50543 8 + . context=ATCTCTCCCGAAGATAGGGGCCGATCAGTCGGATCGAGATA;motif=GGCC;coverage=16;IPDRatio=1.399;id=GGCC
unitig_320 kinModCall modified_base 50546 50546 23 + . context=TCTCCCGAAGATAGGGGCCGATCAGTCGGATCGAGATAGGC;motif=GATC;coverage=18;IPDRatio=3.23;id=GATC
unitig_320 kinModCall m6A 50547 50547 44 - . context=CGCCTATCTCGATCCGACTGATCGGCCCCTATCTTCGGGAG;fracLow=0.979;motif=GATC;coverage=19;IPDRatio=6.56;id=GATC;fracUp=1.000;frac=1.000;identificationQv=14
unitig_320 kinModCall m6A 50555 50555 35 + . context=GATAGGGGCCGATCAGTCGGATCGAGATAGGCGCTACGATT;fracLow=0.501;motif=GATC;coverage=18;IPDRatio=4.31;id=GATC;fracUp=1.000;frac=0.940;identificationQv=24
unitig_320 kinModCall m6A 50556 50556 26 - . context=TAATCGTAGCGCCTATCTCGATCCGACTGATCGGCCCCTAT;fracLow=0.465;motif=GATC;coverage=19;IPDRatio=4.07;id=GATC;fracUp=1.000;frac=0.777;identificationQv=8
unitig_320 kinModCall m6A 50588 50588 34 + . context=CTACGATTAGCTATGGGTTGATCGCTATCGGGGATGGTTTG;fracLow=0.699;motif=GATC;coverage=17;IPDRatio=6.37;id=GATC;fracUp=1.000;frac=1.000;identificationQv=26
unitig_320 kinModCall m6A 50589 50589 33 - . context=CCAAACCATCCCCGATAGCGATCAACCCATAGCTAATCGTA;fracLow=0.628;motif=GATC;coverage=17;IPDRatio=3.23;id=GATC;fracUp=1.000;frac=0.985;identificationQv=16
unitig_320 kinModCall m4C 50599 50599 24 - . context=GGAATGTCATCCAAACCATCCCCGATAGCGATCAACCCATA;fracLow=1.000;coverage=17;IPDRatio=2.39;fracUp=1.000;frac=1.000;identificationQv=9
unitig_320 kinModCall modified_base 50608 50608 25 + . coverage=18;context=ATCGCTATCGGGGATGGTTTGGATGACATTCCAGCGCGAGT;IPDRatio=3.11
unitig_320 kinModCall modified_base 50616 50616 23 + . coverage=18;context=CGGGGATGGTTTGGATGACATTCCAGCGCGAGTAACCTATC;IPDRatio=2.11
unitig_320 kinModCall m6A 50660 50660 48 + . context=AAATCATACAGGGAACGGCGATCGGGATTACTCAGGGTGGC;fracLow=0.785;motif=GATC;coverage=18;IPDRatio=7.11;id=GATC;fracUp=1.000;frac=1.000;identificationQv=29
unitig_320 kinModCall m6A 50661 50661 24 - . context=TGCCACCCTGAGTAATCCCGATCGCCGTTCCCTGTATGATT;fracLow=0.371;motif=GATC;coverage=19;IPDRatio=3.57;id=GATC;fracUp=1.000;frac=0.678;identificationQv=3
unitig_320 kinModCall m6A 50687 50687 35 - . context=AAATTCCAGCGTCTTAACGAAGCTTATGCCACCCTGAGTAA;fracLow=0.600;motif=MCGRAG;coverage=18;IPDRatio=5.62;id=MCGRAG;fracUp=1.000;frac=0.875;identificationQv=4
unitig_320 kinModCall m6A 50720 50720 27 - . context=ACTACCGAACTCAGCCCCGAAGTGGCAAAGGTTAAATTCCA;fracLow=0.434;motif=MCGRAG;coverage=19;IPDRatio=4.01;id=MCGRAG;fracUp=1.000;frac=0.762;identificationQv=9
unitig_320 kinModCall m6A 50748 50748 37 - . context=GGAACTAAGCAAACGATACCACCCCGATACTACCGAACTCA;fracLow=0.654;motif=ACCACC;coverage=20;IPDRatio=6.03;id=ACCACC;fracUp=1.000;frac=0.971;identificationQv=23
unitig_320 kinModCall m6A 50790 50790 52 + . context=GATAGGCGCGTCGCACTTCGATCACTGAGGCGCTCGGATGT;fracLow=0.907;motif=GATC;coverage=19;IPDRatio=6.13;id=GATC;fracUp=1.000;frac=1.000;identificationQv=49
unitig_320 kinModCall m6A 50791 50791 48 - . context=TACATCCGAGCGCCTCAGTGATCGAAGTGCGACGCGCCTAT;fracLow=0.778;motif=GATC;coverage=19;IPDRatio=5.53;id=GATC;fracUp=1.000;frac=1.000;identificationQv=47
unitig_320 kinModCall modified_base 50802 50802 27 + . coverage=18;context=GCACTTCGATCACTGAGGCGCTCGGATGTAGTCCTAGAATG;IPDRatio=3.22
unitig_320 kinModCall modified_base 50896 50896 23 - . coverage=19;context=GTGTAAAAAATCTTGTGACCTTCGAGCGCGATAATTCCCAA;IPDRatio=2.08
unitig_320 kinModCall m4C 50984 50984 25 - . context=AAGCGGTTGCTTACCCGGCCCGCTATTCTTAATATCATACA;fracLow=0.452;coverage=15;IPDRatio=4.07;fracUp=1.000;frac=0.988;identificationQv=7
unitig_320 kinModCall m4C 50986 50986 39 - . context=TTAAGCGGTTGCTTACCCGGCCCGCTATTCTTAATATCATA;fracLow=0.905;motif=GGCC;coverage=19;IPDRatio=5.27;id=GGCC;fracUp=1.000;frac=1.000;identificationQv=16
unitig_320 kinModCall m4C 50987 50987 21 + . context=ATGATATTAAGAATAGCGGGCCGGGTAAGCAACCGCTTAAA;fracLow=0.735;motif=GGCC;coverage=16;IPDRatio=5.12;id=GGCC;fracUp=1.000;frac=1.000;identificationQv=13
unitig_320 kinModCall modified_base 50989 50989 27 + . coverage=14;context=GATATTAAGAATAGCGGGCCGGGTAAGCAACCGCTTAAAAA;IPDRatio=2.84
unitig_320 kinModCall modified_base 50991 50991 23 - . coverage=18;context=GTTTTTTAAGCGGTTGCTTACCCGGCCCGCTATTCTTAATA;IPDRatio=2.67
unitig_320 kinModCall m6A 51199 51199 33 + . context=GAAAGTCTGAGGAGAGAACCACCTCTGGGTGGGATTTCGCC;fracLow=0.675;motif=ACCACC;coverage=17;IPDRatio=5.20;id=ACCACC;fracUp=1.000;frac=1.000;identificationQv=6
unitig_320 kinModCall m6A 51345 51345 30 + . context=TTAATATTCTAACCCTGTTGATCATGAAATCTCGTTATCGG;fracLow=0.583;motif=GATC;coverage=18;IPDRatio=6.08;id=GATC;fracUp=1.000;frac=0.845;identificationQv=37
unitig_320 kinModCall m6A 51346 51346 21 - . context=GCCGATAACGAGATTTCATGATCAACAGGGTTAGAATATTA;fracLow=0.265;motif=GATC;coverage=18;IPDRatio=4.50;id=GATC;fracUp=0.983;frac=0.602;identificationQv=4
unitig_320 kinModCall m4C 51366 51366 21 + . context=TCATGAAATCTCGTTATCGGCTGCGTCTTCGGATCTGTCTT;fracLow=0.199;motif=GCWGC;coverage=19;IPDRatio=3.44;id=GCWGC;fracUp=1.000;frac=0.678;identificationQv=6
unitig_320 kinModCall modified_base 51368 51368 22 - . context=ACAAGACAGATCCGAAGACGCAGCCGATAACGAGATTTCAT;motif=GCWGC;coverage=17;IPDRatio=3.31;id=GCWGC
unitig_320 kinModCall m6A 51373 51373 33 - . context=GAAAGACAAGACAGATCCGAAGACGCAGCCGATAACGAGAT;fracLow=0.685;motif=MCGRAG;coverage=18;IPDRatio=5.79;id=MCGRAG;fracUp=1.000;frac=0.981;identificationQv=13
unitig_320 kinModCall modified_base 51377 51377 25 - . context=ATGAGAAAGACAAGACAGATCCGAAGACGCAGCCGATAACG;motif=RGATCY;coverage=18;IPDRatio=3.12;id=RGATCY
unitig_320 kinModCall m6A 51378 51378 42 + . context=GTTATCGGCTGCGTCTTCGGATCTGTCTTGTCTTTCTCATT;fracLow=0.828;motif=GATC;coverage=17;IPDRatio=6.11;id=GATC;fracUp=1.000;frac=1.000;identificationQv=27
unitig_320 kinModCall m6A 51379 51379 30 - . context=CAATGAGAAAGACAAGACAGATCCGAAGACGCAGCCGATAA;fracLow=0.680;motif=GATC;coverage=16;IPDRatio=8.03;id=GATC;fracUp=1.000;frac=0.955;identificationQv=12
unitig_320 kinModCall . 51380 51380 20 + . context=TATCGGCTGCGTCTTCGGATCTGTCTTGTCTTTCTCATTGT;motif=RGATCY;coverage=19;IPDRatio=2.062;id=RGATCY
unitig_320 kinModCall m6A 51460 51460 43 + . context=CTATGCGGGAATCGATGACGATCGCCTTGATGGTAATATTT;fracLow=1.000;motif=GATC;coverage=18;IPDRatio=7.20;id=GATC;fracUp=1.000;frac=1.000;identificationQv=13
unitig_320 kinModCall m6A 51461 51461 27 - . context=AAAATATTACCATCAAGGCGATCGTCATCGATTCCCGCATA;fracLow=0.521;motif=GATC;coverage=17;IPDRatio=4.39;id=GATC;fracUp=1.000;frac=0.816;identificationQv=5
unitig_320 kinModCall modified_base 51466 51466 22 - . coverage=16;context=CCACAAAAATATTACCATCAAGGCGATCGTCATCGATTCCC;IPDRatio=3.02
unitig_320 kinModCall m6A 51515 51515 29 + . context=GGTAATGGTTCCCTCGTACCACCGCGTTTAAATTTAGCGGA;fracLow=0.451;motif=ACCACC;coverage=19;IPDRatio=5.62;id=ACCACC;fracUp=1.000;frac=0.907;identificationQv=7
unitig_320 kinModCall modified_base 51556 51556 22 + . coverage=19;context=AACTTTTCAACGGAAAATTCCGGCTATTATTGTCTATTATC;IPDRatio=2.09
unitig_320 kinModCall modified_base 51599 51599 22 + . coverage=21;context=GATGATAGTAGCGATTGTAAGCGATTTGCGGCAATTGTCTC;IPDRatio=1.73
unitig_320 kinModCall modified_base 51645 51645 25 - . coverage=17;context=TACGGGGATAATACTGGCGGCGCGACCATAAAACTCTTGAA;IPDRatio=4.87
unitig_320 kinModCall modified_base 51673 51673 22 + . coverage=19;context=TATTATCCCCGTAAGTGTCGATTCTATCCCCTTAAAGTCTT;IPDRatio=2.09
unitig_320 kinModCall modified_base 51714 51714 22 + . coverage=23;context=CCTATCGTGCCGATGAACCGGGTTACTATTATCGCGGCGGG;IPDRatio=2.79
unitig_320 kinModCall m6A 51806 51806 45 + . context=TTGGGCAATGTTAAATACGAAGATGTGGATGATGTCTTAAG;fracLow=0.753;motif=MCGRAG;coverage=19;IPDRatio=3.83;id=MCGRAG;fracUp=1.000;frac=1.000;identificationQv=25
unitig_320 kinModCall m6A 51838 51838 35 + . context=TGTCTTAAGAAAGGTTTTTGATCTTCTGCCTCGATCAGAAT;fracLow=0.782;motif=GATC;coverage=22;IPDRatio=7.63;id=GATC;fracUp=1.000;frac=0.986;identificationQv=16
unitig_320 kinModCall m6A 51839 51839 25 - . context=GATTCTGATCGAGGCAGAAGATCAAAAACCTTTCTTAAGAC;fracLow=0.350;motif=GATC;coverage=17;IPDRatio=3.55;id=GATC;fracUp=1.000;frac=0.683;identificationQv=3
unitig_320 kinModCall m6A 51851 51851 47 + . context=GTTTTTGATCTTCTGCCTCGATCAGAATCGGTAGAGTTAAA;fracLow=0.886;motif=GATC;coverage=23;IPDRatio=6.07;id=GATC;fracUp=1.000;frac=1.000;identificationQv=11
unitig_320 kinModCall m6A 51852 51852 41 - . context=TTTTAACTCTACCGATTCTGATCGAGGCAGAAGATCAAAAA;fracLow=0.690;motif=GATC;coverage=18;IPDRatio=5.29;id=GATC;fracUp=1.000;frac=0.999;identificationQv=24
unitig_320 kinModCall modified_base 51859 51859 36 + . coverage=23;context=TCTTCTGCCTCGATCAGAATCGGTAGAGTTAAAAAGACGCT;IPDRatio=4.40
unitig_320 kinModCall modified_base 51910 51910 22 + . coverage=23;context=GTTTAACGCCGAATTGCGCTAGTTACCTCTTTTTTATCCTC;IPDRatio=2.20
unitig_320 kinModCall m6A 51917 51917 27 - . context=TTCAATTGAGGATAAAAAAGAGGTAACTAGCGCAATTCGGC;fracLow=0.815;coverage=19;IPDRatio=3.52;fracUp=1.000;frac=1.000;identificationQv=6
unitig_320 kinModCall modified_base 51965 51965 27 + . coverage=23;context=TAATCATTTAGAGATGCTGTCAGCAGCGTCTCTATCTTGTT;IPDRatio=2.38
unitig_320 kinModCall . 51968 51968 13 + . context=TCATTTAGAGATGCTGTCAGCAGCGTCTCTATCTTGTTTTT;motif=GCWGC;coverage=23;IPDRatio=1.576;id=GCWGC
unitig_320 kinModCall m4C 51970 51970 43 - . context=CTAAAAACAAGATAGAGACGCTGCTGACAGCATCTCTAAAT;fracLow=0.800;motif=GCWGC;coverage=19;IPDRatio=6.51;id=GCWGC;fracUp=1.000;frac=1.000;identificationQv=15
unitig_320 kinModCall m6A 52098 52098 37 + . context=GGTTATGTGGATAAATTTTGATCAACTCCTCGATTTACCAA;fracLow=0.653;motif=GATC;coverage=21;IPDRatio=7.42;id=GATC;fracUp=1.000;frac=0.999;identificationQv=17
unitig_320 kinModCall m6A 52099 52099 45 - . context=TTTGGTAAATCGAGGAGTTGATCAAAATTTATCCACATAAC;fracLow=0.642;motif=GATC;coverage=20;IPDRatio=6.27;id=GATC;fracUp=1.000;frac=1.000;identificationQv=21
unitig_320 kinModCall m6A 52104 52104 32 - . context=TTGCATTTGGTAAATCGAGGAGTTGATCAAAATTTATCCAC;fracLow=0.168;coverage=20;IPDRatio=3.83;fracUp=0.817;frac=0.547;identificationQv=13
unitig_320 kinModCall modified_base 52584 52584 24 + . coverage=22;context=ACATAAAGATTTCATCACAACGGTCGTAGATATGGACAAGA;IPDRatio=2.86
unitig_320 kinModCall modified_base 52616 52616 24 - . context=TTTAGCATAAATAGTAACGAAGAGCCAAATTTTCTTGTCCA;motif=MCGRAG;coverage=18;IPDRatio=4.53;id=MCGRAG
unitig_320 kinModCall m6A 52708 52708 30 - . context=AACTGAAACTAATAAAACGGAGAGCCTATGGCTTGAGAAAC;fracLow=0.494;motif=MCGRAG;coverage=21;IPDRatio=3.35;id=MCGRAG;fracUp=1.000;frac=0.832;identificationQv=15
unitig_320 kinModCall m6A 52749 52749 37 + . context=TATTGTTGATTCCCTCGACCACCCCATTCGTTGTCCTTCGC;fracLow=0.599;motif=ACCACC;coverage=23;IPDRatio=4.13;id=ACCACC;fracUp=1.000;frac=0.887;identificationQv=12
unitig_320 kinModCall m6A 53120 53120 34 - . context=ATTAATCAAGAGTTAGACGAACAAAGAAAAGCAGAAAAAAG;fracLow=0.891;motif=GACGNAC;coverage=16;IPDRatio=7.16;id=GACGNAC;fracUp=1.000;frac=1.000;identificationQv=9
unitig_320 kinModCall m4C 53178 53178 26 - . context=GAAAGAATTGATGCCATCGGCCGAGGTAGTCGCCGATAGAT;fracLow=0.729;motif=GGCC;coverage=19;IPDRatio=4.70;id=GGCC;fracUp=1.000;frac=1.000;identificationQv=9
unitig_320 kinModCall modified_base 53179 53179 24 + . context=TCTATCGGCGACTACCTCGGCCGATGGCATCAATTCTTTCA;motif=GGCC;coverage=23;IPDRatio=5.33;id=GGCC
unitig_320 kinModCall modified_base 53208 53208 22 + . coverage=22;context=TCAATTCTTTCACCAAATTTTTATAGGGCAACCAAAGGTCT;IPDRatio=1.96
unitig_320 kinModCall m6A 53259 53259 24 - . context=GCTTACAGGGTGGGGAAAAGAGGTGTTAGAGCAAATTGAAG;fracLow=0.561;coverage=16;IPDRatio=4.34;fracUp=1.000;frac=0.952;identificationQv=4
unitig_320 kinModCall m6A 53441 53441 25 - . context=ATGATAGAGGACATAGCTGAAGAAATTACAGAGACAGACCT;fracLow=0.503;motif=GCTGDAG;coverage=16;IPDRatio=5.33;id=GCTGDAG;fracUp=1.000;frac=0.914;identificationQv=7
unitig_320 kinModCall modified_base 53443 53443 22 - . coverage=18;context=GAATGATAGAGGACATAGCTGAAGAAATTACAGAGACAGAC;IPDRatio=2.70
unitig_320 kinModCall modified_base 53614 53614 22 - . coverage=15;context=GTCAATTTAAGTGCGATAATTGTCAGAAACCCTTTAGCGAA;IPDRatio=1.92
unitig_320 kinModCall m6A 53709 53709 32 + . context=AATGTCGATGATTTTGGTGGAGTTTATCGCTCTCTAACCCA;fracLow=0.624;motif=GGTGGA;coverage=17;IPDRatio=6.99;id=GGTGGA;fracUp=1.000;frac=0.985;identificationQv=27
unitig_320 kinModCall modified_base 53985 53985 22 - . coverage=19;context=ATTAACTTCAAATAAAATTCGATGAGAGCAACTACGCTCAA;IPDRatio=2.49
unitig_320 kinModCall m6A 54027 54027 34 + . context=ATTTGCATAACAATTCCCGAAGAGCCGAAAATTTTACTAGA;fracLow=0.596;motif=MCGRAG;coverage=17;IPDRatio=5.55;id=MCGRAG;fracUp=1.000;frac=0.928;identificationQv=16
unitig_320 kinModCall m6A 54166 54166 29 + . context=GGTCAGGATTTACAGCAGTGATCAAGGAATTATTTCCCAAT;fracLow=0.380;motif=GATC;coverage=20;IPDRatio=7.53;id=GATC;fracUp=0.972;frac=0.795;identificationQv=21
unitig_320 kinModCall m6A 54167 54167 33 - . context=CATTGGGAAATAATTCCTTGATCACTGCTGTAAATCCTGAC;fracLow=0.499;motif=GATC;coverage=19;IPDRatio=3.82;id=GATC;fracUp=1.000;frac=0.899;identificationQv=14
unitig_320 kinModCall m6A 54170 54170 27 + . context=AGGATTTACAGCAGTGATCAAGGAATTATTTCCCAATGCTA;fracLow=0.455;motif=CAAGNNNNNNTTTC;coverage=20;IPDRatio=4.74;id=CAAGNNNNNNTTTC;fracUp=0.944;frac=0.725;identificationQv=6
unitig_320 kinModCall m6A 54179 54179 26 - . context=AGATGATTTTAGCATTGGGAAATAATTCCTTGATCACTGCT;fracLow=0.481;coverage=19;IPDRatio=5.79;fracUp=1.000;frac=0.807;identificationQv=9
unitig_320 kinModCall m4C 54264 54264 20 - . context=GGTAATCCTTTTTCATGCACCCCCATTAACTTTCTCAATTT;fracLow=0.338;coverage=17;IPDRatio=2.44;fracUp=1.000;frac=1.000;identificationQv=7
unitig_320 kinModCall m6A 54432 54432 29 + . context=CAAAGTAGTAGAACGTTCAGAGGTGCTGAGAGAAAATTGGA;fracLow=0.465;coverage=20;IPDRatio=2.75;fracUp=1.000;frac=0.860;identificationQv=11
unitig_320 kinModCall m6A 54502 54502 35 + . context=ATGAAAGTAGTGCCAGGATGATCCAGAAGCATTTGCCAGGT;fracLow=0.627;motif=GATC;coverage=20;IPDRatio=5.05;id=GATC;fracUp=1.000;frac=0.943;identificationQv=24
unitig_320 kinModCall m6A 54503 54503 46 - . context=TACCTGGCAAATGCTTCTGGATCATCCTGGCACTACTTTCA;fracLow=0.965;motif=GATC;coverage=20;IPDRatio=9.15;id=GATC;fracUp=1.000;frac=1.000;identificationQv=40
unitig_320 kinModCall m6A 54779 54779 28 + . context=GCTCTCTTATTCTTTGTGTGATCAGTTTAACTTACTATAGA;fracLow=0.621;motif=GATC;coverage=18;IPDRatio=4.27;id=GATC;fracUp=1.000;frac=0.820;identificationQv=13
unitig_320 kinModCall m6A 54780 54780 35 - . context=TTCTATAGTAAGTTAAACTGATCACACAAAGAATAAGAGAG;fracLow=0.656;motif=GATC;coverage=20;IPDRatio=7.04;id=GATC;fracUp=1.000;frac=1.000;identificationQv=21
unitig_320 kinModCall modified_base 54793 54793 26 + . coverage=18;context=TGTGTGATCAGTTTAACTTACTATAGAAGCGATCAATCTTT;IPDRatio=2.53
unitig_320 kinModCall m6A 54804 54804 58 + . context=TTTAACTTACTATAGAAGCGATCAATCTTTGTGTCCTCTGT;fracLow=1.000;motif=GATC;coverage=20;IPDRatio=6.78;id=GATC;fracUp=1.000;frac=1.000;identificationQv=45
unitig_320 kinModCall m6A 54805 54805 36 - . context=CACAGAGGACACAAAGATTGATCGCTTCTATAGTAAGTTAA;fracLow=0.623;motif=GATC;coverage=20;IPDRatio=6.55;id=GATC;fracUp=1.000;frac=0.973;identificationQv=25
unitig_320 kinModCall modified_base 54856 54856 21 + . coverage=19;context=TCCTTCCGCTCGCTCGCCCGCAGGACTGTATCTTAGAATAC;IPDRatio=2.43
unitig_320 kinModCall m4C 55048 55048 33 + . context=CAAGCAAAATTTCCTAACAGCAGCGATATTACTGGGTTTTT;fracLow=0.822;motif=GCWGC;coverage=22;IPDRatio=3.51;id=GCWGC;fracUp=1.000;frac=1.000;identificationQv=12
unitig_320 kinModCall m4C 55050 55050 26 - . context=AGAAAAACCCAGTAATATCGCTGCTGTTAGGAAATTTTGCT;fracLow=0.478;motif=GCWGC;coverage=17;IPDRatio=5.32;id=GCWGC;fracUp=1.000;frac=0.917;identificationQv=8
unitig_320 kinModCall modified_base 55075 55075 33 + . coverage=18;context=ATTACTGGGTTTTTCTGGTCCGGTACTGGCTAATAGTCTCG;IPDRatio=3.80
unitig_320 kinModCall . 55179 55179 14 - . context=CTCCACGAGACTTCTTAAGGCCTCAAACGCCCAGGCGGTGG;motif=GGCC;coverage=18;IPDRatio=2.456;id=GGCC
unitig_320 kinModCall m4C 55180 55180 27 + . context=CACCGCCTGGGCGTTTGAGGCCTTAAGAAGTCTCGTGGAGA;fracLow=0.470;motif=GGCC;coverage=21;IPDRatio=3.04;id=GGCC;fracUp=1.000;frac=0.967;identificationQv=6
unitig_320 kinModCall modified_base 55248 55248 22 - . coverage=19;context=TTCCCAACGAGTTAAAGCGCGTTCACCGCGAAAAGTACGGT;IPDRatio=2.40
unitig_320 kinModCall m4C 55344 55344 27 - . context=TCGCTTGATTTTGTCTAGATCTTCTTTTAATACCGCTACTC;fracLow=0.521;motif=RGATCY;coverage=16;IPDRatio=3.78;id=RGATCY;fracUp=1.000;frac=0.894;identificationQv=12
unitig_320 kinModCall m6A 55345 55345 39 + . context=AGTAGCGGTATTAAAAGAAGATCTAGACAAAATCAAGCGAT;fracLow=0.785;motif=GATC;coverage=22;IPDRatio=4.54;id=GATC;fracUp=1.000;frac=1.000;identificationQv=12
unitig_320 kinModCall m6A 55346 55346 38 - . context=AATCGCTTGATTTTGTCTAGATCTTCTTTTAATACCGCTAC;fracLow=0.693;motif=GATC;coverage=18;IPDRatio=6.80;id=GATC;fracUp=1.000;frac=1.000;identificationQv=22
unitig_320 kinModCall m4C 55347 55347 23 + . context=TAGCGGTATTAAAAGAAGATCTAGACAAAATCAAGCGATTA;fracLow=0.504;motif=RGATCY;coverage=22;IPDRatio=2.53;id=RGATCY;fracUp=1.000;frac=0.815;identificationQv=5
unitig_320 kinModCall m6A 55376 55376 41 + . context=ATCAAGCGATTAGTTAGCGAATTCGAGACCGAATTAGCGGC;fracLow=0.687;motif=GAATTC;coverage=20;IPDRatio=6.04;id=GAATTC;fracUp=1.000;frac=1.000;identificationQv=26
unitig_320 kinModCall m6A 55377 55377 32 - . context=TGCCGCTAATTCGGTCTCGAATTCGCTAACTAATCGCTTGA;fracLow=0.861;motif=GAATTC;coverage=17;IPDRatio=8.55;id=GAATTC;fracUp=1.000;frac=1.000;identificationQv=18
unitig_320 kinModCall . 55458 55458 13 - . context=GGTTAATTTAGTGGTGGTGGAAAATTGATTATTTTCCAGAA;motif=GGTGGA;coverage=17;IPDRatio=2.074;id=GGTGGA
unitig_320 kinModCall m6A 55464 55464 34 + . context=AAAATAATCAATTTTCCACCACCACTAAATTAACCGGGGAA;fracLow=0.548;motif=ACCACC;coverage=23;IPDRatio=3.83;id=ACCACC;fracUp=1.000;frac=0.851;identificationQv=13
unitig_320 kinModCall modified_base 55481 55481 34 - . coverage=18;context=TATAATGCCATCACCACTTCCCCGGTTAATTTAGTGGTGGT;IPDRatio=4.34
unitig_320 kinModCall modified_base 55509 55509 28 + . coverage=21;context=TGATGGCATTATATGGGGTAGCCACAGGAGAAAAAAACGGT;IPDRatio=2.27
unitig_320 kinModCall modified_base 55529 55529 21 + . coverage=24;context=GCCACAGGAGAAAAAAACGGTGGTGAAGGGATTCCCCAAGT;IPDRatio=2.51
unitig_320 kinModCall m6A 55529 55529 56 - . context=ACTTGGGGAATCCCTTCACCACCGTTTTTTTCTCCTGTGGC;fracLow=1.000;motif=ACCACC;coverage=18;IPDRatio=7.29;id=ACCACC;fracUp=1.000;frac=1.000;identificationQv=27
unitig_320 kinModCall modified_base 55569 55569 27 + . coverage=16;context=TGCCAGCTTTTGGTTATCGGGCCCGTTTAGAATTAAATACT;IPDRatio=2.66
unitig_320 kinModCall m4C 55569 55569 28 - . context=AGTATTTAATTCTAAACGGGCCCGATAACCAAAAGCTGGCA;fracLow=0.655;motif=GGCC;coverage=16;IPDRatio=3.13;id=GGCC;fracUp=1.000;frac=0.989;identificationQv=11
unitig_320 kinModCall m4C 55570 55570 34 + . context=GCCAGCTTTTGGTTATCGGGCCCGTTTAGAATTAAATACTA;fracLow=0.577;motif=GGCC;coverage=23;IPDRatio=3.23;id=GGCC;fracUp=1.000;frac=1.000;identificationQv=22
unitig_320 kinModCall modified_base 55571 55571 22 + . coverage=23;context=CCAGCTTTTGGTTATCGGGCCCGTTTAGAATTAAATACTAG;IPDRatio=2.77
unitig_320 kinModCall m6A 55602 55602 36 + . context=TAAATACTAGCTTCACAGGCAAAGATTTACTCTATACCCGT;fracLow=0.631;coverage=25;IPDRatio=5.25;fracUp=1.000;frac=1.000;identificationQv=23
unitig_320 kinModCall m6A 55609 55609 22 - . context=TTGCTAGACGGGTATAGAGTAAATCTTTGCCTGTGAAGCTA;fracLow=0.263;coverage=17;IPDRatio=6.80;fracUp=0.985;frac=0.685;identificationQv=12
unitig_320 kinModCall modified_base 55610 55610 21 - . coverage=17;context=GTTGCTAGACGGGTATAGAGTAAATCTTTGCCTGTGAAGCT;IPDRatio=2.07
unitig_320 kinModCall modified_base 55659 55659 22 - . coverage=18;context=GGTACTTTCAAAAGTTCCCGTAGTATCGGCTAAATCGGCAA;IPDRatio=2.56
unitig_320 kinModCall modified_base 55694 55694 23 + . coverage=23;context=AGTACCTTAGCCTTTACCCAACCGGACGGCAACGATTTATT;IPDRatio=2.06
unitig_320 kinModCall modified_base 55699 55699 23 - . coverage=17;context=CTAGCAATAAATCGTTGCCGTCCGGTTGGGTAAAGGCTAAG;IPDRatio=3.12
unitig_320 kinModCall modified_base 55716 55716 21 + . coverage=24;context=CGGACGGCAACGATTTATTGCTAGAAGTTTTAAACTACAGT;IPDRatio=1.87
unitig_320 kinModCall modified_base 55721 55721 22 - . coverage=18;context=GGGAAACTGTAGTTTAAAACTTCTAGCAATAAATCGTTGCC;IPDRatio=2.57
unitig_320 kinModCall modified_base 55839 55839 24 + . coverage=25;context=TGGATGGAGATGGTGCTAGTGGGGCGCTTTCCGCTTTTGGT;IPDRatio=2.09
unitig_320 kinModCall modified_base 55841 55841 21 + . coverage=25;context=GATGGAGATGGTGCTAGTGGGGCGCTTTCCGCTTTTGGTAC;IPDRatio=2.20
unitig_320 kinModCall m4C 55882 55882 28 + . context=TCGCAATCCCCTTTATTTTGCCCCCGGACAAACTGGACTCG;fracLow=1.000;coverage=23;IPDRatio=3.63;fracUp=1.000;frac=1.000;identificationQv=3
unitig_320 kinModCall modified_base 55884 55884 31 + . coverage=24;context=GCAATCCCCTTTATTTTGCCCCCGGACAAACTGGACTCGGT;IPDRatio=8.17
unitig_320 kinModCall modified_base 55897 55897 29 + . coverage=25;context=TTTTGCCCCCGGACAAACTGGACTCGGTTTACAGGGTAATT;IPDRatio=4.40
unitig_320 kinModCall modified_base 55934 55934 33 + . coverage=26;context=AATTATGGGGCTTTGCAATTCAGCGCCGGTTATCTTGCCGG;IPDRatio=3.52
unitig_320 kinModCall modified_base 55938 55938 25 + . coverage=25;context=ATGGGGCTTTGCAATTCAGCGCCGGTTATCTTGCCGGGGAT;IPDRatio=2.57
unitig_320 kinModCall m6A 55966 55966 36 + . context=TCTTGCCGGGGATGCTAACGATCCTAACCCGGGTGCGGGTT;fracLow=0.449;motif=GATC;coverage=22;IPDRatio=5.31;id=GATC;fracUp=1.000;frac=0.886;identificationQv=18
unitig_320 kinModCall m6A 55967 55967 41 - . context=AAACCCGCACCCGGGTTAGGATCGTTAGCATCCCCGGCAAG;fracLow=0.955;motif=GATC;coverage=18;IPDRatio=7.24;id=GATC;fracUp=1.000;frac=1.000;identificationQv=32
unitig_320 kinModCall modified_base 56016 56016 30 + . context=GTTCCTATACTGCCCTAGGGCAGCTGGGTTATGTTCCTAAC;motif=GCWGC;coverage=24;IPDRatio=5.61;id=GCWGC
unitig_320 kinModCall modified_base 56018 56018 22 + . coverage=23;context=TCCTATACTGCCCTAGGGCAGCTGGGTTATGTTCCTAACGA;IPDRatio=1.92
unitig_320 kinModCall m4C 56018 56018 21 - . context=TCGTTAGGAACATAACCCAGCTGCCCTAGGGCAGTATAGGA;fracLow=0.325;motif=GCWGC;coverage=16;IPDRatio=3.08;id=GCWGC;fracUp=1.000;frac=0.891;identificationQv=4
unitig_320 kinModCall modified_base 56019 56019 23 + . coverage=23;context=CCTATACTGCCCTAGGGCAGCTGGGTTATGTTCCTAACGAG;IPDRatio=4.75
unitig_320 kinModCall m6A 56132 56132 44 + . context=AATTTCCGATTTTTCACCGAAGAACTATTCGGGGAGGCCGT;fracLow=1.000;motif=MCGRAG;coverage=18;IPDRatio=8.54;id=MCGRAG;fracUp=1.000;frac=1.000;identificationQv=13
unitig_320 kinModCall modified_base 56144 56144 27 + . coverage=22;context=TTCACCGAAGAACTATTCGGGGAGGCCGTGCCGACAATTAA;IPDRatio=5.39
unitig_320 kinModCall . 56148 56148 16 - . context=ATTATTAATTGTCGGCACGGCCTCCCCGAATAGTTCTTCGG;motif=GGCC;coverage=18;IPDRatio=2.233;id=GGCC
unitig_320 kinModCall . 56149 56149 15 + . context=CGAAGAACTATTCGGGGAGGCCGTGCCGACAATTAATAATA;motif=GGCC;coverage=23;IPDRatio=1.897;id=GGCC
unitig_320 kinModCall modified_base 56195 56195 21 + . coverage=22;context=GGTTTACAATTTACTTGGCGAATTGTCGATGGTTTTGTCCT;IPDRatio=1.99
unitig_320 kinModCall m6A 56219 56219 31 - . context=TTTGTATAGCCACCCCAACCACCGAGGACAAAACCATCGAC;fracLow=0.587;motif=ACCACC;coverage=17;IPDRatio=4.94;id=ACCACC;fracUp=1.000;frac=0.935;identificationQv=4
unitig_320 kinModCall modified_base 56279 56279 27 + . coverage=21;context=TTAGATGGACAACTAGAACGCGGGGATTTAGATATCTGGAA;IPDRatio=2.47
unitig_320 kinModCall m6A 56290 56290 26 + . context=ACTAGAACGCGGGGATTTAGATATCTGGAATTGGGCGGTAA;fracLow=0.353;motif=GATATC;coverage=21;IPDRatio=3.31;id=GATATC;fracUp=1.000;frac=0.701;identificationQv=4
unitig_320 kinModCall m6A 56293 56293 26 - . context=AAGTTACCGCCCAATTCCAGATATCTAAATCCCCGCGTTCT;fracLow=0.777;motif=GATATC;coverage=14;IPDRatio=6.88;id=GATATC;fracUp=1.000;frac=1.000;identificationQv=7
unitig_320 kinModCall modified_base 56370 56370 21 + . context=CGGGTATTATTGTTGGTATGCAGCCCTGGGTATCTAGTTCT;motif=GCWGC;coverage=19;IPDRatio=2.23;id=GCWGC
unitig_320 kinModCall m4C 56372 56372 27 - . context=CTAGAACTAGATACCCAGGGCTGCATACCAACAATAATACC;fracLow=0.819;motif=GCWGC;coverage=15;IPDRatio=4.85;id=GCWGC;fracUp=1.000;frac=1.000;identificationQv=12
unitig_320 kinModCall m6A 56425 56425 43 + . context=TGATGGCAGTGCTACTAATGATCCCGATACTTCCTTTCATA;fracLow=0.942;motif=GATC;coverage=22;IPDRatio=5.43;id=GATC;fracUp=1.000;frac=1.000;identificationQv=39
unitig_320 kinModCall m6A 56426 56426 27 - . context=ATATGAAAGGAAGTATCGGGATCATTAGTAGCACTGCCATC;fracLow=0.650;motif=GATC;coverage=16;IPDRatio=6.68;id=GATC;fracUp=1.000;frac=0.993;identificationQv=27
unitig_320 kinModCall . 56492 56492 4 - . context=GTAATCACGATTACCCCCGGAGTAAGGGCAATATTATCAGT;motif=MCGRAG;coverage=15;IPDRatio=1.201;id=MCGRAG
unitig_320 kinModCall modified_base 56494 56494 25 + . coverage=21;context=TGATAATATTGCCCTTACTCCGGGGGTAATCGTGATTACTT;IPDRatio=2.02
unitig_320 kinModCall modified_base 56507 56507 24 + . coverage=21;context=CTTACTCCGGGGGTAATCGTGATTACTTCTCCTAACTCTAA;IPDRatio=1.97
unitig_320 kinModCall modified_base 56525 56525 31 + . coverage=23;context=GTGATTACTTCTCCTAACTCTAATAACAACAATTCCACCTT;IPDRatio=2.49
unitig_320 kinModCall m6A 56538 56538 28 - . context=AGTACCGATAACTAAGGTGGAATTGTTGTTATTAGAGTTAG;fracLow=0.427;motif=GGTGGA;coverage=15;IPDRatio=3.24;id=GGTGGA;fracUp=1.000;frac=0.857;identificationQv=19
unitig_320 kinModCall modified_base 56593 56593 21 + . context=TACTTTCTGATTTGTCTAGGCAGCCAGTCAGAGATAAAGAT;motif=GCWGC;coverage=21;IPDRatio=2.02;id=GCWGC
unitig_320 kinModCall . 56595 56595 13 - . context=TTATCTTTATCTCTGACTGGCTGCCTAGACAAATCAGAAAG;motif=GCWGC;coverage=15;IPDRatio=1.762;id=GCWGC
unitig_320 kinModCall m4C 56650 56650 49 + . context=TGAAATCATCTCTCCACTGGCTGCCATTTCGCACTCTAAAC;fracLow=0.776;motif=GCWGC;coverage=22;IPDRatio=4.56;id=GCWGC;fracUp=1.000;frac=0.953;identificationQv=16
unitig_320 kinModCall . 56652 56652 14 - . context=TAGTTTAGAGTGCGAAATGGCAGCCAGTGGAGAGATGATTT;motif=GCWGC;coverage=15;IPDRatio=2.468;id=GCWGC
unitig_320 kinModCall modified_base 57060 57060 24 + . coverage=21;context=GGTTTGACAGAAGATAAACGGCTCTTCTAGGTTCTGTGTGA;IPDRatio=3.62
unitig_320 kinModCall m6A 57134 57134 60 + . context=GGTTATGTGGATAAATTTTGATCAACTCCTCGATTTACCAA;fracLow=0.851;motif=GATC;coverage=22;IPDRatio=6.70;id=GATC;fracUp=1.000;frac=1.000;identificationQv=47
unitig_320 kinModCall m6A 57135 57135 29 - . context=TTTGGTAAATCGAGGAGTTGATCAAAATTTATCCACATAAC;fracLow=0.613;motif=GATC;coverage=17;IPDRatio=4.15;id=GATC;fracUp=1.000;frac=0.869;identificationQv=18
unitig_320 kinModCall modified_base 57339 57339 22 + . coverage=22;context=TATTTAGAAGTACCACGCCTGACTGACGGACACAAGTGGGT;IPDRatio=2.02
unitig_320 kinModCall m6A 57348 57348 42 + . context=GTACCACGCCTGACTGACGGACACAAGTGGGTCAAAACCTG;fracLow=0.916;motif=GACGNAC;coverage=21;IPDRatio=5.26;id=GACGNAC;fracUp=1.000;frac=1.000;identificationQv=33
unitig_320 kinModCall modified_base 57356 57356 22 + . coverage=21;context=CCTGACTGACGGACACAAGTGGGTCAAAACCTGACAAGACA;IPDRatio=2.41
unitig_320 kinModCall m4C 57420 57420 31 + . context=CTGGGTAGATAGGGAAAAAGCAAGAATCCCTACAAGATGAA;fracLow=0.776;coverage=21;IPDRatio=2.95;fracUp=1.000;frac=1.000;identificationQv=3
unitig_320 kinModCall modified_base 57491 57491 21 + . coverage=21;context=TTCCTATCTAGAACAAGGAAGCCGATTTGTGGATAAAAGAC;IPDRatio=1.79
unitig_320 kinModCall m6A 57634 57634 29 + . context=ATAGTTATCAGAGACGGTGGAATCGCTTTTGCCAGAATGGA;fracLow=0.311;motif=GGTGGA;coverage=21;IPDRatio=2.83;id=GGTGGA;fracUp=0.975;frac=0.634;identificationQv=17
unitig_320 kinModCall m6A 57668 57668 39 + . context=GAATGGAAGAGTAGCGGTGGAAAAGATATACATCCCCTTAA;fracLow=0.770;motif=GGTGGA;coverage=20;IPDRatio=4.67;id=GGTGGA;fracUp=1.000;frac=0.987;identificationQv=23
unitig_320 kinModCall modified_base 57682 57682 21 + . coverage=18;context=CGGTGGAAAAGATATACATCCCCTTAATATTGAAAGCCATC;IPDRatio=2.30
unitig_320 kinModCall m6A 57791 57791 35 - . context=CGGCTCTCCCCCCGCAGACCACCGCTAGATAGACAAAGCAG;fracLow=0.792;motif=ACCACC;coverage=20;IPDRatio=5.53;id=ACCACC;fracUp=1.000;frac=1.000;identificationQv=14
unitig_320 kinModCall m6A 57935 57935 35 + . context=GAATGTCATGCTGTTAGCCGACCGAGGCTTTGCCAATCAGC;fracLow=0.872;coverage=21;IPDRatio=6.82;fracUp=1.000;frac=1.000;identificationQv=8
unitig_320 kinModCall modified_base 57936 57936 32 - . coverage=17;context=TGCTGATTGGCAAAGCCTCGGTCGGCTAACAGCATGACATT;IPDRatio=4.09
unitig_320 kinModCall m6A 58097 58097 36 + . context=CAAACGGCAAGCCTGCTTTGATCGCAACGTTCAAGTCTGGC;fracLow=0.948;motif=GATC;coverage=19;IPDRatio=11.56;id=GATC;fracUp=1.000;frac=1.000;identificationQv=14
unitig_320 kinModCall m6A 58098 58098 25 - . context=TGCCAGACTTGAACGTTGCGATCAAAGCAGGCTTGCCGTTT;fracLow=0.397;motif=GATC;coverage=19;IPDRatio=5.37;id=GATC;fracUp=1.000;frac=0.791;identificationQv=7
unitig_320 kinModCall m6A 58232 58232 42 - . context=GATGTTCAATGGGAAAACGAAGACCATACTGCCAGAAGGTG;fracLow=0.855;motif=MCGRAG;coverage=21;IPDRatio=6.33;id=MCGRAG;fracUp=1.000;frac=1.000;identificationQv=20
unitig_320 kinModCall modified_base 58236 58236 21 + . coverage=19;context=TTCTGGCAGTATGGTCTTCGTTTTCCCATTGAACATCTCTT;IPDRatio=1.99
unitig_320 kinModCall m4C 58311 58311 37 + . context=ACATTCTCGTGTTCGCTCTGCTGCTTGTTTAGAACGTCTCT;fracLow=0.537;motif=GCWGC;coverage=18;IPDRatio=3.06;id=GCWGC;fracUp=0.967;frac=0.910;identificationQv=21
unitig_320 kinModCall m4C 58313 58313 20 - . context=ATAGAGACGTTCTAAACAAGCAGCAGAGCGAACACGAGAAT;fracLow=0.398;motif=GCWGC;coverage=20;IPDRatio=2.81;id=GCWGC;fracUp=1.000;frac=0.858;identificationQv=3
unitig_320 kinModCall modified_base 58494 58494 24 - . coverage=21;context=ATAAGTGGTCAAGTCGCAAGAAGGGACGCGCCTTATGAACA;IPDRatio=2.39
unitig_320 kinModCall m6A 58649 58649 52 - . context=GTCAATTAGCTGACTGACGGACACATTTTTCAATACAAAGA;fracLow=0.823;motif=GACGNAC;coverage=21;IPDRatio=6.98;id=GACGNAC;fracUp=1.000;frac=1.000;identificationQv=32
unitig_320 kinModCall m4C 58654 58654 23 + . context=GTATTGAAAAATGTGTCCGTCAGTCAGCTAATTGACACCTC;fracLow=0.430;coverage=16;IPDRatio=2.22;fracUp=1.000;frac=0.935;identificationQv=5
unitig_320 kinModCall m4C 58696 58696 22 - . context=CATGGTAAAAATCTTGGAGGCCAGTGCGGTTGACTGAAAAA;fracLow=0.793;motif=GGCC;coverage=20;IPDRatio=3.46;id=GGCC;fracUp=1.000;frac=0.956;identificationQv=11
unitig_320 kinModCall . 58697 58697 15 + . context=TTTTCAGTCAACCGCACTGGCCTCCAAGATTTTTACCATGA;motif=GGCC;coverage=16;IPDRatio=2.473;id=GGCC
unitig_320 kinModCall modified_base 58746 58746 31 + . coverage=16;context=TCCATGCTCGCCCTATAACGTTTCATTTTCAGACTCATTTT;IPDRatio=2.48
unitig_320 kinModCall m4C 58775 58775 25 + . context=CAGACTCATTTTCGAGGGCTCCTGCTTCAACAAATTCACAC;fracLow=0.731;coverage=15;IPDRatio=3.06;fracUp=1.000;frac=1.000;identificationQv=4
unitig_320 kinModCall modified_base 58840 58840 21 + . coverage=17;context=TTTCCGCTCCATGCCCCAGACGAACCCGACTGGCATCTTCA;IPDRatio=2.02
unitig_320 kinModCall m6A 58843 58843 31 + . context=CCGCTCCATGCCCCAGACGAACCCGACTGGCATCTTCATTA;fracLow=0.704;motif=GACGNAC;coverage=16;IPDRatio=5.86;id=GACGNAC;fracUp=1.000;frac=1.000;identificationQv=24
unitig_320 kinModCall modified_base 58855 58855 23 - . coverage=21;context=CGATGTTACCTTTAATGAAGATGCCAGTCGGGTTCGTCTGG;IPDRatio=1.96
unitig_320 kinModCall m4C 58945 58945 25 - . context=CTTCATCAGTAGTTTAGCAGCGGATGCCCAAAAACACGCCG;fracLow=0.416;coverage=19;IPDRatio=2.61;fracUp=1.000;frac=0.835;identificationQv=5
unitig_320 kinModCall . 58946 58946 14 + . context=GGCGTGTTTTTGGGCATCCGCTGCTAAACTACTGATGAAGA;motif=GCWGC;coverage=17;IPDRatio=2.921;id=GCWGC
unitig_320 kinModCall m4C 58948 58948 23 - . context=CTTCTTCATCAGTAGTTTAGCAGCGGATGCCCAAAAACACG;fracLow=0.209;motif=GCWGC;coverage=20;IPDRatio=4.54;id=GCWGC;fracUp=1.000;frac=0.694;identificationQv=21
unitig_320 kinModCall m6A 59027 59027 36 - . context=GTCTGTGGCCTGGCCTAACCACCGTAGTCATGGTTCGCAGT;fracLow=0.663;motif=ACCACC;coverage=20;IPDRatio=8.66;id=ACCACC;fracUp=1.000;frac=0.957;identificationQv=10
unitig_320 kinModCall . 59034 59034 10 - . context=CGGCAGAGTCTGTGGCCTGGCCTAACCACCGTAGTCATGGT;motif=GGCC;coverage=21;IPDRatio=1.405;id=GGCC
unitig_320 kinModCall m4C 59035 59035 28 + . context=CCATGACTACGGTGGTTAGGCCAGGCCACAGACTCTGCCGA;fracLow=0.825;motif=GGCC;coverage=17;IPDRatio=6.06;id=GGCC;fracUp=1.000;frac=1.000;identificationQv=13
unitig_320 kinModCall m6A 59037 59037 33 + . context=ATGACTACGGTGGTTAGGCCAGGCCACAGACTCTGCCGATG;fracLow=0.621;coverage=18;IPDRatio=3.83;fracUp=1.000;frac=0.956;identificationQv=11
unitig_320 kinModCall m4C 59039 59039 35 - . context=TGCATCGGCAGAGTCTGTGGCCTGGCCTAACCACCGTAGTC;fracLow=0.896;motif=GGCC;coverage=20;IPDRatio=6.54;id=GGCC;fracUp=1.000;frac=1.000;identificationQv=11
unitig_320 kinModCall . 59040 59040 19 + . context=ACTACGGTGGTTAGGCCAGGCCACAGACTCTGCCGATGCAG;motif=GGCC;coverage=18;IPDRatio=4.345;id=GGCC
unitig_320 kinModCall modified_base 59079 59079 25 + . coverage=15;context=AGGGGCGGTAATTGGGACACCGGCACCACCCAAATTTGACG;IPDRatio=3.25
unitig_320 kinModCall m6A 59086 59086 36 + . context=GTAATTGGGACACCGGCACCACCCAAATTTGACGGGTTTCG;fracLow=0.522;motif=ACCACC;coverage=18;IPDRatio=3.95;id=ACCACC;fracUp=1.000;frac=1.000;identificationQv=6
unitig_320 kinModCall m6A 59107 59107 35 + . context=CCCAAATTTGACGGGTTTCGATCCGGTGATGCCCCGACTCC;fracLow=1.000;motif=GATC;coverage=18;IPDRatio=10.10;id=GATC;fracUp=1.000;frac=1.000;identificationQv=17
unitig_320 kinModCall m6A 59108 59108 36 - . context=TGGAGTCGGGGCATCACCGGATCGAAACCCGTCAAATTTGG;fracLow=0.683;motif=GATC;coverage=22;IPDRatio=6.66;id=GATC;fracUp=1.000;frac=1.000;identificationQv=37
unitig_320 kinModCall m6A 59125 59125 34 - . context=CAGCTACCACGAAAAGGTGGAGTCGGGGCATCACCGGATCG;fracLow=0.699;motif=GGTGGA;coverage=22;IPDRatio=4.59;id=GGTGGA;fracUp=1.000;frac=0.951;identificationQv=18
unitig_320 kinModCall m4C 59296 59296 46 - . context=AGCGATAGTCACTTTGGATGCCATGGGAACCCAGACGGAAA;fracLow=1.000;coverage=21;IPDRatio=4.24;fracUp=1.000;frac=1.000;identificationQv=32
unitig_320 kinModCall modified_base 59460 59460 24 + . coverage=16;context=GGCTACAACTTGCATTTTTTACTCAAGGACAATAATATAGT;IPDRatio=2.88
unitig_320 kinModCall modified_base 59519 59519 21 + . coverage=18;context=AGCAAAGCACTCATTAAAAACATGATTAACCTAGAATTCAC;IPDRatio=2.23
unitig_320 kinModCall m6A 59534 59534 35 + . context=AAAAACATGATTAACCTAGAATTCACGGAAGAAGAAAAGAA;fracLow=0.678;motif=GAATTC;coverage=18;IPDRatio=8.41;id=GAATTC;fracUp=1.000;frac=1.000;identificationQv=30
unitig_320 kinModCall m6A 59535 59535 25 - . context=GTTCTTTTCTTCTTCCGTGAATTCTAGGTTAATCATGTTTT;fracLow=0.255;motif=GAATTC;coverage=20;IPDRatio=5.14;id=GAATTC;fracUp=1.000;frac=0.662;identificationQv=8
unitig_320 kinModCall modified_base 59584 59584 28 + . coverage=18;context=TTATGAAAGATTTCATCATCCCCATCCCCGGGTTCAACTGA;IPDRatio=2.99
unitig_320 kinModCall m4C 59591 59591 20 + . context=AGATTTCATCATCCCCATCCCCGGGTTCAACTGAAGATGGA;fracLow=0.000;coverage=17;IPDRatio=4.43;fracUp=1.000;frac=0.980;identificationQv=7
unitig_320 kinModCall m4C 59592 59592 21 + . context=GATTTCATCATCCCCATCCCCGGGTTCAACTGAAGATGGAA;fracLow=0.000;coverage=15;IPDRatio=2.95;fracUp=1.000;frac=1.000;identificationQv=16
unitig_320 kinModCall m4C 59815 59815 26 + . context=ATACTTCGAGAAAAATCCAGCAGCCACAATAAATGAAGCTG;fracLow=0.668;motif=GCWGC;coverage=19;IPDRatio=3.04;id=GCWGC;fracUp=1.000;frac=1.000;identificationQv=10
unitig_320 kinModCall m4C 59817 59817 44 - . context=TACAGCTTCATTTATTGTGGCTGCTGGATTTTTCTCGAAGT;fracLow=0.792;motif=GCWGC;coverage=23;IPDRatio=4.17;id=GCWGC;fracUp=1.000;frac=0.945;identificationQv=14
unitig_320 kinModCall m6A 59871 59871 50 + . context=AATTGACGGGAATAAAACGAAGTCCTACCCAAGTGAGAAAA;fracLow=0.991;motif=MCGRAG;coverage=18;IPDRatio=7.60;id=MCGRAG;fracUp=1.000;frac=1.000;identificationQv=22
unitig_320 kinModCall m6A 60051 60051 28 - . context=AAGAAATGCTCCCATGACGAAGTGAGCGGCATCAACAAAAA;fracLow=0.449;motif=MCGRAG;coverage=21;IPDRatio=3.07;id=MCGRAG;fracUp=1.000;frac=0.823;identificationQv=5
unitig_320 kinModCall modified_base 60220 60220 26 + . coverage=17;context=GGCAACTCAAGTCTGTGAACTCCGGTCAAAAATAGCTGCTT;IPDRatio=3.69
unitig_320 kinModCall . 60220 60220 0 - . context=AAGCAGCTATTTTTGACCGGAGTTCACAGACTTGAGTTGCC;motif=MCGRAG;coverage=21;IPDRatio=0.314;id=MCGRAG
unitig_320 kinModCall m4C 60235 60235 32 + . context=TGAACTCCGGTCAAAAATAGCTGCTTTAGGACTAATGATTC;fracLow=0.993;motif=GCWGC;coverage=17;IPDRatio=4.07;id=GCWGC;fracUp=1.000;frac=1.000;identificationQv=9
unitig_320 kinModCall modified_base 60237 60237 25 - . context=GGGAATCATTAGTCCTAAAGCAGCTATTTTTGACCGGAGTT;motif=GCWGC;coverage=21;IPDRatio=3.09;id=GCWGC
unitig_320 kinModCall m4C 60335 60335 31 - . context=TAAGACGGCAGATAGAGCAGCTCTATTGACAAAGAAAGAGC;fracLow=0.613;coverage=21;IPDRatio=3.50;fracUp=1.000;frac=1.000;identificationQv=16
unitig_320 kinModCall m4C 60336 60336 29 + . context=CTCTTTCTTTGTCAATAGAGCTGCTCTATCTGCCGTCTTAT;fracLow=0.752;motif=GCWGC;coverage=14;IPDRatio=4.34;id=GCWGC;fracUp=1.000;frac=1.000;identificationQv=12
unitig_320 kinModCall modified_base 60338 60338 22 - . context=GAATAAGACGGCAGATAGAGCAGCTCTATTGACAAAGAAAG;motif=GCWGC;coverage=20;IPDRatio=2.89;id=GCWGC
unitig_320 kinModCall modified_base 60339 60339 21 + . coverage=16;context=TTTCTTTGTCAATAGAGCTGCTCTATCTGCCGTCTTATTCA;IPDRatio=2.98
unitig_320 kinModCall m6A 60449 60449 39 - . context=AGACATTCATAAATAGCTGAAGAAAAGTCAGAAAAGTTCTC;fracLow=0.738;motif=GCTGDAG;coverage=20;IPDRatio=6.46;id=GCTGDAG;fracUp=1.000;frac=0.954;identificationQv=17
unitig_320 kinModCall modified_base 60612 60612 23 + . coverage=16;context=CTTTTCACGGTCATAGGAACCCTTGGCGGTTTTCCCATCTA;IPDRatio=3.09
unitig_320 kinModCall modified_base 60617 60617 27 - . coverage=20;context=CCACATAGATGGGAAAACCGCCAAGGGTTCCTATGACCGTG;IPDRatio=2.75
unitig_320 kinModCall m6A 60674 60674 50 + . context=ATTTTTCGGTGATTTCCCCGATCCACCCTAGGAATCCCGAC;fracLow=0.985;motif=GATC;coverage=16;IPDRatio=8.76;id=GATC;fracUp=1.000;frac=1.000;identificationQv=26
unitig_320 kinModCall m6A 60675 60675 49 - . context=GGTCGGGATTCCTAGGGTGGATCGGGGAAATCACCGAAAAA;fracLow=0.814;motif=GGTGGA	GATC;coverage=21;IPDRatio=7.34;id=GGTGGA	GATC;fracUp=1.000;frac=0.970;identificationQv=41
unitig_320 kinModCall m4C 60732 60732 35 + . context=TAGCATTCCTAAGACTCGACCCAAGGTGTCGTGGGAAGGTA;fracLow=1.000;coverage=16;IPDRatio=2.96;fracUp=1.000;frac=1.000;identificationQv=13
unitig_320 kinModCall m6A 60889 60889 34 + . context=GTTTTCCTGGCTTGAGGCGGATCAAAGAAAAGGCGAGTTCC;fracLow=0.687;motif=GATC;coverage=16;IPDRatio=8.34;id=GATC;fracUp=1.000;frac=0.977;identificationQv=19
unitig_320 kinModCall m6A 60890 60890 44 - . context=CGGAACTCGCCTTTTCTTTGATCCGCCTCAAGCCAGGAAAA;fracLow=0.847;motif=GATC;coverage=22;IPDRatio=9.56;id=GATC;fracUp=1.000;frac=0.990;identificationQv=33
unitig_320 kinModCall m6A 60931 60931 26 + . context=AGTACGCGTCCATCGACTCGATCCAGAAGCTCCCATAAGTA;fracLow=0.570;motif=GATC;coverage=15;IPDRatio=5.94;id=GATC;fracUp=1.000;frac=0.914;identificationQv=19
unitig_320 kinModCall m6A 60932 60932 45 - . context=GTACTTATGGGAGCTTCTGGATCGAGTCGATGGACGCGTAC;fracLow=0.650;motif=GATC;coverage=22;IPDRatio=4.36;id=GATC;fracUp=1.000;frac=0.958;identificationQv=27
unitig_320 kinModCall modified_base 61360 61360 25 + . coverage=16;context=ACTTTTAGGACTATTTTGCGGATATTCTATCAGTATAGACC;IPDRatio=3.83
unitig_320 kinModCall m6A 61442 61442 32 + . context=TTGCTAGGTTGAACCCCTCGATCTCATGGCTTTTCGTGTGG;fracLow=0.631;motif=GATC;coverage=16;IPDRatio=4.39;id=GATC;fracUp=1.000;frac=0.995;identificationQv=7
unitig_320 kinModCall m6A 61443 61443 40 - . context=CCCACACGAAAAGCCATGAGATCGAGGGGTTCAACCTAGCA;fracLow=0.967;motif=GATC;coverage=23;IPDRatio=5.10;id=GATC;fracUp=1.000;frac=1.000;identificationQv=38
unitig_320 kinModCall modified_base 61464 61464 35 - . coverage=23;context=GAAACTTCTTTCGGGGAGTGACCCACACGAAAAGCCATGAG;IPDRatio=3.17
unitig_320 kinModCall modified_base 61571 61571 21 + . coverage=15;context=AGGTACTTTTCTTTTGACGGAAGATAAAAGCTACACCTCTG;IPDRatio=2.15
unitig_320 kinModCall modified_base 61629 61629 22 + . coverage=15;context=TAATTGCGCTGACTGAAATTCACGGTCTCCCATTACGACGA;IPDRatio=2.51
unitig_320 kinModCall m6A 61713 61713 26 - . context=TACTGAATAAAAAAGGAAGTAGCGCTCTCGGGGAACCGAAA;fracLow=0.203;coverage=21;IPDRatio=3.32;fracUp=0.844;frac=0.571;identificationQv=5
unitig_320 kinModCall modified_base 61717 61717 22 - . coverage=19;context=CTGTTACTGAATAAAAAAGGAAGTAGCGCTCTCGGGGAACC;IPDRatio=4.38
unitig_320 kinModCall modified_base 61729 61729 25 + . coverage=15;context=GCGCTACTTCCTTTTTTATTCAGTAACAGGCTCTTCGTTAC;IPDRatio=4.77
unitig_320 kinModCall m6A 61742 61742 45 - . context=TTTAGCATAAAGGGTAACGAAGAGCCTGTTACTGAATAAAA;fracLow=1.000;motif=MCGRAG;coverage=21;IPDRatio=6.53;id=MCGRAG;fracUp=1.000;frac=1.000;identificationQv=14
unitig_320 kinModCall m6A 61834 61834 34 - . context=AACTTAAACTAATAAAACGGAGAGGCTATGGCTTTAGAAAC;fracLow=0.811;motif=MCGRAG;coverage=19;IPDRatio=5.28;id=MCGRAG;fracUp=1.000;frac=1.000;identificationQv=18
unitig_320 kinModCall m6A 61875 61875 41 + . context=TATTGTTGATTCCCTCGACCACCCCATTCGTTGTCCTTCGC;fracLow=0.997;motif=ACCACC;coverage=16;IPDRatio=5.12;id=ACCACC;fracUp=1.000;frac=1.000;identificationQv=29
unitig_320 kinModCall modified_base 62246 62246 28 - . context=ATTAATCAAGAGTTAGACGAACAAAGAAAAGCAGAAAAAAG;motif=GACGNAC;coverage=19;IPDRatio=4.41;id=GACGNAC
unitig_320 kinModCall m4C 62304 62304 25 - . context=GAAAGAATTGATGCCATCGGCCGAGGTAGTCGCCGATAGAT;fracLow=0.599;motif=GGCC;coverage=20;IPDRatio=2.70;id=GGCC;fracUp=1.000;frac=0.931;identificationQv=8
unitig_320 kinModCall . 62305 62305 12 + . context=TCTATCGGCGACTACCTCGGCCGATGGCATCAATTCTTTCA;motif=GGCC;coverage=12;IPDRatio=2.195;id=GGCC
unitig_320 kinModCall m6A 62385 62385 23 - . context=GCTTACAGGGTGGGGAAAAGAGGTGTTAGAGCAAATTGAAG;fracLow=0.307;coverage=19;IPDRatio=2.37;fracUp=1.000;frac=0.849;identificationQv=3
unitig_320 kinModCall m6A 62567 62567 30 - . context=ATGATAGAGGACATAGCTGAAGAAATTACAGAGACAGACCT;fracLow=0.491;motif=GCTGDAG;coverage=19;IPDRatio=7.46;id=GCTGDAG;fracUp=1.000;frac=0.970;identificationQv=17
unitig_320 kinModCall modified_base 62569 62569 22 - . coverage=18;context=GAATGATAGAGGACATAGCTGAAGAAATTACAGAGACAGAC;IPDRatio=2.40
unitig_320 kinModCall m6A 62613 62613 21 - . context=AAATGTTAGTCGAAGAAATGACGTAACGGAAGAAGAGATTC;fracLow=0.448;coverage=21;IPDRatio=2.51;fracUp=1.000;frac=0.885;identificationQv=6
unitig_320 kinModCall modified_base 62741 62741 22 + . coverage=12;context=TCGCTAAAGGGTTTCTGACAATTATCGCACTTAAATTGACG;IPDRatio=1.97
unitig_320 kinModCall m6A 62835 62835 35 + . context=AATGTCGATGATTTTGGTGGAGTTTATCGCTCTCTAACCCA;fracLow=1.000;motif=GGTGGA;coverage=12;IPDRatio=7.19;id=GGTGGA;fracUp=1.000;frac=1.000;identificationQv=17
unitig_320 kinModCall . 63153 63153 19 + . context=ATTTGCATAACAATTCCCGAAGAGCCCAGTAACACCCAATA;motif=MCGRAG;coverage=9;IPDRatio=2.521;id=MCGRAG
unitig_320 kinModCall modified_base 63195 63195 21 - . coverage=19;context=TTCGTCGCCAGTGTGATTTGTGGTCGGAGAGCTTTGCCCGT;IPDRatio=2.39
unitig_320 kinModCall modified_base 63205 63205 23 - . coverage=18;context=TAGAAATTTATTCGTCGCCAGTGTGATTTGTGGTCGGAGAG;IPDRatio=5.83
unitig_320 kinModCall m6A 63340 63340 28 + . context=CGCTAAATTCTAGCTTGACGATCTGTTTGATCAAAGGAAAC;fracLow=0.586;motif=GATC;coverage=13;IPDRatio=4.96;id=GATC;fracUp=1.000;frac=0.965;identificationQv=22
unitig_320 kinModCall m6A 63341 63341 36 - . context=GGTTTCCTTTGATCAAACAGATCGTCAAGCTAGAATTTAGC;fracLow=0.502;motif=GATC;coverage=18;IPDRatio=4.56;id=GATC;fracUp=1.000;frac=0.935;identificationQv=8
unitig_320 kinModCall m6A 63349 63349 25 + . context=CTAGCTTGACGATCTGTTTGATCAAAGGAAACCACAAGAGT;fracLow=0.488;motif=GATC;coverage=13;IPDRatio=4.84;id=GATC;fracUp=1.000;frac=0.852;identificationQv=4
unitig_320 kinModCall m6A 63350 63350 45 - . context=AACTCTTGTGGTTTCCTTTGATCAAACAGATCGTCAAGCTA;fracLow=0.823;motif=GATC;coverage=19;IPDRatio=5.59;id=GATC;fracUp=1.000;frac=1.000;identificationQv=25
unitig_320 kinModCall modified_base 63450 63450 24 + . coverage=14;context=GTTATCGGTTGCGGGAAAAGAGCGGCCAGTTTCTCTAGTTG;IPDRatio=3.07
unitig_320 kinModCall . 63454 63454 16 - . context=AGTCCAACTAGAGAAACTGGCCGCTCTTTTCCCGCAACCGA;motif=GGCC;coverage=19;IPDRatio=2.717;id=GGCC
unitig_320 kinModCall . 63455 63455 12 + . context=CGGTTGCGGGAAAAGAGCGGCCAGTTTCTCTAGTTGGACTA;motif=GGCC;coverage=14;IPDRatio=2.011;id=GGCC
unitig_320 kinModCall modified_base 63459 63459 22 - . coverage=18;context=CGGATAGTCCAACTAGAGAAACTGGCCGCTCTTTTCCCGCA;IPDRatio=2.36
unitig_320 kinModCall modified_base 63506 63506 38 - . coverage=18;context=CGAGCTATTTGACCTTACAGCTCCTAATCCTGCTCTTACAA;IPDRatio=7.26
unitig_320 kinModCall m4C 63507 63507 30 + . context=TGTAAGAGCAGGATTAGGAGCTGTAAGGTCAAATAGCTCGC;fracLow=0.867;coverage=13;IPDRatio=3.55;fracUp=1.000;frac=1.000;identificationQv=3
unitig_320 kinModCall m6A 63603 63603 33 + . context=AAAATTATTTACACATGACGATCATTGCCCCGTAAGGGTTT;fracLow=0.669;motif=GATC;coverage=12;IPDRatio=6.95;id=GATC;fracUp=1.000;frac=1.000;identificationQv=38
unitig_320 kinModCall m6A 63604 63604 30 - . context=AAAACCCTTACGGGGCAATGATCGTCATGTGTAAATAATTT;fracLow=0.576;motif=GATC;coverage=16;IPDRatio=3.67;id=GATC;fracUp=1.000;frac=0.958;identificationQv=14
unitig_320 kinModCall modified_base 63631 63631 26 + . context=CCCGTAAGGGTTTTAGCTCGATCGGGCAGGTAATTAATTTT;motif=GATC;coverage=13;IPDRatio=4.44;id=GATC
unitig_320 kinModCall m6A 63632 63632 33 - . context=CAAAATTAATTACCTGCCCGATCGAGCTAAAACCCTTACGG;fracLow=0.449;motif=GATC;coverage=19;IPDRatio=3.05;id=GATC;fracUp=1.000;frac=0.848;identificationQv=10
unitig_320 kinModCall modified_base 63637 63637 21 - . coverage=19;context=TCATGCAAAATTAATTACCTGCCCGATCGAGCTAAAACCCT;IPDRatio=2.54
unitig_320 kinModCall modified_base 63732 63732 28 - . coverage=16;context=GCTACAAGCTAGATAGAGCGGGGGTCTAGCCAAACGACCCC;IPDRatio=4.67
unitig_320 kinModCall modified_base 63829 63829 26 + . coverage=12;context=ACAAACCCGTCGGCACCCGCTAAGACCGCCAAAATGGCTAG;IPDRatio=3.64
unitig_320 kinModCall modified_base 63833 63833 21 + . coverage=14;context=ACCCGTCGGCACCCGCTAAGACCGCCAAAATGGCTAGGGCA;IPDRatio=3.26
unitig_320 kinModCall m6A 63924 63924 28 + . context=TAGGTGCTGAAAATGTTTCAAGACACTCTTTCTTAAAAGTT;fracLow=0.857;motif=CAAGNNNNNNTTTC;coverage=13;IPDRatio=9.66;id=CAAGNNNNNNTTTC;fracUp=1.000;frac=1.000;identificationQv=13
unitig_320 kinModCall m6A 63933 63933 43 - . context=GAGAGGCAAAACTTTTAAGAAAGAGTGTCTTGAAACATTTT;fracLow=0.952;coverage=17;IPDRatio=6.06;fracUp=1.000;frac=0.997;identificationQv=14
unitig_320 kinModCall modified_base 64019 64019 22 - . coverage=15;context=CTGAGAGGAAGTGAAAAATCCTGTATTTTAGTGGTTGAGTA;IPDRatio=2.89
unitig_320 kinModCall modified_base 64050 64050 24 - . context=ATTTGGTGACGACGAACTGGCCTGAGTTAATCTGAGAGGAA;motif=GGCC;coverage=17;IPDRatio=2.56;id=GGCC
unitig_320 kinModCall modified_base 64051 64051 23 + . context=TCCTCTCAGATTAACTCAGGCCAGTTCGTCGTCACCAAATT;motif=GGCC;coverage=16;IPDRatio=4.48;id=GGCC
unitig_320 kinModCall m6A 64055 64055 38 - . context=TGTTAATTTGGTGACGACGAACTGGCCTGAGTTAATCTGAG;fracLow=0.837;motif=GACGNAC;coverage=16;IPDRatio=10.43;id=GACGNAC;fracUp=1.000;frac=0.984;identificationQv=5
unitig_320 kinModCall modified_base 64116 64116 21 + . coverage=17;context=ACCATCTATACAAAACGACGCGCGATTACCCTGGGGTTACT;IPDRatio=2.62
unitig_320 kinModCall m6A 64382 64382 29 + . context=TACCTGGCAAATGCTTCTGGATCATCCTGGCACTACTTTCA;fracLow=0.529;motif=GATC;coverage=16;IPDRatio=4.34;id=GATC;fracUp=0.992;frac=0.836;identificationQv=12
unitig_320 kinModCall m6A 64383 64383 38 - . context=ATGAAAGTAGTGCCAGGATGATCCAGAAGCATTTGCCAGGT;fracLow=0.853;motif=GATC;coverage=17;IPDRatio=8.19;id=GATC;fracUp=1.000;frac=1.000;identificationQv=26
unitig_320 kinModCall modified_base 64504 64504 22 + . coverage=15;context=CTAATTTCTTCTTTCATTTCCCCGGCTATTCCTAAGCATGG;IPDRatio=3.90
unitig_320 kinModCall m6A 64706 64706 30 + . context=AGATGATTTTAGCATTGGGAAATAATTCCTTGATCACTGCT;fracLow=0.835;coverage=15;IPDRatio=6.25;fracUp=1.000;frac=0.993;identificationQv=9
unitig_320 kinModCall m6A 64715 64715 43 - . context=AGGATTTACAGCAGTGATCAAGGAATTATTTCCCAATGCTA;fracLow=0.822;motif=CAAGNNNNNNTTTC;coverage=14;IPDRatio=7.93;id=CAAGNNNNNNTTTC;fracUp=1.000;frac=1.000;identificationQv=23
unitig_320 kinModCall m6A 64718 64718 30 + . context=CATTGGGAAATAATTCCTTGATCACTGCTGTAAATCCTGAC;fracLow=0.651;motif=GATC;coverage=15;IPDRatio=6.73;id=GATC;fracUp=1.000;frac=0.969;identificationQv=20
unitig_320 kinModCall m6A 64719 64719 28 - . context=GGTCAGGATTTACAGCAGTGATCAAGGAATTATTTCCCAAT;fracLow=0.486;motif=GATC;coverage=14;IPDRatio=5.28;id=GATC;fracUp=1.000;frac=0.934;identificationQv=17
unitig_320 kinModCall modified_base 64891 64891 21 - . coverage=13;context=GAATTTAGTAACTTAAAAGGACATAAAGATTTCATCACAAC;IPDRatio=2.42
unitig_320 kinModCall modified_base 65265 65265 24 - . coverage=15;context=TTGCTCTTTTAAATGAAACAATTGAATGTCCGAATTGCCAT;IPDRatio=2.37
unitig_320 kinModCall m6A 65356 65356 24 + . context=TTTGGTAAATCGAGGAGTTGATCAAAATTTATCCACATAAC;fracLow=0.697;motif=GATC;coverage=14;IPDRatio=8.38;id=GATC;fracUp=1.000;frac=1.000;identificationQv=12
unitig_320 kinModCall m6A 65357 65357 21 - . context=GGTTATGTGGATAAATTTTGATCAACTCCTCGATTTACCAA;fracLow=0.468;motif=GATC;coverage=14;IPDRatio=5.02;id=GATC;fracUp=1.000;frac=0.934;identificationQv=4
unitig_320 kinModCall m6A 65461 65461 29 - . context=ATTTAGCTGGCTCTGGGTGGAGGTCTTGCACTCGTAACTGA;fracLow=0.698;motif=GGTGGA;coverage=15;IPDRatio=9.73;id=GGTGGA;fracUp=1.000;frac=1.000;identificationQv=4
unitig_320 kinModCall m6A 65579 65579 41 + . context=CAAAATTAATTACCTGCCCGATCGAGCTAAAACCCTTACGG;fracLow=1.000;motif=GATC;coverage=15;IPDRatio=6.50;id=GATC;fracUp=1.000;frac=1.000;identificationQv=16
unitig_320 kinModCall m6A 65580 65580 43 - . context=CCCGTAAGGGTTTTAGCTCGATCGGGCAGGTAATTAATTTT;fracLow=0.823;motif=GATC;coverage=17;IPDRatio=5.28;id=GATC;fracUp=1.000;frac=1.000;identificationQv=12
unitig_320 kinModCall m6A 65607 65607 30 + . context=AAAACCCTTACGGGGCAATGATCGTCATGTGTAAATAATTT;fracLow=0.883;motif=GATC;coverage=15;IPDRatio=5.72;id=GATC;fracUp=1.000;frac=1.000;identificationQv=30
unitig_320 kinModCall m6A 65608 65608 31 - . context=AAAATTATTTACACATGACGATCATTGCCCCGTAAGGGTTT;fracLow=0.564;motif=GATC;coverage=17;IPDRatio=6.48;id=GATC;fracUp=1.000;frac=0.909;identificationQv=36
unitig_320 kinModCall modified_base 65630 65630 22 + . coverage=15;context=GTCATGTGTAAATAATTTTGCCTAGGTACTTATTAACAGAG;IPDRatio=5.59
unitig_320 kinModCall m6A 65653 65653 31 + . context=AGGTACTTATTAACAGAGCGATCGCAAAAAACTTTCTTGAT;fracLow=0.987;motif=GATC;coverage=14;IPDRatio=6.50;id=GATC;fracUp=1.000;frac=1.000;identificationQv=8
unitig_320 kinModCall m6A 65654 65654 38 - . context=TATCAAGAAAGTTTTTTGCGATCGCTCTGTTAATAAGTACC;fracLow=1.000;motif=GATC;coverage=17;IPDRatio=4.95;id=GATC;fracUp=1.000;frac=1.000;identificationQv=10
unitig_320 kinModCall modified_base 65811 65811 23 + . context=CCCCAACAGCTAACGCACCGATCGAGCGCTCAATCATTATT;motif=GATC;coverage=12;IPDRatio=8.85;id=GATC
unitig_320 kinModCall m6A 65812 65812 32 - . context=TAATAATGATTGAGCGCTCGATCGGTGCGTTAGCTGTTGGG;fracLow=0.551;motif=GATC;coverage=18;IPDRatio=4.55;id=GATC;fracUp=1.000;frac=0.949;identificationQv=10
unitig_320 kinModCall modified_base 65815 65815 26 + . coverage=13;context=AACAGCTAACGCACCGATCGAGCGCTCAATCATTATTATAG;IPDRatio=4.50
unitig_320 kinModCall modified_base 65820 65820 25 - . coverage=18;context=TGTCTCTATAATAATGATTGAGCGCTCGATCGGTGCGTTAG;IPDRatio=4.23
unitig_320 kinModCall m4C 65883 65883 20 - . context=ATTTTTTCCCGCGATCGATGCCAAGGCGATTAATAAGCATG;fracLow=0.138;coverage=19;IPDRatio=2.98;fracUp=1.000;frac=0.869;identificationQv=4
unitig_320 kinModCall m6A 65889 65889 38 + . context=TATTAATCGCCTTGGCATCGATCGCGGGAAAAAATTCCTTA;fracLow=1.000;motif=GATC;coverage=14;IPDRatio=9.10;id=GATC;fracUp=1.000;frac=1.000;identificationQv=5
unitig_320 kinModCall m6A 65890 65890 34 - . context=TTAAGGAATTTTTTCCCGCGATCGATGCCAAGGCGATTAAT;fracLow=0.676;motif=GATC;coverage=19;IPDRatio=7.50;id=GATC;fracUp=1.000;frac=0.960;identificationQv=10
unitig_320 kinModCall modified_base 65894 65894 26 - . coverage=17;context=CTCTTTAAGGAATTTTTTCCCGCGATCGATGCCAAGGCGAT;IPDRatio=3.58
unitig_320 kinModCall m4C 65997 65997 23 + . context=GCAGGGCATTCTCGGACTCTCCCGATTAGCGGTTAGCTTCT;fracLow=0.427;coverage=14;IPDRatio=3.52;fracUp=1.000;frac=0.999;identificationQv=3
unitig_320 kinModCall . 66035 66035 12 - . context=ATCTGAGAGGGGACTCAAGGCCAAATCGTCTTTTAAAAAGA;motif=GGCC;coverage=19;IPDRatio=2.435;id=GGCC
unitig_320 kinModCall modified_base 66036 66036 24 + . context=CTTTTTAAAAGACGATTTGGCCTTGAGTCCCCTCTCAGATG;motif=GGCC;coverage=13;IPDRatio=5.39;id=GGCC
unitig_320 kinModCall modified_base 66044 66044 21 - . coverage=14;context=AATGCCCCCATCTGAGAGGGGACTCAAGGCCAAATCGTCTT;IPDRatio=3.57
unitig_320 kinModCall modified_base 66045 66045 23 - . coverage=16;context=TAATGCCCCCATCTGAGAGGGGACTCAAGGCCAAATCGTCT;IPDRatio=3.93
unitig_320 kinModCall modified_base 66047 66047 22 - . coverage=17;context=ATTAATGCCCCCATCTGAGAGGGGACTCAAGGCCAAATCGT;IPDRatio=2.12
unitig_320 kinModCall m4C 66078 66078 20 - . context=TTTAATCACCCAAGGAATCGCCGCCACTCCGATTAATGCCC;fracLow=0.266;coverage=20;IPDRatio=4.30;fracUp=1.000;frac=0.724;identificationQv=3
unitig_320 kinModCall m4C 66084 66084 20 + . context=TAATCGGAGTGGCGGCGATTCCTTGGGTGATTAAACCAGCT;fracLow=0.316;coverage=13;IPDRatio=2.84;fracUp=1.000;frac=1.000;identificationQv=6
unitig_320 kinModCall . 66152 66152 16 - . context=CCCGATAAAATTAGGTAGGGCCGACGACGATAGCCGAAAAT;motif=GGCC;coverage=19;IPDRatio=2.915;id=GGCC
unitig_320 kinModCall . 66153 66153 19 + . context=TTTTCGGCTATCGTCGTCGGCCCTACCTAATTTTATCGGGA;motif=GGCC;coverage=13;IPDRatio=11.743;id=GGCC
unitig_320 kinModCall modified_base 66155 66155 28 - . coverage=18;context=ATTCCCGATAAAATTAGGTAGGGCCGACGACGATAGCCGAA;IPDRatio=3.26
unitig_320 kinModCall modified_base 66157 66157 25 - . coverage=19;context=GAATTCCCGATAAAATTAGGTAGGGCCGACGACGATAGCCG;IPDRatio=3.24
unitig_320 kinModCall m6A 66160 66160 23 - . context=CGAGAATTCCCGATAAAATTAGGTAGGGCCGACGACGATAG;fracLow=0.456;coverage=19;IPDRatio=7.01;fracUp=1.000;frac=0.810;identificationQv=7
unitig_320 kinModCall . 66174 66174 17 + . context=CCTACCTAATTTTATCGGGAATTCTCGGGGTTTTAGCTTGG;motif=GAATTC;coverage=11;IPDRatio=9.843;id=GAATTC
unitig_320 kinModCall m6A 66175 66175 33 - . context=ACCAAGCTAAAACCCCGAGAATTCCCGATAAAATTAGGTAG;fracLow=0.569;motif=GAATTC;coverage=18;IPDRatio=7.88;id=GAATTC;fracUp=1.000;frac=1.000;identificationQv=24
unitig_320 kinModCall m4C 66182 66182 20 - . context=AGGGCCAACCAAGCTAAAACCCCGAGAATTCCCGATAAAAT;fracLow=0.956;coverage=18;IPDRatio=2.34;fracUp=1.000;frac=1.000;identificationQv=8
unitig_320 kinModCall . 66198 66198 17 - . context=CTCCACCACAGTTGCTAGGGCCAACCAAGCTAAAACCCCGA;motif=GGCC;coverage=18;IPDRatio=2.827;id=GGCC
unitig_320 kinModCall modified_base 66199 66199 30 + . context=CGGGGTTTTAGCTTGGTTGGCCCTAGCAACTGTGGTGGAGA;motif=GGCC;coverage=10;IPDRatio=4.94;id=GGCC
unitig_320 kinModCall modified_base 66199 66199 31 - . coverage=14;context=TCTCCACCACAGTTGCTAGGGCCAACCAAGCTAAAACCCCG;IPDRatio=4.58
unitig_320 kinModCall m6A 66217 66217 33 + . context=GGCCCTAGCAACTGTGGTGGAGAATGCTTGGCAAGCGATGG;fracLow=0.859;motif=GGTGGA;coverage=12;IPDRatio=8.47;id=GGTGGA;fracUp=1.000;frac=1.000;identificationQv=38
unitig_320 kinModCall modified_base 66233 66233 44 + . coverage=14;context=GTGGAGAATGCTTGGCAAGCGATGGCCGCGATCCTGCTTGG;IPDRatio=6.38
unitig_320 kinModCall . 66237 66237 20 - . context=GGAACCAAGCAGGATCGCGGCCATCGCTTGCCAAGCATTCT;motif=GGCC;coverage=17;IPDRatio=3.325;id=GGCC
unitig_320 kinModCall . 66238 66238 12 + . context=GAATGCTTGGCAAGCGATGGCCGCGATCCTGCTTGGTTCCC;motif=GGCC;coverage=14;IPDRatio=1.831;id=GGCC
unitig_320 kinModCall modified_base 66243 66243 27 + . context=CTTGGCAAGCGATGGCCGCGATCCTGCTTGGTTCCCTTTCT;motif=GATC;coverage=15;IPDRatio=9.12;id=GATC
unitig_320 kinModCall m6A 66244 66244 34 - . context=CAGAAAGGGAACCAAGCAGGATCGCGGCCATCGCTTGCCAA;fracLow=0.749;motif=GATC;coverage=19;IPDRatio=7.67;id=GATC;fracUp=1.000;frac=1.000;identificationQv=4
unitig_320 kinModCall modified_base 66246 66246 26 - . coverage=19;context=GACAGAAAGGGAACCAAGCAGGATCGCGGCCATCGCTTGCC;IPDRatio=2.48
unitig_320 kinModCall m6A 66401 66401 37 - . context=AGGTGTGCCAGTAACCAACCACCCAGATAAGCCGTAATTAA;fracLow=0.743;motif=ACCACC;coverage=19;IPDRatio=6.17;id=ACCACC;fracUp=1.000;frac=1.000;identificationQv=13
unitig_320 kinModCall m6A 66663 66663 31 + . context=CTGCCTTTTTTTACTTCACCACCAACGAGTTAGGATTTGAA;fracLow=0.686;motif=ACCACC;coverage=15;IPDRatio=5.11;id=ACCACC;fracUp=1.000;frac=1.000;identificationQv=15
unitig_320 kinModCall modified_base 66686 66686 23 - . coverage=19;context=CGCACTCGTCCTAAAAATTCCGGTTCAAATCCTAACTCGTT;IPDRatio=2.41
unitig_320 kinModCall m6A 66729 66729 32 + . context=TAGTCACCAGTTTAGCCTCGATCCTGGGGATCTGGGTATAT;fracLow=0.779;motif=GATC;coverage=15;IPDRatio=6.11;id=GATC;fracUp=1.000;frac=1.000;identificationQv=29
unitig_320 kinModCall m6A 66730 66730 41 - . context=GATATACCCAGATCCCCAGGATCGAGGCTAAACTGGTGACT;fracLow=0.671;motif=GATC;coverage=22;IPDRatio=4.24;id=GATC;fracUp=1.000;frac=0.985;identificationQv=12
unitig_320 kinModCall . 66737 66737 11 - . context=AACCGTTGATATACCCAGATCCCCAGGATCGAGGCTAAACT;motif=RGATCY;coverage=19;IPDRatio=1.603;id=RGATCY
unitig_320 kinModCall m6A 66738 66738 37 + . context=GTTTAGCCTCGATCCTGGGGATCTGGGTATATCAACGGTTT;fracLow=0.689;motif=GATC;coverage=16;IPDRatio=6.77;id=GATC;fracUp=1.000;frac=0.981;identificationQv=30
unitig_320 kinModCall m6A 66739 66739 33 - . context=AAAACCGTTGATATACCCAGATCCCCAGGATCGAGGCTAAA;fracLow=0.667;motif=GATC;coverage=21;IPDRatio=6.16;id=GATC;fracUp=1.000;frac=0.922;identificationQv=5
unitig_320 kinModCall modified_base 66740 66740 30 + . context=TTAGCCTCGATCCTGGGGATCTGGGTATATCAACGGTTTTT;motif=RGATCY;coverage=15;IPDRatio=2.53;id=RGATCY
unitig_320 kinModCall modified_base 66818 66818 21 - . coverage=22;context=AAGAGTAGGGTAGTCATCCCTAAAAGCGCAGAAATCACCGT;IPDRatio=2.00
unitig_320 kinModCall modified_base 66846 66846 26 - . coverage=21;context=ACCGAGCGCTCGATTAGTATGGGTAACTAAGAGTAGGGTAG;IPDRatio=2.79
unitig_320 kinModCall modified_base 66858 66858 23 - . coverage=23;context=ATGATCGTCAATACCGAGCGCTCGATTAGTATGGGTAACTA;IPDRatio=2.20
unitig_320 kinModCall modified_base 66862 66862 26 - . coverage=22;context=ACCAATGATCGTCAATACCGAGCGCTCGATTAGTATGGGTA;IPDRatio=3.91
unitig_320 kinModCall m6A 66874 66874 35 + . context=TCGAGCGCTCGGTATTGACGATCATTGGTTTAGTTTGGGGG;fracLow=0.638;motif=GATC;coverage=18;IPDRatio=5.06;id=GATC;fracUp=1.000;frac=0.975;identificationQv=9
unitig_320 kinModCall m6A 66875 66875 53 - . context=TCCCCCAAACTAAACCAATGATCGTCAATACCGAGCGCTCG;fracLow=0.973;motif=GATC;coverage=23;IPDRatio=9.63;id=GATC;fracUp=1.000;frac=1.000;identificationQv=42
unitig_320 kinModCall . 67170 67170 4 - . context=GACTTCCTGAGATTGGGGATCCGTAGAAGGTAGCCATTTAA;motif=RGATCY;coverage=25;IPDRatio=1.087;id=RGATCY
unitig_320 kinModCall m6A 67171 67171 24 + . context=TAAATGGCTACCTTCTACGGATCCCCAATCTCAGGAAGTCA;fracLow=0.469;motif=GATC;coverage=14;IPDRatio=4.79;id=GATC;fracUp=1.000;frac=0.865;identificationQv=7
unitig_320 kinModCall m6A 67172 67172 47 - . context=TTGACTTCCTGAGATTGGGGATCCGTAGAAGGTAGCCATTT;fracLow=0.690;motif=GATC;coverage=25;IPDRatio=6.07;id=GATC;fracUp=1.000;frac=1.000;identificationQv=25
unitig_320 kinModCall m4C 67173 67173 31 + . context=AATGGCTACCTTCTACGGATCCCCAATCTCAGGAAGTCAAG;fracLow=0.999;motif=RGATCY;coverage=15;IPDRatio=3.96;id=RGATCY;fracUp=1.000;frac=0.999;identificationQv=13
unitig_320 kinModCall m6A 67192 67192 34 + . context=TCCCCAATCTCAGGAAGTCAAGAAAACTTTTCCCCCCGCAG;fracLow=0.916;motif=CAAGNNNNNNTTTC;coverage=15;IPDRatio=6.67;id=CAAGNNNNNNTTTC;fracUp=1.000;frac=1.000;identificationQv=24
unitig_320 kinModCall m6A 67201 67201 33 - . context=CAAAGACTTCTGCGGGGGGAAAAGTTTTCTTGACTTCCTGA;fracLow=0.650;coverage=26;IPDRatio=9.60;fracUp=1.000;frac=0.985;identificationQv=7
unitig_320 kinModCall modified_base 67306 67306 22 - . coverage=18;context=TTTTCTGGAATAATCAATGGGAGTGTCAATCTCTTGTCTCG;IPDRatio=3.26
unitig_320 kinModCall m6A 67495 67495 37 + . context=TATCCAGCAAGCTTTTGCTGATATCTCCTTAGTGTGGATTA;fracLow=0.787;motif=GATATC;coverage=15;IPDRatio=4.43;id=GATATC;fracUp=1.000;frac=1.000;identificationQv=25
unitig_320 kinModCall m6A 67498 67498 37 - . context=TCCTAATCCACACTAAGGAGATATCAGCAAAAGCTTGCTGG;fracLow=0.500;motif=GATATC;coverage=28;IPDRatio=3.52;id=GATATC;fracUp=1.000;frac=0.830;identificationQv=18
unitig_320 kinModCall m6A 67775 67775 29 + . context=ATTGTGGTTCTCACCGTACGATCAAGAATGGTTCTATTCCT;fracLow=0.687;motif=GATC;coverage=16;IPDRatio=5.64;id=GATC;fracUp=1.000;frac=0.988;identificationQv=13
unitig_320 kinModCall m6A 67776 67776 54 - . context=TAGGAATAGAACCATTCTTGATCGTACGGTGAGAACCACAA;fracLow=0.691;motif=GATC;coverage=27;IPDRatio=5.86;id=GATC;fracUp=1.000;frac=0.965;identificationQv=48
unitig_320 kinModCall modified_base 67794 67794 23 + . coverage=16;context=GATCAAGAATGGTTCTATTCCTAAGGGAAAACCCAAACGTC;IPDRatio=4.11
unitig_320 kinModCall modified_base 67798 67798 24 - . coverage=21;context=CCTTGACGTTTGGGTTTTCCCTTAGGAATAGAACCATTCTT;IPDRatio=3.77
unitig_320 kinModCall m6A 67844 67844 28 + . context=AATGTGGTCAACCGTTTGTGATCAATCCCACTAATAAAACC;fracLow=0.873;motif=GATC;coverage=17;IPDRatio=8.52;id=GATC;fracUp=1.000;frac=1.000;identificationQv=11
unitig_320 kinModCall m6A 67845 67845 46 - . context=AGGTTTTATTAGTGGGATTGATCACAAACGGTTGACCACAT;fracLow=0.740;motif=GATC;coverage=29;IPDRatio=6.98;id=GATC;fracUp=1.000;frac=1.000;identificationQv=67
unitig_320 kinModCall modified_base 67909 67909 22 - . coverage=29;context=ATTCCTCGTCAGGAAATTCGTTCGAGCAGGAGTTTATCAAT;IPDRatio=2.32
unitig_320 kinModCall modified_base 67999 67999 21 - . coverage=27;context=TCTGTTATCTTGACTTGGCGGGGAACTTGGCTAAATTTATT;IPDRatio=1.92
unitig_320 kinModCall modified_base 68155 68155 27 - . coverage=29;context=GCTGATTGACGACTTCTATCTCCGCGCATAGCAACCAATAA;IPDRatio=2.16
unitig_320 kinModCall modified_base 68186 68186 31 + . coverage=14;context=GTCAATCAGCCAAAAAACTTTGGGGCCAGTTTACCCGGTGT;IPDRatio=8.93
unitig_320 kinModCall m4C 68190 68190 42 - . context=GTAAACACCGGGTAAACTGGCCCCAAAGTTTTTTGGCTGAT;fracLow=0.809;motif=GGCC;coverage=29;IPDRatio=3.69;id=GGCC;fracUp=1.000;frac=1.000;identificationQv=25
unitig_320 kinModCall m4C 68191 68191 22 + . context=TCAGCCAAAAAACTTTGGGGCCAGTTTACCCGGTGTTTACC;fracLow=0.655;motif=GGCC;coverage=16;IPDRatio=2.98;id=GGCC;fracUp=1.000;frac=1.000;identificationQv=8
unitig_320 kinModCall modified_base 68201 68201 23 + . coverage=15;context=AACTTTGGGGCCAGTTTACCCGGTGTTTACCGACAATGCGC;IPDRatio=4.50
unitig_320 kinModCall m4C 68221 68221 22 + . context=CGGTGTTTACCGACAATGCGCGGTTGCTTACACAGACTTTT;fracLow=0.512;coverage=18;IPDRatio=3.35;fracUp=1.000;frac=0.997;identificationQv=4
unitig_320 kinModCall modified_base 68224 68224 42 - . coverage=29;context=CCCAAAAGTCTGTGTAAGCAACCGCGCATTGTCGGTAAACA;IPDRatio=2.99
unitig_320 kinModCall modified_base 68287 68287 21 - . coverage=28;context=TTTGACCAGTTTCTTTCCCGACCAGTCGATGGCGTTTACTA;IPDRatio=2.35
unitig_320 kinModCall modified_base 68489 68489 22 + . context=ATCACTACTACCGAATCACCACCGCAAAAGGAACTTTTGAG;motif=ACCACC;coverage=18;IPDRatio=3.17;id=ACCACC
unitig_320 kinModCall modified_base 68489 68489 26 - . coverage=29;context=CTCAAAAGTTCCTTTTGCGGTGGTGATTCGGTAGTAGTGAT;IPDRatio=2.12
unitig_320 kinModCall modified_base 68564 68564 22 - . coverage=27;context=GATAAAAATCTTGACAAAATGGGCGGGCGAGGGTAGAGTAG;IPDRatio=3.75
unitig_320 kinModCall modified_base 68642 68642 22 + . context=TCGATTAGGGATTGAGGGCGATCTCCCAGAGATGCGCGAAG;motif=GATC;coverage=15;IPDRatio=4.80;id=GATC
unitig_320 kinModCall m6A 68643 68643 52 - . context=CCTTCGCGCATCTCTGGGAGATCGCCCTCAATCCCTAATCG;fracLow=0.957;motif=GATC;coverage=28;IPDRatio=7.95;id=GATC;fracUp=1.000;frac=1.000;identificationQv=29
unitig_320 kinModCall modified_base 68661 68661 32 - . coverage=25;context=ACCCCAGAAAAGCGCACCCCTTCGCGCATCTCTGGGAGATC;IPDRatio=2.64
unitig_320 kinModCall m6A 68724 68724 38 + . context=AAGAAATACTCTAGCCGCCGATCGCTCTTTTCATTGGCCAA;fracLow=0.635;motif=GATC;coverage=18;IPDRatio=5.69;id=GATC;fracUp=1.000;frac=0.966;identificationQv=9
unitig_320 kinModCall m6A 68725 68725 51 - . context=TTTGGCCAATGAAAAGAGCGATCGGCGGCTAGAGTATTTCT;fracLow=0.723;motif=GATC;coverage=27;IPDRatio=6.90;id=GATC;fracUp=1.000;frac=0.930;identificationQv=28
unitig_320 kinModCall m4C 68740 68740 34 - . context=GTTATTTTGTTTGTCTTTGGCCAATGAAAAGAGCGATCGGC;fracLow=0.731;motif=GGCC;coverage=28;IPDRatio=3.72;id=GGCC;fracUp=1.000;frac=0.991;identificationQv=20
unitig_320 kinModCall m4C 68741 68741 25 + . context=CCGATCGCTCTTTTCATTGGCCAAAGACAAACAAAATAACT;fracLow=0.640;motif=GGCC;coverage=18;IPDRatio=4.03;id=GGCC;fracUp=1.000;frac=0.938;identificationQv=6
unitig_320 kinModCall m6A 68783 68783 37 - . context=CAACGGGAACACCGAAACGGAGACTATAACTATTTTAATGC;fracLow=0.600;motif=MCGRAG;coverage=28;IPDRatio=4.94;id=MCGRAG;fracUp=1.000;frac=0.853;identificationQv=28
unitig_320 kinModCall modified_base 68832 68832 28 + . context=CCCCTGATAGGATTTAATCGATCGCTTAACTCTAGAGCTAA;motif=GATC;coverage=18;IPDRatio=2.80;id=GATC
unitig_320 kinModCall m6A 68833 68833 51 - . context=TTTAGCTCTAGAGTTAAGCGATCGATTAAATCCTATCAGGG;fracLow=0.941;motif=GATC;coverage=29;IPDRatio=5.13;id=GATC;fracUp=1.000;frac=1.000;identificationQv=26
unitig_320 kinModCall modified_base 68887 68887 22 + . coverage=20;context=TTAATTGGAGCTATGTATGGAAGCGATCGAATTTAGGACGG;IPDRatio=3.03
unitig_320 kinModCall m6A 68892 68892 31 + . context=TGGAGCTATGTATGGAAGCGATCGAATTTAGGACGGTTATT;fracLow=0.498;motif=GATC;coverage=20;IPDRatio=5.39;id=GATC;fracUp=1.000;frac=0.969;identificationQv=3
unitig_320 kinModCall m6A 68893 68893 58 - . context=AAATAACCGTCCTAAATTCGATCGCTTCCATACATAGCTCC;fracLow=0.942;motif=GATC;coverage=32;IPDRatio=8.39;id=GATC;fracUp=1.000;frac=1.000;identificationQv=39
unitig_320 kinModCall m6A 69010 69010 51 + . context=TGACTCGGAAATCGTCCCCGATCCGAGCCAGAAAACTGAAA;fracLow=0.829;motif=GATC;coverage=20;IPDRatio=9.54;id=GATC;fracUp=1.000;frac=1.000;identificationQv=33
unitig_320 kinModCall m6A 69011 69011 50 - . context=TTTTCAGTTTTCTGGCTCGGATCGGGGACGATTTCCGAGTC;fracLow=0.718;motif=GATC;coverage=30;IPDRatio=5.56;id=GATC;fracUp=0.997;frac=0.989;identificationQv=34
unitig_320 kinModCall m6A 69079 69079 28 + . context=TACACGGGGATTTACATTCGATCGGGACGAGGCTAATGCCC;fracLow=0.547;motif=GATC;coverage=19;IPDRatio=7.12;id=GATC;fracUp=1.000;frac=0.863;identificationQv=8
unitig_320 kinModCall m6A 69080 69080 60 - . context=CGGGCATTAGCCTCGTCCCGATCGAATGTAAATCCCCGTGT;fracLow=0.985;motif=GATC;coverage=29;IPDRatio=7.80;id=GATC;fracUp=1.000;frac=1.000;identificationQv=21
unitig_320 kinModCall modified_base 69138 69138 21 + . coverage=19;context=ACTAATGTCTTAATTTGCGGGTATTCTGAGGATGAGCCGGA;IPDRatio=2.20
unitig_320 kinModCall modified_base 69153 69153 26 + . coverage=19;context=TGCGGGTATTCTGAGGATGAGCCGGATAAACGACAGCGAGC;IPDRatio=3.06
unitig_320 kinModCall m6A 69189 69189 36 + . context=CGAGCGATTGATTGTGTTCGATCAGGTGAGGCTTGGATTAG;fracLow=0.618;motif=GATC;coverage=19;IPDRatio=4.73;id=GATC;fracUp=1.000;frac=0.947;identificationQv=11
unitig_320 kinModCall m6A 69190 69190 45 - . context=ACTAATCCAAGCCTCACCTGATCGAACACAATCAATCGCTC;fracLow=0.626;motif=GATC;coverage=31;IPDRatio=3.48;id=GATC;fracUp=1.000;frac=0.954;identificationQv=42
unitig_320 kinModCall modified_base 69249 69249 21 - . coverage=32;context=GAATAGCTTAGGGAAAATTTCCGTTTTAATACATTTATCGT;IPDRatio=3.10
unitig_320 kinModCall modified_base 69361 69361 22 + . coverage=19;context=AGATGGCATTGAATCTAGCGGAACGTTATCAATATAGTTAC;IPDRatio=1.95
unitig_320 kinModCall . 69400 69400 16 - . context=GCCCGCTTCCAGAGCGCTGGCCAGTATTAAACTATCAAAGT;motif=GGCC;coverage=32;IPDRatio=1.806;id=GGCC
unitig_320 kinModCall m4C 69401 69401 22 + . context=CTTTGATAGTTTAATACTGGCCAGCGCTCTGGAAGCGGGCT;fracLow=0.203;motif=GGCC;coverage=21;IPDRatio=3.79;id=GGCC;fracUp=1.000;frac=0.789;identificationQv=4
unitig_320 kinModCall modified_base 69405 69405 23 - . coverage=31;context=TGACAGCCCGCTTCCAGAGCGCTGGCCAGTATTAAACTATC;IPDRatio=2.08
unitig_320 kinModCall modified_base 69451 69451 27 + . coverage=20;context=TCTACAGTGAAGATTTACAAGATGGTCAGCGAATCGAGAAT;IPDRatio=3.43
unitig_320 kinModCall modified_base 69456 69456 23 - . coverage=31;context=AATTGATTCTCGATTCGCTGACCATCTTGTAAATCTTCACT;IPDRatio=2.13
unitig_320 kinModCall m6A 69481 69481 44 + . context=GAATCGAGAATCAATTGATGATCGTTAATCCCTTTAGTTAA;fracLow=0.733;motif=GATC;coverage=20;IPDRatio=5.52;id=GATC;fracUp=1.000;frac=1.000;identificationQv=36
unitig_320 kinModCall m6A 69482 69482 44 - . context=CTTAACTAAAGGGATTAACGATCATCAATTGATTCTCGATT;fracLow=0.621;motif=GATC;coverage=28;IPDRatio=5.06;id=GATC;fracUp=1.000;frac=0.910;identificationQv=41
unitig_320 kinModCall m4C 69602 69602 28 + . context=CCCACCTTGATAAGGGGAGGCAGGGGGGATCAGTCGGTCAA;fracLow=0.786;coverage=19;IPDRatio=2.94;fracUp=0.988;frac=0.964;identificationQv=11
unitig_320 kinModCall m6A 69610 69610 42 + . context=GATAAGGGGAGGCAGGGGGGATCAGTCGGTCAAAATTACCC;fracLow=1.000;motif=GATC;coverage=20;IPDRatio=8.20;id=GATC;fracUp=1.000;frac=1.000;identificationQv=16
unitig_320 kinModCall m6A 69611 69611 66 - . context=AGGGTAATTTTGACCGACTGATCCCCCCTGCCTCCCCTTAT;fracLow=0.882;motif=GATC;coverage=29;IPDRatio=5.34;id=GATC;fracUp=1.000;frac=1.000;identificationQv=56
unitig_320 kinModCall m4C 69616 69616 23 + . context=GGGAGGCAGGGGGGATCAGTCGGTCAAAATTACCCTTCCAT;fracLow=0.733;coverage=20;IPDRatio=2.26;fracUp=1.000;frac=1.000;identificationQv=14
unitig_320 kinModCall modified_base 69635 69635 22 + . coverage=20;context=TCGGTCAAAATTACCCTTCCATTTTCCGGCCTTTGCACAAT;IPDRatio=1.77
unitig_320 kinModCall modified_base 69641 69641 25 + . coverage=17;context=AAAATTACCCTTCCATTTTCCGGCCTTTGCACAATAAACCG;IPDRatio=3.18
unitig_320 kinModCall . 69643 69643 13 - . context=GTCGGTTTATTGTGCAAAGGCCGGAAAATGGAAGGGTAATT;motif=GGCC;coverage=30;IPDRatio=1.421;id=GGCC
unitig_320 kinModCall m4C 69644 69644 27 + . context=ATTACCCTTCCATTTTCCGGCCTTTGCACAATAAACCGACC;fracLow=0.609;motif=GGCC;coverage=20;IPDRatio=3.26;id=GGCC;fracUp=1.000;frac=1.000;identificationQv=4
unitig_320 kinModCall modified_base 69646 69646 34 - . coverage=27;context=GGGGTCGGTTTATTGTGCAAAGGCCGGAAAATGGAAGGGTA;IPDRatio=3.23
unitig_320 kinModCall modified_base 69648 69648 36 - . coverage=30;context=CCGGGGTCGGTTTATTGTGCAAAGGCCGGAAAATGGAAGGG;IPDRatio=4.37
unitig_320 kinModCall modified_base 69667 69667 30 - . coverage=24;context=CTCGGTTTACTCTCCGTTGCCGGGGTCGGTTTATTGTGCAA;IPDRatio=4.18
unitig_320 kinModCall m6A 69675 69675 36 + . context=TAAACCGACCCCGGCAACGGAGAGTAAACCGAGAACCGTCG;fracLow=0.620;motif=MCGRAG;coverage=20;IPDRatio=6.95;id=MCGRAG;fracUp=1.000;frac=0.936;identificationQv=21
unitig_320 kinModCall modified_base 69724 69724 28 + . coverage=14;context=GGAACGGTGGGAGTACCAGCCGGGGTCAGGGAATAATTGGC;IPDRatio=7.11
unitig_320 kinModCall m6A 69753 69753 36 + . context=GGAATAATTGGCGAGAACGAAGAGTTCGCCGCCTGGAAGAG;fracLow=0.893;motif=MCGRAG;coverage=20;IPDRatio=6.37;id=MCGRAG;fracUp=1.000;frac=1.000;identificationQv=4
unitig_320 kinModCall m4C 69956 69956 33 - . context=TGTGGAAGTAGCTCAGCATCCCTATAAAACTCAAATCTTGG;fracLow=0.987;coverage=30;IPDRatio=2.51;fracUp=1.000;frac=0.988;identificationQv=9
unitig_320 kinModCall m6A 70040 70040 20 + . context=TACTCGCTACAGTCTAAAAGACGCGGTCTTGGGGGCATTTG;fracLow=0.191;coverage=17;IPDRatio=3.98;fracUp=0.889;frac=0.551;identificationQv=3
unitig_320 kinModCall m6A 70046 70046 51 - . context=AGCTAGCAAATGCCCCCAAGACCGCGTCTTTTAGACTGTAG;fracLow=0.837;coverage=31;IPDRatio=5.90;fracUp=1.000;frac=1.000;identificationQv=21
unitig_320 kinModCall modified_base 70406 70406 22 - . coverage=30;context=AGACAATTACAGGCAAAATAGCTTGATGGTGATAAGTTACC;IPDRatio=1.85
unitig_320 kinModCall modified_base 70461 70461 35 - . coverage=29;context=TCTTGAGGAGTGATAAATTCTGGTGGCAAGGAAATGACCGA;IPDRatio=4.19
unitig_320 kinModCall modified_base 70514 70514 21 - . coverage=27;context=TCGCTATCCAGCGTTTTGCCGCGTTTTGCTCACAGTCTTGT;IPDRatio=3.01
unitig_320 kinModCall modified_base 70521 70521 24 - . coverage=29;context=GCATGGCTCGCTATCCAGCGTTTTGCCGCGTTTTGCTCACA;IPDRatio=2.10
unitig_320 kinModCall modified_base 70526 70526 27 + . coverage=18;context=GCAAAACGCGGCAAAACGCTGGATAGCGAGCCATGCGTCCT;IPDRatio=2.71
unitig_320 kinModCall m4C 70556 70556 37 - . context=CTAAGAGGGTGATGGGCTGGCCTTCAAACCAGGACGCATGG;fracLow=0.717;motif=GGCC;coverage=28;IPDRatio=4.52;id=GGCC;fracUp=1.000;frac=1.000;identificationQv=15
unitig_320 kinModCall modified_base 70557 70557 27 + . context=CATGCGTCCTGGTTTGAAGGCCAGCCCATCACCCTCTTAGG;motif=GGCC;coverage=18;IPDRatio=3.92;id=GGCC
unitig_320 kinModCall modified_base 70626 70626 25 - . coverage=28;context=ACAAAGATAAAGTTGAAATGGTGTTCCAAACAATATTCAGC;IPDRatio=5.12
unitig_320 kinModCall modified_base 70788 70788 24 + . coverage=19;context=CGTTATCTCAATCAAGTCCCCCTGCGCGAACAACAACCCGC;IPDRatio=3.04
unitig_320 kinModCall modified_base 70797 70797 23 - . coverage=30;context=ACCAGTAAGGCGGGTTGTTGTTCGCGCAGGGGGACTTGATT;IPDRatio=2.14
unitig_320 kinModCall m6A 70832 70832 61 - . context=CCGACTCGCGCTTAACGGTCACCTCACACCAATTGACCAGT;fracLow=0.977;coverage=29;IPDRatio=4.45;fracUp=1.000;frac=1.000;identificationQv=44
unitig_320 kinModCall m6A 70834 70834 34 + . context=TGGTCAATTGGTGTGAGGTGACCGTTAAGCGCGAGTCGGAT;fracLow=0.822;coverage=20;IPDRatio=4.35;fracUp=1.000;frac=1.000;identificationQv=27
unitig_320 kinModCall modified_base 70846 70846 21 - . coverage=29;context=GAGAAGTTGACCATCCGACTCGCGCTTAACGGTCACCTCAC;IPDRatio=1.98
unitig_320 kinModCall m6A 70913 70913 41 - . context=CAGCAGCGCAGACCAGAATGACCCGTTGGGGAGTCAGGTCG;fracLow=0.644;coverage=29;IPDRatio=9.59;fracUp=0.995;frac=0.890;identificationQv=11
unitig_320 kinModCall modified_base 70928 70928 25 + . context=ACGGGTCATTCTGGTCTGCGCTGCTGGACGGAGCCGTTGGC;motif=GCWGC;coverage=21;IPDRatio=4.33;id=GCWGC
unitig_320 kinModCall m4C 70930 70930 33 - . context=TCGCCAACGGCTCCGTCCAGCAGCGCAGACCAGAATGACCC;fracLow=0.535;motif=GCWGC;coverage=29;IPDRatio=3.66;id=GCWGC;fracUp=1.000;frac=0.910;identificationQv=8
unitig_320 kinModCall m6A 70939 70939 38 + . context=TGGTCTGCGCTGCTGGACGGAGCCGTTGGCGAACCGAAAAT;fracLow=0.720;motif=MCGRAG;coverage=19;IPDRatio=6.53;id=MCGRAG;fracUp=1.000;frac=0.985;identificationQv=22
unitig_320 kinModCall modified_base 70977 70977 24 - . coverage=28;context=AAATGATAGCCCCGAGTTTTGAGCACATTGTGATTCTCATT;IPDRatio=2.46
unitig_320 kinModCall modified_base 70984 70984 25 + . coverage=20;context=ATCACAATGTGCTCAAAACTCGGGGCTATCATTTGGAGCAT;IPDRatio=2.96
unitig_320 kinModCall m6A 71013 71013 34 + . context=CATTTGGAGCATAATTTTGGACATGGTCAGCAACATTTGTC;fracLow=0.628;coverage=19;IPDRatio=4.01;fracUp=1.000;frac=0.986;identificationQv=12
unitig_320 kinModCall m6A 71019 71019 40 - . context=AAAGAGGACAAATGTTGCTGACCATGTCCAAAATTATGCTC;fracLow=0.604;coverage=27;IPDRatio=5.33;fracUp=1.000;frac=0.974;identificationQv=30
unitig_320 kinModCall modified_base 71037 71037 21 - . coverage=24;context=AGATTGAGGGTCAACAGAAAAGAGGACAAATGTTGCTGACC;IPDRatio=2.14
unitig_320 kinModCall modified_base 71052 71052 38 - . coverage=30;context=AATAAGAAAGCCAGGAGATTGAGGGTCAACAGAAAAGAGGA;IPDRatio=3.47
unitig_320 kinModCall m6A 71198 71198 45 + . context=GCTGTTTGAAGGCTGGCACCACCTTTTAGACTTTATGCTCG;fracLow=1.000;motif=ACCACC;coverage=19;IPDRatio=5.99;id=ACCACC;fracUp=1.000;frac=1.000;identificationQv=28
unitig_320 kinModCall modified_base 71224 71224 22 - . context=AACGCGAGTAACAGGGATGGCCTCATCGAGCATAAAGTCTA;motif=GGCC;coverage=28;IPDRatio=1.98;id=GGCC
unitig_320 kinModCall m4C 71225 71225 22 + . context=AGACTTTATGCTCGATGAGGCCATCCCTGTTACTCGCGTTA;fracLow=0.750;motif=GGCC;coverage=18;IPDRatio=8.04;id=GGCC;fracUp=1.000;frac=1.000;identificationQv=4
unitig_320 kinModCall modified_base 71229 71229 30 - . coverage=20;context=GAATTAACGCGAGTAACAGGGATGGCCTCATCGAGCATAAA;IPDRatio=4.50
unitig_320 kinModCall m4C 71242 71242 25 - . context=CCAAAATCAAGAAGAATTAACGCGAGTAACAGGGATGGCCT;fracLow=0.457;coverage=27;IPDRatio=2.47;fracUp=1.000;frac=0.945;identificationQv=7
unitig_320 kinModCall m4C 71348 71348 23 - . context=AGTGGATTCGGCTTTTCACCCCCTAACGTTGTTGGTCAGCA;fracLow=0.388;coverage=28;IPDRatio=2.20;fracUp=1.000;frac=0.953;identificationQv=5
unitig_320 kinModCall m6A 71413 71413 49 + . context=AGCGGCAAAATCTAGTCCCGATCCGTCTAAGGATAGCACCG;fracLow=1.000;motif=GATC;coverage=20;IPDRatio=8.26;id=GATC;fracUp=1.000;frac=1.000;identificationQv=26
unitig_320 kinModCall m6A 71414 71414 40 - . context=GCGGTGCTATCCTTAGACGGATCGGGACTAGATTTTGCCGC;fracLow=0.442;motif=GATC;coverage=27;IPDRatio=4.31;id=GATC;fracUp=1.000;frac=0.768;identificationQv=35
unitig_320 kinModCall modified_base 71433 71433 24 - . coverage=27;context=TGGTTCTGTAACGGGTCAGGCGGTGCTATCCTTAGACGGAT;IPDRatio=2.26
unitig_320 kinModCall modified_base 71468 71468 21 - . coverage=21;context=CCGTTCGTAGGTTCTTTTGCCGGTGTCATCTCTAGTGGTTC;IPDRatio=2.30
unitig_320 kinModCall m6A 71518 71518 35 - . context=TCAGTTCTATCAGTAATACCACCTTTAACGGCTCTCCCGCC;fracLow=0.618;motif=ACCACC;coverage=27;IPDRatio=5.66;id=ACCACC;fracUp=1.000;frac=0.924;identificationQv=4
unitig_320 kinModCall m6A 71574 71574 42 - . context=AACCATCACTGCGACGGTGGACGGAACCCTGCAACCGGATA;fracLow=0.625;motif=GGTGGA;coverage=26;IPDRatio=5.14;id=GGTGGA;fracUp=1.000;frac=0.947;identificationQv=45
unitig_320 kinModCall m6A 71605 71605 40 + . context=AGTGATGGTTCCTAAGCTGGAGGTGTAGGAAAAGTTAAAAG;fracLow=0.948;motif=GCTGDAG;coverage=19;IPDRatio=4.73;id=GCTGDAG;fracUp=1.000;frac=0.988;identificationQv=13
unitig_320 kinModCall modified_base 71748 71748 23 - . coverage=26;context=TTGACAAAATGGGCGGGGGGGGTAGAGTTCGGGGGAATTTA;IPDRatio=3.07
unitig_320 kinModCall modified_base 71753 71753 27 - . coverage=27;context=CAACCTTGACAAAATGGGCGGGGGGGGTAGAGTTCGGGGGA;IPDRatio=3.33
unitig_320 kinModCall m6A 71836 71836 27 + . context=TCGATTGGGGATTGAGGGCGATCTCCCAGAGATGCGCGAAG;fracLow=0.495;motif=GATC;coverage=21;IPDRatio=3.76;id=GATC;fracUp=1.000;frac=0.896;identificationQv=13
unitig_320 kinModCall m6A 71837 71837 52 - . context=CCTTCGCGCATCTCTGGGAGATCGCCCTCAATCCCCAATCG;fracLow=0.930;motif=GATC;coverage=28;IPDRatio=9.19;id=GATC;fracUp=1.000;frac=1.000;identificationQv=35
unitig_320 kinModCall modified_base 71855 71855 25 - . coverage=27;context=ACCCCAGAAAAGCGCACCCCTTCGCGCATCTCTGGGAGATC;IPDRatio=2.61
unitig_320 kinModCall modified_base 71881 71881 22 + . coverage=16;context=GCGCTTTTCTGGGGTGCGGGGAGCGATCGGTCAAATTGGCA;IPDRatio=4.00
unitig_320 kinModCall m6A 71882 71882 20 + . context=CGCTTTTCTGGGGTGCGGGGAGCGATCGGTCAAATTGGCAT;fracLow=0.326;coverage=20;IPDRatio=2.15;fracUp=1.000;frac=0.696;identificationQv=5
unitig_320 kinModCall m6A 71886 71886 31 + . context=TTTCTGGGGTGCGGGGAGCGATCGGTCAAATTGGCATACAC;fracLow=0.851;motif=GATC;coverage=20;IPDRatio=8.67;id=GATC;fracUp=1.000;frac=1.000;identificationQv=13
unitig_320 kinModCall m6A 71887 71887 63 - . context=AGTGTATGCCAATTTGACCGATCGCTCCCCGCACCCCAGAA;fracLow=0.987;motif=GATC;coverage=27;IPDRatio=7.24;id=GATC;fracUp=1.000;frac=1.000;identificationQv=27
unitig_320 kinModCall modified_base 71918 71918 26 + . coverage=19;context=GGCATACACTATAATTATTAGAGCGATCGATGTTTAAGTAG;IPDRatio=3.72
unitig_320 kinModCall m6A 71923 71923 44 + . context=ACACTATAATTATTAGAGCGATCGATGTTTAAGTAGGTAGG;fracLow=0.703;motif=GATC;coverage=20;IPDRatio=3.87;id=GATC;fracUp=1.000;frac=1.000;identificationQv=24
unitig_320 kinModCall m6A 71924 71924 64 - . context=GCCTACCTACTTAAACATCGATCGCTCTAATAATTATAGTG;fracLow=0.926;motif=GATC;coverage=27;IPDRatio=6.41;id=GATC;fracUp=1.000;frac=1.000;identificationQv=39
unitig_320 kinModCall modified_base 71928 71928 22 - . coverage=27;context=TAACGCCTACCTACTTAAACATCGATCGCTCTAATAATTAT;IPDRatio=1.66
unitig_320 kinModCall m6A 71981 71981 36 + . context=TGCCCCCCTTATTAAGGGTGATCCCCCCGCCTATCGGCACC;fracLow=0.505;motif=GATC;coverage=20;IPDRatio=4.46;id=GATC;fracUp=1.000;frac=0.990;identificationQv=17
unitig_320 kinModCall m6A 71982 71982 51 - . context=GGGTGCCGATAGGCGGGGGGATCACCCTTAATAAGGGGGGC;fracLow=0.911;motif=GATC;coverage=27;IPDRatio=5.29;id=GATC;fracUp=1.000;frac=1.000;identificationQv=59
unitig_320 kinModCall m6A 72027 72027 37 + . context=TATCAAGGGGGGCAGGGGGGATCGAACCTAAAATCCATTTT;fracLow=0.831;motif=GATC;coverage=19;IPDRatio=6.69;id=GATC;fracUp=1.000;frac=0.969;identificationQv=14
unitig_320 kinModCall m6A 72028 72028 55 - . context=AAAAATGGATTTTAGGTTCGATCCCCCCTGCCCCCCTTGAT;fracLow=0.854;motif=GATC;coverage=28;IPDRatio=5.21;id=GATC;fracUp=1.000;frac=1.000;identificationQv=39
unitig_320 kinModCall m6A 72103 72103 36 + . context=AGACAACAATAAAACTAGCGATCGATGCACGTGATCAGTAA;fracLow=0.641;motif=GATC;coverage=19;IPDRatio=5.36;id=GATC;fracUp=1.000;frac=0.913;identificationQv=18
unitig_320 kinModCall m6A 72104 72104 44 - . context=TTTACTGATCACGTGCATCGATCGCTAGTTTTATTGTTGTC;fracLow=0.668;motif=GATC;coverage=26;IPDRatio=4.87;id=GATC;fracUp=1.000;frac=0.931;identificationQv=39
unitig_320 kinModCall modified_base 72112 72112 22 - . coverage=28;context=AATTTAACTTTACTGATCACGTGCATCGATCGCTAGTTTTA;IPDRatio=2.25
unitig_320 kinModCall m6A 72116 72116 36 + . context=ACTAGCGATCGATGCACGTGATCAGTAAAGTTAAATTACGA;fracLow=1.000;motif=GATC;coverage=18;IPDRatio=5.39;id=GATC;fracUp=1.000;frac=1.000;identificationQv=31
unitig_320 kinModCall m6A 72117 72117 55 - . context=CTCGTAATTTAACTTTACTGATCACGTGCATCGATCGCTAG;fracLow=0.799;motif=GATC;coverage=26;IPDRatio=6.55;id=GATC;fracUp=1.000;frac=0.994;identificationQv=55
unitig_320 kinModCall modified_base 72158 72158 31 + . coverage=20;context=AGTTTTGGCAACGCCACTCGGACGCAGAAGACGCTCTTAGG;IPDRatio=6.50
unitig_320 kinModCall modified_base 72159 72159 33 - . coverage=27;context=CCCTAAGAGCGTCTTCTGCGTCCGAGTGGCGTTGCCAAAAC;IPDRatio=3.94
unitig_320 kinModCall m6A 72302 72302 33 + . context=ATTATGCTAAGAAAAAAGGGATCAGTTATGACACTGCTTGG;fracLow=0.557;motif=GATC;coverage=20;IPDRatio=4.60;id=GATC;fracUp=1.000;frac=0.812;identificationQv=14
unitig_320 kinModCall m6A 72303 72303 47 - . context=TCCAAGCAGTGTCATAACTGATCCCTTTTTTCTTAGCATAA;fracLow=0.905;motif=GATC;coverage=27;IPDRatio=8.17;id=GATC;fracUp=1.000;frac=1.000;identificationQv=40
unitig_320 kinModCall modified_base 72434 72434 21 - . coverage=26;context=TTGATTTTCTGAACTAGAAACTCGCGCATAAATAGCTACTT;IPDRatio=1.82
unitig_320 kinModCall m6A 72555 72555 37 + . context=AGTAGGAAGTGGAGTCAATGATCATCGAAAGCTATTATTAA;fracLow=0.644;motif=GATC;coverage=21;IPDRatio=5.02;id=GATC;fracUp=1.000;frac=0.888;identificationQv=28
unitig_320 kinModCall m6A 72556 72556 42 - . context=TTTAATAATAGCTTTCGATGATCATTGACTCCACTTCCTAC;fracLow=0.658;motif=GATC;coverage=26;IPDRatio=7.86;id=GATC;fracUp=1.000;frac=0.982;identificationQv=47
unitig_320 kinModCall m6A 72624 72624 38 + . context=GATTGTCGTAGAACATAAAGATCGTTTAAGCAGAGTAGGGT;fracLow=0.593;motif=GATC;coverage=21;IPDRatio=3.62;id=GATC;fracUp=1.000;frac=0.983;identificationQv=18
unitig_320 kinModCall m6A 72625 72625 36 - . context=AACCCTACTCTGCTTAAACGATCTTTATGTTCTACGACAAT;fracLow=0.653;motif=GATC;coverage=26;IPDRatio=5.01;id=GATC;fracUp=1.000;frac=0.898;identificationQv=38
unitig_320 kinModCall modified_base 72683 72683 26 - . context=TAGATTAACGACCTCTAGATCTCTATTTGTTTGAGTTAAAA;motif=RGATCY;coverage=27;IPDRatio=2.63;id=RGATCY
unitig_320 kinModCall m6A 72684 72684 51 + . context=TTTAACTCAAACAAATAGAGATCTAGAGGTCGTTAATCTAG;fracLow=0.946;motif=GATC;coverage=19;IPDRatio=10.22;id=GATC;fracUp=1.000;frac=1.000;identificationQv=41
unitig_320 kinModCall m6A 72685 72685 48 - . context=GCTAGATTAACGACCTCTAGATCTCTATTTGTTTGAGTTAA;fracLow=0.698;motif=GATC;coverage=25;IPDRatio=6.02;id=GATC;fracUp=1.000;frac=0.958;identificationQv=41
unitig_320 kinModCall . 72686 72686 18 + . context=TAACTCAAACAAATAGAGATCTAGAGGTCGTTAATCTAGCA;motif=RGATCY;coverage=17;IPDRatio=2.608;id=RGATCY
unitig_320 kinModCall m6A 72737 72737 45 - . context=TGAGTTAATTATGCTCACGAAGTCTTGCATTAAATCGTCTT;fracLow=0.581;motif=MCGRAG;coverage=24;IPDRatio=6.60;id=MCGRAG;fracUp=1.000;frac=0.865;identificationQv=24
unitig_320 kinModCall modified_base 72883 72883 27 + . coverage=21;context=ATTTAATCACAAAAATTATTCAGTAATTGATAAATTAGGAT;IPDRatio=3.92
unitig_320 kinModCall m6A 72950 72950 32 + . context=GCTGTTTATTTAAACCGTCAAGGTTTCTTTTCACATCAACC;fracLow=0.536;motif=CAAGNNNNNNTTTC;coverage=18;IPDRatio=4.66;id=CAAGNNNNNNTTTC;fracUp=1.000;frac=0.879;identificationQv=24
unitig_320 kinModCall modified_base 72959 72959 36 - . coverage=26;context=GTTAAAAATGGTTGATGTGAAAAGAAACCTTGACGGTTTAA;IPDRatio=5.01
unitig_320 kinModCall modified_base 72969 72969 25 - . coverage=24;context=CTCATTCATTGTTAAAAATGGTTGATGTGAAAAGAAACCTT;IPDRatio=2.95
unitig_320 kinModCall modified_base 72970 72970 23 - . coverage=26;context=ACTCATTCATTGTTAAAAATGGTTGATGTGAAAAGAAACCT;IPDRatio=2.17
unitig_320 kinModCall modified_base 73338 73338 24 + . coverage=25;context=CTTATTGTTTAGAGATTGTCTATGAACAACCATCCTCATCA;IPDRatio=2.03
unitig_320 kinModCall m4C 73411 73411 27 + . context=TTTAGGCTTAAATAACCTAGCTGCTGTTACCTCTAATATTC;fracLow=0.539;motif=GCWGC;coverage=22;IPDRatio=4.38;id=GCWGC;fracUp=1.000;frac=0.851;identificationQv=22
unitig_320 kinModCall m4C 73413 73413 39 - . context=GGGAATATTAGAGGTAACAGCAGCTAGGTTATTTAAGCCTA;fracLow=0.670;motif=GCWGC;coverage=35;IPDRatio=4.79;id=GCWGC;fracUp=1.000;frac=0.972;identificationQv=17
unitig_320 kinModCall m6A 73588 73588 52 + . context=AAAGCGTAATTGTAAGGTGGATTATTACCTCCACACCGCTA;fracLow=0.799;motif=GGTGGA;coverage=23;IPDRatio=7.69;id=GGTGGA;fracUp=1.000;frac=0.977;identificationQv=35
unitig_320 kinModCall modified_base 73806 73806 22 - . coverage=33;context=ACTACATTTAGAGGTATAGCTTTCATTAGTTTTTTTGACCT;IPDRatio=1.78
unitig_320 kinModCall m4C 73971 73971 38 - . context=CGGATTCCCGCTAAAGGCGGCCTCTCCGACTACCTTTCTTC;fracLow=0.598;motif=GGCC;coverage=34;IPDRatio=2.76;id=GGCC;fracUp=1.000;frac=0.975;identificationQv=17
unitig_320 kinModCall m4C 73972 73972 34 + . context=AAGAAAGGTAGTCGGAGAGGCCGCCTTTAGCGGGAATCCGA;fracLow=0.764;motif=GGCC;coverage=27;IPDRatio=3.19;id=GGCC;fracUp=1.000;frac=0.966;identificationQv=27
unitig_320 kinModCall m6A 74229 74229 52 + . context=CGGGAGTTAAGCAATGACGAAGGACTATTATTCGATTTACT;fracLow=0.792;motif=MCGRAG;coverage=24;IPDRatio=5.73;id=MCGRAG;fracUp=1.000;frac=1.000;identificationQv=44
unitig_320 kinModCall modified_base 74290 74290 39 + . context=ACGAGCGGAAATATTATCCGATCGCCCGAACAAATCCTACC;motif=GATC;coverage=23;IPDRatio=4.37;id=GATC
unitig_320 kinModCall m6A 74291 74291 52 - . context=CGGTAGGATTTGTTCGGGCGATCGGATAATATTTCCGCTCG;fracLow=0.843;motif=GATC;coverage=29;IPDRatio=4.31;id=GATC;fracUp=1.000;frac=1.000;identificationQv=39
unitig_320 kinModCall modified_base 74299 74299 35 - . coverage=28;context=TAACGTAGCGGTAGGATTTGTTCGGGCGATCGGATAATATT;IPDRatio=4.74
unitig_320 kinModCall m6A 74337 74337 59 + . context=TTAGAATCTTTACTGCATGAATTCGATATCGATAGGGAGTG;fracLow=0.622;motif=GAATTC;coverage=22;IPDRatio=7.39;id=GAATTC;fracUp=0.956;frac=0.790;identificationQv=40
unitig_320 kinModCall m6A 74338 74338 56 - . context=ACACTCCCTATCGATATCGAATTCATGCAGTAAAGATTCTA;fracLow=0.841;motif=GAATTC;coverage=27;IPDRatio=5.50;id=GAATTC;fracUp=1.000;frac=1.000;identificationQv=15
unitig_320 kinModCall m6A 74342 74342 49 + . context=ATCTTTACTGCATGAATTCGATATCGATAGGGAGTGTCTTG;fracLow=0.662;motif=GATATC;coverage=25;IPDRatio=5.10;id=GATATC;fracUp=1.000;frac=1.000;identificationQv=29
unitig_320 kinModCall m6A 74345 74345 55 - . context=CGACAAGACACTCCCTATCGATATCGAATTCATGCAGTAAA;fracLow=0.893;motif=GATATC;coverage=28;IPDRatio=5.08;id=GATATC;fracUp=1.000;frac=0.999;identificationQv=44
unitig_320 kinModCall m6A 74378 74378 48 + . context=TCTTGTCGATATTTTCGGCGATCGGGATAGAGTAGAATCGG;fracLow=0.742;motif=GATC;coverage=25;IPDRatio=7.13;id=GATC;fracUp=1.000;frac=1.000;identificationQv=32
unitig_320 kinModCall m6A 74379 74379 48 - . context=ACCGATTCTACTCTATCCCGATCGCCGAAAATATCGACAAG;fracLow=0.829;motif=GATC;coverage=27;IPDRatio=6.95;id=GATC;fracUp=1.000;frac=1.000;identificationQv=14
unitig_320 kinModCall m6A 74419 74419 51 + . context=TGATGCTGGGGAAACAGGCGATCGCTCCCTCTCAAGCCGAG;fracLow=0.876;motif=GATC;coverage=23;IPDRatio=7.20;id=GATC;fracUp=1.000;frac=1.000;identificationQv=41
unitig_320 kinModCall m6A 74420 74420 44 - . context=ACTCGGCTTGAGAGGGAGCGATCGCCTGTTTCCCCAGCATC;fracLow=0.830;motif=GATC;coverage=27;IPDRatio=5.66;id=GATC;fracUp=1.000;frac=1.000;identificationQv=33
unitig_320 kinModCall modified_base 74428 74428 29 - . coverage=26;context=GGCCAGAGACTCGGCTTGAGAGGGAGCGATCGCCTGTTTCC;IPDRatio=2.96
unitig_320 kinModCall m4C 74446 74446 30 - . context=TAAATGATTAAAAAATTCGGCCAGAGACTCGGCTTGAGAGG;fracLow=0.539;motif=GGCC;coverage=27;IPDRatio=2.89;id=GGCC;fracUp=1.000;frac=0.950;identificationQv=5
unitig_320 kinModCall . 74447 74447 16 + . context=CTCTCAAGCCGAGTCTCTGGCCGAATTTTTTAATCATTTAA;motif=GGCC;coverage=24;IPDRatio=2.628;id=GGCC
unitig_320 kinModCall m6A 74521 74521 50 - . context=TCTTCCCCCTCAGTCCCCGAAGGAAAAACGAGGCTACAAGA;fracLow=0.862;motif=MCGRAG;coverage=28;IPDRatio=7.47;id=MCGRAG;fracUp=1.000;frac=1.000;identificationQv=38
unitig_320 kinModCall m4C 74680 74680 25 - . context=GACTGTCAGCAACATCTCGGCCGACTGCATTATGGGTGTTG;fracLow=0.471;motif=GGCC;coverage=26;IPDRatio=2.62;id=GGCC;fracUp=1.000;frac=0.903;identificationQv=12
unitig_320 kinModCall m4C 74681 74681 20 + . context=AACACCCATAATGCAGTCGGCCGAGATGTTGCTGACAGTCC;fracLow=0.164;motif=GGCC;coverage=24;IPDRatio=3.02;id=GGCC;fracUp=1.000;frac=0.677;identificationQv=15
unitig_320 kinModCall modified_base 74727 74727 21 - . coverage=22;context=GTAACGTTTGGGTTGAAGCCCCCCGGTGCTTTTAAATACTC;IPDRatio=2.78
unitig_320 kinModCall modified_base 74748 74748 22 - . coverage=25;context=CTCAAGGCACTGAAAAACATGGTAACGTTTGGGTTGAAGCC;IPDRatio=5.57
unitig_320 kinModCall modified_base 74807 74807 27 + . coverage=24;context=CTGTGGCTATTGGCTATGGTCCTGGCCGGACTGGATTTGTT;IPDRatio=2.93
unitig_320 kinModCall modified_base 74807 74807 23 - . coverage=22;context=AACAAATCCAGTCCGGCCAGGACCATAGCCAATAGCCACAG;IPDRatio=2.35
unitig_320 kinModCall m4C 74810 74810 31 - . context=TAAAACAAATCCAGTCCGGCCAGGACCATAGCCAATAGCCA;fracLow=0.660;coverage=26;IPDRatio=2.43;fracUp=1.000;frac=1.000;identificationQv=14
unitig_320 kinModCall m4C 74811 74811 29 - . context=CTAAAACAAATCCAGTCCGGCCAGGACCATAGCCAATAGCC;fracLow=0.298;motif=GGCC;coverage=26;IPDRatio=3.03;id=GGCC;fracUp=1.000;frac=0.915;identificationQv=12
unitig_320 kinModCall . 74812 74812 15 + . context=GCTATTGGCTATGGTCCTGGCCGGACTGGATTTGTTTTAGT;motif=GGCC;coverage=23;IPDRatio=2.073;id=GGCC
unitig_320 kinModCall modified_base 74858 74858 23 + . coverage=21;context=TGTCCTCGCTTTACATTTATCGGGGACAGTTATCCACGATG;IPDRatio=2.09
unitig_320 kinModCall modified_base 74878 74878 21 + . coverage=23;context=CGGGGACAGTTATCCACGATGCCTCTCATAATTCTGCCCAT;IPDRatio=2.45
unitig_320 kinModCall m6A 75008 75008 35 + . context=GCACCATGCTCACGTTAACGATCCCGAAAATGATCCGGATC;fracLow=0.558;motif=GATC;coverage=25;IPDRatio=4.66;id=GATC;fracUp=1.000;frac=0.912;identificationQv=54
unitig_320 kinModCall m6A 75009 75009 51 - . context=TGATCCGGATCATTTTCGGGATCGTTAACGTGAGCATGGTG;fracLow=0.921;motif=GATC;coverage=21;IPDRatio=7.05;id=GATC;fracUp=1.000;frac=0.986;identificationQv=34
unitig_320 kinModCall modified_base 75017 75017 21 - . coverage=26;context=AGACAAAATGATCCGGATCATTTTCGGGATCGTTAACGTGA;IPDRatio=1.87
unitig_320 kinModCall m6A 75020 75020 29 + . context=CGTTAACGATCCCGAAAATGATCCGGATCATTTTGTCTCCA;fracLow=0.395;motif=GATC;coverage=22;IPDRatio=3.58;id=GATC;fracUp=1.000;frac=0.753;identificationQv=10
unitig_320 kinModCall m6A 75021 75021 47 - . context=GTGGAGACAAAATGATCCGGATCATTTTCGGGATCGTTAAC;fracLow=0.798;motif=GATC;coverage=26;IPDRatio=6.09;id=GATC;fracUp=1.000;frac=0.988;identificationQv=33
unitig_320 kinModCall m6A 75026 75026 31 + . context=CGATCCCGAAAATGATCCGGATCATTTTGTCTCCACTGGTG;fracLow=0.431;motif=GATC;coverage=24;IPDRatio=3.63;id=GATC;fracUp=0.937;frac=0.746;identificationQv=12
unitig_320 kinModCall m6A 75027 75027 51 - . context=CCACCAGTGGAGACAAAATGATCCGGATCATTTTCGGGATC;fracLow=0.880;motif=GATC;coverage=26;IPDRatio=9.04;id=GATC;fracUp=1.000;frac=1.000;identificationQv=32
unitig_320 kinModCall . 75048 75048 9 + . context=CATTTTGTCTCCACTGGTGGACCTTTGTGGATGATTGCGGC;motif=GGTGGA;coverage=25;IPDRatio=1.321;id=GGTGGA
unitig_320 kinModCall modified_base 75049 75049 48 - . coverage=20;context=GGCCGCAATCATCCACAAAGGTCCACCAGTGGAGACAAAAT;IPDRatio=4.49
unitig_320 kinModCall m4C 75067 75067 25 - . context=TTCATGATAAAAAAATCTGGCCGCAATCATCCACAAAGGTC;fracLow=0.523;motif=GGCC;coverage=26;IPDRatio=2.44;id=GGCC;fracUp=1.000;frac=0.834;identificationQv=22
unitig_320 kinModCall . 75068 75068 18 + . context=ACCTTTGTGGATGATTGCGGCCAGATTTTTTTATCATGAAA;motif=GGCC;coverage=25;IPDRatio=2.749;id=GGCC
unitig_320 kinModCall modified_base 75331 75331 26 - . coverage=20;context=AATCAGCAGATTTAAGAGGGGACTGGGGTAAACTCGGGCAT;IPDRatio=2.82
unitig_320 kinModCall modified_base 75383 75383 30 + . coverage=24;context=TTATCATCTCGTGCATCATCTTTGGCCGTCGATTCCCTGGT;IPDRatio=3.43
unitig_320 kinModCall m4C 75387 75387 22 - . context=TTGTACCAGGGAATCGACGGCCAAAGATGATGCACGAGATG;fracLow=0.403;motif=GGCC;coverage=25;IPDRatio=2.55;id=GGCC;fracUp=1.000;frac=0.931;identificationQv=6
unitig_320 kinModCall . 75388 75388 19 + . context=ATCTCGTGCATCATCTTTGGCCGTCGATTCCCTGGTACAAA;motif=GGCC;coverage=26;IPDRatio=2.691;id=GGCC
unitig_320 kinModCall modified_base 75388 75388 26 - . coverage=20;context=TTTGTACCAGGGAATCGACGGCCAAAGATGATGCACGAGAT;IPDRatio=2.62
unitig_320 kinModCall modified_base 75407 75407 23 - . coverage=24;context=CATAGTATGCCGGTTGGTATTTGTACCAGGGAATCGACGGC;IPDRatio=1.91
unitig_320 kinModCall modified_base 75417 75417 23 - . coverage=18;context=GGTTTAGTGGCATAGTATGCCGGTTGGTATTTGTACCAGGG;IPDRatio=1.99
unitig_320 kinModCall modified_base 75419 75419 21 + . coverage=23;context=CTGGTACAAATACCAACCGGCATACTATGCCACTAAACCGC;IPDRatio=2.40
unitig_320 kinModCall m6A 75561 75561 44 + . context=CATTCTTCTAAAACTTCTTGATCTCACTTATCGTAATGGTG;fracLow=0.647;motif=GATC;coverage=23;IPDRatio=6.11;id=GATC;fracUp=1.000;frac=0.964;identificationQv=36
unitig_320 kinModCall m6A 75562 75562 43 - . context=TCACCATTACGATAAGTGAGATCAAGAAGTTTTAGAAGAAT;fracLow=0.741;motif=GATC;coverage=24;IPDRatio=5.68;id=GATC;fracUp=1.000;frac=1.000;identificationQv=37
unitig_320 kinModCall . 75774 75774 17 - . context=CCCCGCTCCAATACCAACGGCCTCACCAAAGGTTAAAGACC;motif=GGCC;coverage=23;IPDRatio=1.79;id=GGCC
unitig_320 kinModCall m4C 75775 75775 31 + . context=GTCTTTAACCTTTGGTGAGGCCGTTGGTATTGGAGCGGGGG;fracLow=0.703;motif=GGCC;coverage=24;IPDRatio=4.17;id=GGCC;fracUp=1.000;frac=1.000;identificationQv=17
unitig_320 kinModCall modified_base 75841 75841 22 - . coverage=25;context=CTTGCTCTGGTGGCACAAATCGATAACGTTGTCTATTATCC;IPDRatio=1.98
unitig_320 kinModCall m6A 75957 75957 30 + . context=ACGGTTTTATCGAGGGACGAAGACGGCGGGAGTCGGGTTGG;fracLow=0.537;motif=MCGRAG;coverage=23;IPDRatio=3.89;id=MCGRAG;fracUp=1.000;frac=0.930;identificationQv=19
unitig_320 kinModCall modified_base 75978 75978 25 - . coverage=25;context=ACTTCTCCGGTTGGGACTGGACCAACCCGACTCCCGCCGTC;IPDRatio=2.01
unitig_320 kinModCall modified_base 75983 75983 29 + . coverage=25;context=CGGGAGTCGGGTTGGTCCAGTCCCAACCGGAGAAGTTAATT;IPDRatio=3.12
unitig_320 kinModCall modified_base 75984 75984 22 - . coverage=23;context=TAATTAACTTCTCCGGTTGGGACTGGACCAACCCGACTCCC;IPDRatio=3.50
unitig_320 kinModCall modified_base 75991 75991 25 - . coverage=21;context=AAAAAAATAATTAACTTCTCCGGTTGGGACTGGACCAACCC;IPDRatio=2.55
unitig_320 kinModCall . 75993 75993 9 + . context=GTTGGTCCAGTCCCAACCGGAGAAGTTAATTATTTTTTTGG;motif=MCGRAG;coverage=26;IPDRatio=1.554;id=MCGRAG
unitig_320 kinModCall modified_base 75993 75993 34 - . coverage=27;context=CCAAAAAAATAATTAACTTCTCCGGTTGGGACTGGACCAAC;IPDRatio=3.12
unitig_320 kinModCall m6A 76026 76026 49 - . context=TCCATTCAAGAAACCGCCGAAGTGGGACGCAGACCAAAAAA;fracLow=0.631;motif=MCGRAG;coverage=27;IPDRatio=6.55;id=MCGRAG;fracUp=1.000;frac=0.988;identificationQv=30
unitig_320 kinModCall m6A 76093 76093 32 - . context=TAACTATATAGTGGCATCGGAAGCAGTGGCTAAAGTCGCTC;fracLow=0.426;coverage=26;IPDRatio=2.52;fracUp=1.000;frac=0.796;identificationQv=4
unitig_320 kinModCall m4C 76142 76142 27 + . context=GGTGTTGGTAATATTGACTACCCGCTCGCGAGTGATAATCG;fracLow=0.272;coverage=25;IPDRatio=2.61;fracUp=1.000;frac=0.817;identificationQv=8
unitig_320 kinModCall modified_base 76152 76152 23 + . coverage=25;context=ATATTGACTACCCGCTCGCGAGTGATAATCGCCATCTCGTC;IPDRatio=2.41
unitig_320 kinModCall modified_base 76340 76340 24 - . coverage=25;context=TCGCCCTAATCCTCAAACACTATGCCCCGTTTATTTCCTCG;IPDRatio=2.08
unitig_320 kinModCall modified_base 76448 76448 22 - . coverage=24;context=TAGTGCCAGTGAAACAATCGAGTAATCGCGATGGGGGACAA;IPDRatio=2.99
unitig_320 kinModCall modified_base 76474 76474 27 + . coverage=25;context=GTTTCACTGGCACTATCGAGGGACTAGCATGGACAAAAGCG;IPDRatio=2.88
unitig_320 kinModCall m4C 76493 76493 23 + . context=GGGACTAGCATGGACAAAAGCGGGGGAGATGCTGGGGAGAA;fracLow=0.371;coverage=27;IPDRatio=2.14;fracUp=1.000;frac=0.914;identificationQv=7
unitig_320 kinModCall modified_base 76582 76582 22 - . coverage=24;context=GAGAAAATGCTATGATTCGGGTTGAATTTACCAAGTTTATT;IPDRatio=2.40
unitig_320 kinModCall m6A 76686 76686 42 + . context=GCTGTGCAAAGTCTAGGTTGATCCTTTAGCTATTTTTGCTT;fracLow=0.738;motif=GATC;coverage=22;IPDRatio=5.34;id=GATC;fracUp=1.000;frac=0.955;identificationQv=43
unitig_320 kinModCall m6A 76687 76687 49 - . context=CAAGCAAAAATAGCTAAAGGATCAACCTAGACTTTGCACAG;fracLow=0.706;motif=GATC;coverage=25;IPDRatio=3.71;id=GATC;fracUp=1.000;frac=0.974;identificationQv=32
unitig_320 kinModCall m6A 76733 76733 44 + . context=TCTAGAATAACAGGGGTATGATCGCTAGGTTTTTCTTGTTT;fracLow=0.451;motif=GATC;coverage=25;IPDRatio=3.08;id=GATC;fracUp=1.000;frac=0.875;identificationQv=34
unitig_320 kinModCall m6A 76734 76734 60 - . context=AAAACAAGAAAAACCTAGCGATCATACCCCTGTTATTCTAG;fracLow=0.902;motif=GATC;coverage=25;IPDRatio=6.05;id=GATC;fracUp=1.000;frac=0.992;identificationQv=45
unitig_320 kinModCall modified_base 76758 76758 28 + . coverage=26;context=TAGGTTTTTCTTGTTTTCTGGGTTCTCGATCGATCAGACAA;IPDRatio=3.03
unitig_320 kinModCall m6A 76766 76766 26 + . context=TCTTGTTTTCTGGGTTCTCGATCGATCAGACAATTAACGGC;fracLow=0.591;motif=GATC;coverage=25;IPDRatio=3.10;id=GATC;fracUp=1.000;frac=0.930;identificationQv=7
unitig_320 kinModCall m6A 76767 76767 63 - . context=AGCCGTTAATTGTCTGATCGATCGAGAACCCAGAAAACAAG;fracLow=0.935;motif=GATC;coverage=26;IPDRatio=8.50;id=GATC;fracUp=1.000;frac=1.000;identificationQv=33
unitig_320 kinModCall m6A 76770 76770 59 + . context=GTTTTCTGGGTTCTCGATCGATCAGACAATTAACGGCTTTT;fracLow=0.931;motif=GATC;coverage=26;IPDRatio=6.33;id=GATC;fracUp=1.000;frac=1.000;identificationQv=66
unitig_320 kinModCall m6A 76771 76771 73 - . context=AAAAAGCCGTTAATTGTCTGATCGATCGAGAACCCAGAAAA;fracLow=1.000;motif=GATC;coverage=26;IPDRatio=7.55;id=GATC;fracUp=1.000;frac=1.000;identificationQv=32
unitig_320 kinModCall modified_base 76784 76784 24 - . coverage=19;context=CCTCAGCTATACGAAAAAGCCGTTAATTGTCTGATCGATCG;IPDRatio=3.02
unitig_320 kinModCall m6A 76820 76820 45 + . context=TGAGGAGTTAAATAAAGATGATCGATTCGCCAACCTCGGTT;fracLow=0.747;motif=GATC;coverage=25;IPDRatio=5.37;id=GATC;fracUp=1.000;frac=1.000;identificationQv=35
unitig_320 kinModCall m6A 76821 76821 40 - . context=TAACCGAGGTTGGCGAATCGATCATCTTTATTTAACTCCTC;fracLow=0.687;motif=GATC;coverage=23;IPDRatio=9.25;id=GATC;fracUp=1.000;frac=0.975;identificationQv=19
unitig_320 kinModCall m6A 76853 76853 47 + . context=CCTCGGTTACGAGCAAAACCACCGCTGCGATAATCCCACCA;fracLow=0.675;motif=ACCACC;coverage=24;IPDRatio=6.27;id=ACCACC;fracUp=1.000;frac=0.961;identificationQv=40
unitig_320 kinModCall m4C 76854 76854 42 + . context=CTCGGTTACGAGCAAAACCACCGCTGCGATAATCCCACCAA;fracLow=0.633;coverage=26;IPDRatio=5.11;fracUp=1.000;frac=0.980;identificationQv=8
unitig_320 kinModCall m4C 76856 76856 23 - . context=AGTTGGTGGGATTATCGCAGCGGTGGTTTTGCTCGTAACCG;fracLow=0.874;coverage=25;IPDRatio=1.92;fracUp=1.000;frac=1.000;identificationQv=16
unitig_320 kinModCall modified_base 76857 76857 28 + . context=GGTTACGAGCAAAACCACCGCTGCGATAATCCCACCAACTA;motif=GCWGC;coverage=26;IPDRatio=3.09;id=GCWGC
unitig_320 kinModCall . 76859 76859 25 - . context=TATAGTTGGTGGGATTATCGCAGCGGTGGTTTTGCTCGTAA;motif=GCWGC;coverage=25;IPDRatio=2.252;id=GCWGC
unitig_320 kinModCall . 76888 76888 16 + . context=CCACCAACTATAATGTCCTGCTGCCGAGGTGAATTTTCTAA;motif=GCWGC;coverage=24;IPDRatio=2.061;id=GCWGC
unitig_320 kinModCall m4C 76890 76890 27 - . context=CTTTAGAAAATTCACCTCGGCAGCAGGACATTATAGTTGGT;fracLow=0.688;motif=GCWGC;coverage=25;IPDRatio=2.83;id=GCWGC;fracUp=1.000;frac=1.000;identificationQv=34
unitig_320 kinModCall m6A 76967 76967 37 + . context=GCTTCTCTTTCTTTAGCTGAAGACATAATATGATTTTCTTT;fracLow=0.624;motif=GCTGDAG;coverage=24;IPDRatio=4.36;id=GCTGDAG;fracUp=1.000;frac=0.928;identificationQv=27
unitig_320 kinModCall m6A 76997 76997 33 + . context=TGATTTTCTTTGCCCTTGGGATCATAAATATCTTTATCTTC;fracLow=0.442;motif=GATC;coverage=27;IPDRatio=3.82;id=GATC;fracUp=1.000;frac=0.740;identificationQv=41
unitig_320 kinModCall m6A 76998 76998 45 - . context=AGAAGATAAAGATATTTATGATCCCAAGGGCAAAGAAAATC;fracLow=0.641;motif=GATC;coverage=25;IPDRatio=6.45;id=GATC;fracUp=1.000;frac=0.907;identificationQv=19
unitig_320 kinModCall m6A 77213 77213 34 - . context=TTAACGGGAGAACTAGACGAACAAAAACGTTTAATTACTGG;fracLow=0.519;motif=GACGNAC;coverage=24;IPDRatio=5.06;id=GACGNAC;fracUp=1.000;frac=0.939;identificationQv=20
unitig_320 kinModCall m6A 77268 77268 34 + . context=TTGGACTAAATCCCACAGTGATATCGTCCATCGGTTTTCGG;fracLow=0.710;motif=GATATC;coverage=27;IPDRatio=3.47;id=GATATC;fracUp=1.000;frac=0.895;identificationQv=32
unitig_320 kinModCall m6A 77271 77271 35 - . context=TAGCCGAAAACCGATGGACGATATCACTGTGGGATTTAGTC;fracLow=0.562;motif=GATATC;coverage=25;IPDRatio=4.02;id=GATATC;fracUp=1.000;frac=0.959;identificationQv=7
unitig_320 kinModCall m6A 77378 77378 49 + . context=GCTTCTCTGGGAAAATCTCGATCGATTACCTTAGTTTCTTG;fracLow=0.999;motif=GATC;coverage=28;IPDRatio=4.86;id=GATC;fracUp=1.000;frac=0.999;identificationQv=21
unitig_320 kinModCall m6A 77379 77379 50 - . context=GCAAGAAACTAAGGTAATCGATCGAGATTTTCCCAGAGAAG;fracLow=0.800;motif=GATC;coverage=25;IPDRatio=5.02;id=GATC;fracUp=1.000;frac=1.000;identificationQv=47
unitig_320 kinModCall modified_base 77396 77396 21 + . coverage=28;context=CGATCGATTACCTTAGTTTCTTGCAAGCACAAAACCTCAAC;IPDRatio=1.98
unitig_320 kinModCall m4C 77457 77457 44 + . context=TAATTACCTGCTCTTGTCGGCTGCGAATCGAGTTGACATTC;fracLow=0.538;motif=GCWGC;coverage=26;IPDRatio=3.58;id=GCWGC;fracUp=0.996;frac=0.854;identificationQv=28
unitig_320 kinModCall m4C 77459 77459 29 - . context=TGGAATGTCAACTCGATTCGCAGCCGACAAGAGCAGGTAAT;fracLow=0.785;motif=GCWGC;coverage=23;IPDRatio=3.99;id=GCWGC;fracUp=1.000;frac=1.000;identificationQv=18
unitig_320 kinModCall m6A 77548 77548 36 + . context=CAGCAAAACTACTGCGACGCACAAACTCAAAGGGACCGGCG;fracLow=0.536;motif=GACGNAC;coverage=27;IPDRatio=4.24;id=GACGNAC;fracUp=1.000;frac=0.823;identificationQv=11
unitig_320 kinModCall modified_base 77561 77561 29 + . coverage=20;context=GCGACGCACAAACTCAAAGGGACCGGCGATCGAACCCCAGA;IPDRatio=4.92
unitig_320 kinModCall m4C 77564 77564 35 + . context=ACGCACAAACTCAAAGGGACCGGCGATCGAACCCCAGACTA;fracLow=0.803;coverage=20;IPDRatio=7.06;fracUp=1.000;frac=1.000;identificationQv=23
unitig_320 kinModCall modified_base 77564 77564 23 - . coverage=23;context=TAGTCTGGGGTTCGATCGCCGGTCCCTTTGAGTTTGTGCGT;IPDRatio=3.19
unitig_320 kinModCall m6A 77569 77569 37 + . context=CAAACTCAAAGGGACCGGCGATCGAACCCCAGACTAATTGA;fracLow=0.969;motif=GATC;coverage=28;IPDRatio=7.58;id=GATC;fracUp=1.000;frac=1.000;identificationQv=18
unitig_320 kinModCall m6A 77570 77570 40 - . context=ATCAATTAGTCTGGGGTTCGATCGCCGGTCCCTTTGAGTTT;fracLow=0.356;motif=GATC;coverage=24;IPDRatio=5.51;id=GATC;fracUp=1.000;frac=0.892;identificationQv=18
unitig_320 kinModCall m6A 77589 77589 57 + . context=ATCGAACCCCAGACTAATTGATCGGTTTCGGGATCTAAACC;fracLow=0.691;motif=GATC;coverage=28;IPDRatio=4.55;id=GATC;fracUp=1.000;frac=0.968;identificationQv=49
unitig_320 kinModCall m6A 77590 77590 34 - . context=CGGTTTAGATCCCGAAACCGATCAATTAGTCTGGGGTTCGA;fracLow=0.408;motif=GATC;coverage=23;IPDRatio=3.81;id=GATC;fracUp=1.000;frac=0.889;identificationQv=28
unitig_320 kinModCall m4C 77600 77600 25 - . context=GCGTTGATCGCGGTTTAGATCCCGAAACCGATCAATTAGTC;fracLow=0.478;motif=RGATCY;coverage=24;IPDRatio=2.50;id=RGATCY;fracUp=1.000;frac=0.980;identificationQv=8
unitig_320 kinModCall m6A 77601 77601 46 + . context=ACTAATTGATCGGTTTCGGGATCTAAACCGCGATCAACGCT;fracLow=0.660;motif=GATC;coverage=27;IPDRatio=6.12;id=GATC;fracUp=1.000;frac=1.000;identificationQv=26
unitig_320 kinModCall m6A 77602 77602 47 - . context=TAGCGTTGATCGCGGTTTAGATCCCGAAACCGATCAATTAG;fracLow=0.998;motif=GATC;coverage=21;IPDRatio=6.94;id=GATC;fracUp=1.000;frac=0.998;identificationQv=41
unitig_320 kinModCall modified_base 77603 77603 32 + . context=TAATTGATCGGTTTCGGGATCTAAACCGCGATCAACGCTAA;motif=RGATCY;coverage=27;IPDRatio=2.43;id=RGATCY
unitig_320 kinModCall m6A 77613 77613 54 + . context=GTTTCGGGATCTAAACCGCGATCAACGCTAATTAATCCCTG;fracLow=0.635;motif=GATC;coverage=29;IPDRatio=4.57;id=GATC;fracUp=1.000;frac=0.931;identificationQv=43
unitig_320 kinModCall m6A 77614 77614 52 - . context=ACAGGGATTAATTAGCGTTGATCGCGGTTTAGATCCCGAAA;fracLow=0.849;motif=GATC;coverage=24;IPDRatio=7.93;id=GATC;fracUp=1.000;frac=0.975;identificationQv=35
unitig_320 kinModCall m6A 77713 77713 44 + . context=ATTGTTTCCCCGGTTTCACCACCCCTTTAAAACTGTTACCT;fracLow=0.678;motif=ACCACC;coverage=28;IPDRatio=3.84;id=ACCACC;fracUp=1.000;frac=0.982;identificationQv=20
unitig_320 kinModCall modified_base 77760 77760 40 + . coverage=19;context=GTTACATTCATATCACAACCCGGCATCGGTTCTAATAGGTC;IPDRatio=4.89
unitig_320 kinModCall modified_base 77935 77935 29 - . context=CAGTTTATTTTTAGAGCAGGCCTACGATTTTATGCTCAATA;motif=GGCC;coverage=23;IPDRatio=3.49;id=GGCC
unitig_320 kinModCall m4C 77936 77936 33 + . context=ATTGAGCATAAAATCGTAGGCCTGCTCTAAAAATAAACTGG;fracLow=0.753;motif=GGCC;coverage=29;IPDRatio=5.79;id=GGCC;fracUp=1.000;frac=1.000;identificationQv=23
unitig_320 kinModCall modified_base 78130 78130 22 + . coverage=27;context=ATATTTTAATGGTTATTAGCTAGCAGCCATTAGCTAGTTAA;IPDRatio=2.43
unitig_320 kinModCall modified_base 78133 78133 36 + . context=TTTTAATGGTTATTAGCTAGCAGCCATTAGCTAGTTAATCG;motif=GCWGC;coverage=26;IPDRatio=4.32;id=GCWGC
unitig_320 kinModCall m4C 78135 78135 33 - . context=AGCGATTAACTAGCTAATGGCTGCTAGCTAATAACCATTAA;fracLow=0.534;motif=GCWGC;coverage=16;IPDRatio=4.29;id=GCWGC;fracUp=0.980;frac=0.927;identificationQv=16
unitig_320 kinModCall modified_base 78172 78172 22 + . coverage=26;context=CGCTCTGATAAATTTTCACTGATTACTGATAACTATGCCCC;IPDRatio=1.95
unitig_320 kinModCall m6A 78226 78226 33 + . context=GTGCGATTACTTTAATTTCGATATCGGCACTAACTTCGGGA;fracLow=0.439;motif=GATATC;coverage=23;IPDRatio=3.43;id=GATATC;fracUp=1.000;frac=0.901;identificationQv=26
unitig_320 kinModCall m6A 78229 78229 48 - . context=CCATCCCGAAGTTAGTGCCGATATCGAAATTAAAGTAATCG;fracLow=0.988;motif=GATATC;coverage=20;IPDRatio=5.07;id=GATATC;fracUp=1.000;frac=1.000;identificationQv=46
unitig_320 kinModCall m6A 78240 78240 44 - . context=CAAGTCAAACTCCATCCCGAAGTTAGTGCCGATATCGAAAT;fracLow=0.659;motif=MCGRAG;coverage=20;IPDRatio=4.64;id=MCGRAG;fracUp=1.000;frac=0.973;identificationQv=6
unitig_320 kinModCall m4C 78244 78244 27 - . context=AGTACAAGTCAAACTCCATCCCGAAGTTAGTGCCGATATCG;fracLow=0.466;coverage=21;IPDRatio=3.08;fracUp=1.000;frac=0.909;identificationQv=9
unitig_320 kinModCall m6A 78286 78286 47 + . context=TATAGACTCCCAATTGACCGATATCGGGGACGGTAATACCA;fracLow=0.801;motif=GATATC;coverage=27;IPDRatio=5.17;id=GATATC;fracUp=1.000;frac=1.000;identificationQv=29
unitig_320 kinModCall m6A 78289 78289 42 - . context=CCGTGGTATTACCGTCCCCGATATCGGTCAATTGGGAGTCT;fracLow=0.722;motif=GATATC;coverage=21;IPDRatio=5.65;id=GATATC;fracUp=1.000;frac=0.986;identificationQv=21
unitig_320 kinModCall m6A 78312 78312 36 + . context=GGGACGGTAATACCACGGCGATCGATTTCTAATTTAGCATT;fracLow=0.548;motif=GATC;coverage=26;IPDRatio=3.93;id=GATC;fracUp=1.000;frac=0.824;identificationQv=24
[truncated: 166,675 more rows]
