# Supplementary material for: Complete genome sequence and genomic characterization of Microcystis panniformis FACHB 1757 by third-generation sequencing
Source: Stand Genomic Sci. 2016 Jan 28;11:11. doi: 10.1186/s40793-016-0130-5 (PMC4730716; doi:10.1186/s40793-016-0130-5)
Supplement: Additional file 4: — Annotation of three candidate CRISPR clusters on the chromosome sequence and one CRISPR cluster on the plasmid using strict parameters. (XLSX 14 kb) [file 40793_2016_130_MOESM4_ESM.xlsx]

## Sheet: Additional file 4
Sequence 'unitig_320' (5686839 bp)
CRISPR 1 Range: 1767392 - 1767728
POSITION REPEAT SPACER
-------- ------------------------------------ ---------------------------------------
1767392 TTTTTCAACTAATACTATTTGACCTAATAGGTAAGG AATAAGAGTAGGGCTAATTCATGAATTAGCCCTACTTTTTTA [ 36	42 ]
1767470 GGTTCCAACTAATCCTATTTGACTTAATAGGTAAGG TCGAAAGGAACCGAAGCGTCACGCCAAGGCGATTCAAGG [ 36	39 ]
1767545 GTTTCCAACTAATCCTATTTGACCTAATAGGTAAGG AAAGAACGGTTATATGTCAAAATATACCGTTTCTAAACT [ 36	39 ]
1767620 GTTTCCAACTAATCCTATTTGACCTAATAGGTAAGG TGGGGTTTCCGGTCATTACGAACCCCGAGGCGATTGC [ 36	37 ]
1767693 GTTTCCAACTAATCCTATTTGACCTAATAGGTAAGG
-------- ------------------------------------ ---------------------------------------
Repeats: 5 Average Length: 36 Average Length: 39
CRISPR 2 Range: 1777512 - 1778456
POSITION REPEAT SPACER
-------- ------------------------------------ ---------------------------------------
1777512 CCTTACCTATTAGGTCAAATAGGATTAGTTGGAAAC TTCTGTTTCTGATTCCGCTGCGATAAGAAGACTAAATGATGTGA [ 36	44 ]
1777592 CCTTACCTATTAGGTCAAATAGGATTAGTTGGAAAC CCAGTTACTTAAATCTCGCTGCCGGTCATTGCCTTTACCAC [ 36	41 ]
1777669 CCTTACCTATTAGGTCAAATAGGATTAGTTGGAAAC TAAAAAAGTAGGGCTAATTCATGAATTAGCCCTACTCTTACT [ 36	42 ]
1777747 CCTTACCTATTAGGTTAAATAGGATTAGTTGGAAAC TTGTCAGGAGCAGTGCCACCAGGTAACTCCTCGTAA [ 36	36 ]
1777819 CCTTACCTATTAGGTCAAATAGGATTAGTTGGAAAC CCAGTTACTTAAATCTCGCTGCCGGTCATTGCCTTTACCAC [ 36	41 ]
1777896 CCTTACCTATTAGGTCAAATAGGATTAGTTGGAAAC TAAAAAAGTAGGGCTAATTCATGAATTAGCCCTACTCTTACT [ 36	42 ]
1777974 CCTTACCTATTAGGTTAAATAGGATTAGTTGGAAAC TTGTCAGGAGCAGTGCCACCAGGTAACTCCTCGTAA [ 36	36 ]
1778046 CCTTACCTATTAGGTCAAATAGGATTAGTTGGAAAC ATAAACTGGAGAATATCTTTTCCCCATTTACCTTTTTT [ 36	38 ]
1778120 CCTTACCTATTAGGTCAAATAGGATTAGTTGGAAAC TAAAAAAGTAGGGCTAATTCATGAATTAGCCCTACTCTTACT [ 36	42 ]
1778198 CCTTACCTATTAGGTCAAATAGGATTAGTTGGAAAC ATTTCGTTGTTTGTGGAGCCAGTCCCAACCATTTGA [ 36	36 ]
1778270 CCTTACCTATTAGGTCAAATAGGATTAGTTGGAAAC TCTGGATAATTTTGTTGGCAAAAATCTAGGATTTTTT [ 36	37 ]
1778343 CCTTACCTATTATGTCAAAGAGGATTAGTTGGAAAC TAAAAAAGTAGGGCTAATTCATGAATTAGCCCTACTCTTACT [ 36	42 ]
1778421 CCTTACCTATTAGGTCAAATAGGATTAGTTGGAAAC
-------- ------------------------------------ ---------------------------------------
Repeats: 13 Average Length: 36 Average Length: 39
CRISPR 3 Range: 4009845 - 4010015
POSITION REPEAT SPACER
-------- -------------------------- ----------------------------------------------
4009845 GGGGGATCTACCCTTGATAAGGGGGG ATCCCCCCTTAATCCCCCCCTTATTAAGGGGGTGCCGATAGGCG [ 26	44 ]
4009915 GGGGGATCTACCCTTGATAAGGGGGG TGCCGATAGGCGGGGGGATCTACCCTTAATAAGGGGGGCGCCGATAGGC [ 26	49 ]
4009990 GGGGGATCTACCCTTGATAAGGGGGG
-------- -------------------------- ----------------------------------------------
Repeats: 3 Average Length: 26 Average Length: 46
CRISPR 4 Range: 4670020 - 4674979
POSITION REPEAT SPACER
-------- ------------------------------------- -----------------------------------
4670020 GTTCCAATTAATCTTAAACCCTATTAGGGATTGAAAC AAGGGCGTGCGGCCATTGCCCTATCAGGAATTTATAA [ 37	37 ]
4670094 GTTCCAATTAATCTTAAACCCTATTAGGGATTGAAAC GTTTTTCCGATTAATGCCGGAAATTCTAAAAATA [ 37	34 ]
4670165 GTTCCAATTAATCTTAAACCCTATTAGGGATTGAAAC ATCAGCTACCAGCGATTATCAAGTAACTAGGAGTAAATC [ 37	39 ]
4670241 GTTCCAATTAATCTTAAACCCTATTAGGGATTGAAAC GTGCCAAAGTATCGCCGGGAGAGATCATCTATACTT [ 37	36 ]
4670314 GTTCCAATTAATCTTAAACCCTATTAGGGATTGAAAC TGGCTAGGGCTAGGATGCGAAAATTTTCCGG [ 37	31 ]
4670382 GTTCCAATTAATCTTAAACCCTATTAGGGATTGAAAC TTTTCCGTTTTGCCCAGGATCTCCTTTAAGTCCT [ 37	34 ]
4670453 GTTCCAATTAATCTTAAACCCTATTAGGGATTGAAAC ACCCAAAAAACTGGAATGCGATCGCTTTGAAAATTAAAGTT [ 37	41 ]
4670531 GTTCCAATTAATCTTAAACCCTATTAGGGATTGAAAC AGGTGTAGATTTAGTGGCTTATCAGCTTACAACTACC [ 37	37 ]
4670605 GTTCCAATTAATCTTAAACCCTATTAGGGATTGAAAC AATCAAAGTTAAAGGAGGCTAATCGGAATCGGGCTAG [ 37	37 ]
4670679 GTTCCAATTAATCTTAAACCCTATTAGGGATTGAAAC GCAGGTAATTTTGAAGAAACAATTGCATTCCTCACAACT [ 37	39 ]
4670755 GTTCCAATTAATCTTAAACCCTATTAGGGATTGAAAC CTTGGTGCGTTGACTACGGACGAATTGAACGAAAT [ 37	35 ]
4670827 GTTCCAATTAATCTTAAACCCTATTAGGGATTGAAAC GGGCAAATCGGCAAAACTAAGCCCAATTTTAGCCAT [ 37	36 ]
4670900 GTTCCAATTAATCTTAAACCCTATTAGGGATTGAAAC AGTTGAAACTTGAGAGGGAAATTTTTCGGGAGACTG [ 37	36 ]
4670973 GTTCCAATTAATCTTAAACCCTATTAGGGATTGAAAC AGGAGATTGTATTCTAGATTTTTGATCTGAGTATC [ 37	35 ]
4671045 GTTCCAATTAATCTTAAACCCTATTAGGGATTGAAAC AAGGCCTGCCGCGATTTGTATCGATAGGCTAGA [ 37	33 ]
4671115 GTTCCAATTAATCTTAAACCCTATTAGGGATTGAAAC GACTTGTAACAGTCTGGTTCACCTTGCAGCACAAAG [ 37	36 ]
4671188 GTTCCAATTAATCTTAAACCCTATTAGGGATTGAAAC TAAGAGCCGGCAGAAGCGCCGTGATGGGAAGGTAGT [ 37	36 ]
4671261 GTTCCAATTAATCTTAAACCCTATTAGGGATTGAAAC GAAATGATCGCTCTGATAGCTTCTGATTGCAAAG [ 37	34 ]
4671332 GTTCCAATTAATCTTAAACCCTATTAGGGATTGAAAC TCGACCAGCAAGGACAAGCCTGGGTCTGGGGAGAAG [ 37	36 ]
4671405 GTTCCAATTAATCTTAAACCCTATTAGGGATTGAAAC GCTGGTACATTCGATTAAAAGAATCTCGATCTATC [ 37	35 ]
4671477 GTTCCAATTAATCTTAAACCCTATTAGGGATTGAAAC ATGGATTCTATAATCAAGATATTTTTATTAAAAT [ 37	34 ]
4671548 GTTCCAATTAATCTTAAACCCTATTAGGGATTGAAAC TTAACCCCATTAGGAGTGAATCGATGATGCTATC [ 37	34 ]
4671619 GTTCCAATTAATCTTAAACCCTATTAGGGATTGAAAC CTTTCCACACCCCGCCTAGGCCAATCGCACAAAGC [ 37	35 ]
4671691 GTTCCAATTAATCTTAAACCCTATTAGGGATTGAAAC GCGATATATTGAGGAGCCAAATCAATCACCAGAAAC [ 37	36 ]
4671764 GTTCCAATTAATCTTAAACCCTATTAGGGATTGAAAC ACTTCGATAGTAATGGACATCGATCCAGTGAATTC [ 37	35 ]
4671836 GTTCCAATTAATCTTAAACCCTATTAGGGATTGAAAC AATGCTGTTGTTAATAATTGCAAAGAGGGAAATA [ 37	34 ]
4671907 GTTCCAATTAATCTTAAACCCTATTAGGGATTGAAAC GACATACCCAGAATAATATAATATATTATATGTATA [ 37	36 ]
4671980 GTTCCAATTAATCTTAAACCCTATTAGGGATTGAAAC TTCACAAGCTTCTTTGTAAAGAGTAGAAATGTAAG [ 37	35 ]
4672052 GTTCCAATTAATCTTAAACCCTATTAGGGATTGAAAC ACTAAATGCTTATCCGGGTATAGGAATAGGAATCAG [ 37	36 ]
4672125 GTTCCAATTAATCTTAAACCCTATTAGGGATTGAAAC AAAAACTCCAAACATTAGTAAAATTCACACTATCA [ 37	35 ]
4672197 GTTCCAATTAATCTTAAACCCTATTAGGGATTGAAAC CTTCATTTAAACCAGTTAATCTGTCCTCGTATAAA [ 37	35 ]
4672269 GTTCCAATTAATCTTAAACCCTATTAGGGATTGAAAC CTAAAGTTAGTACTATTGGGTGTACTTTGTAAA [ 37	33 ]
4672339 GTTCCAATTAATCTTAAACCCTATTAGGGATTGAAAC GAATTTATCATCAAAGGCTTTTAGTGTGTCTTGTTCCAA [ 37	39 ]
4672415 GTTCCAATTAATCTTAAACCCTATTAGGGATTGAAAC AAAGAGCCGAAATCTTAGGCTTAAAAAACCAAGAAG [ 37	36 ]
4672488 GTTCCAATTAATCTTAAACCCTATTAGGGATTGAAAC AGAGAGCCGAGATTTTAGGTTTGAAAACTCCAAA [ 37	34 ]
4672559 GTTCCAATTAATCTTAAACCCTATTAGGGATTGAAAC CTCTCCTATTCCCTTCTTCAAAAGCTTCTCTAGA [ 37	34 ]
4672630 GTTCCAATTAATCTTAAACCCTATTAGGGATTGAAAC TTCGCCGTCCTCTGGTTTGGCGTGAATATTTATAC [ 37	35 ]
4672702 GTTCCAATTAATCTTAAACCCTATTAGGGATTGAAAC TTCCTAAGTAGGAAGCAAATGATGGATTAATCGCG [ 37	35 ]
4672774 GTTCCAATTAATCTTAAACCCTATTAGGGATTGAAAC TAGGGGCAAATAGAGATAATAATAGGTTAGCTCCG [ 37	35 ]
4672846 GTTCCAATTAATCTTAAACCCTATTAGGGATTGAAAC CAACCCTTCGCAATCACTATCGGATGATCGTAAAA [ 37	35 ]
4672918 GTTCCAATTAATCTTAAACCCTATTAGGGATTGAAAC CCATTAGCAAATATTAATTTAACCAGTTTCACTAGC [ 37	36 ]
4672991 GTTCCAATTAATCTTAAACCCTATTAGGGATTGAAAC TATTTTGGAACTAAAAATAAAATCAATACTAAAGGT [ 37	36 ]
4673064 GTTCCAATTAATCTTAAACCCTATTAGGGATTGAAAC ATCCGACTGATGAGGAAATGGAATTAATCAACCAA [ 37	35 ]
4673136 GTTCCAATTAATCTTAAACCCTATTAGGGATTGAAAC TTCTATCTGGCTTATTAGTTCATTAAGATTTTTTGT [ 37	36 ]
4673209 GTTCCAATTAATCTTAAACCCTATTAGGGATTGAAAC TTGGCACTTAAGAAAGGAACCCAAGATTTAAGCGT [ 37	35 ]
4673281 GTTCCAATTAATCTTAAACCCTATTAGGGATTGAAAC CCAAACACTAGCTTTTACAAAGCAACCAGCTCGT [ 37	34 ]
4673352 GTTCCAATTAATCTTAAACCCTATTAGGGATTGAAAC AAGCATGGAAAAACTAAGCGAGTTAACATCAGAAT [ 37	35 ]
4673424 GTTCCAATTAATCTTAAACCCTATTAGGGATTGAAAC AACCCTGATTCTAATGCAAGAGAATTGACTTCTA [ 37	34 ]
4673495 GTTCCAATTAATCTTAAACCCTATTAGGGATTGAAAC CGGCATTCTCTATCGGCGCGTCTCCGATAGACTC [ 37	34 ]
4673566 GTTCCAATTAATCTTAAACCCTATTAGGGATTGAAAC AAGAGAGCTATCTTATCCCTTACCAGACGGAAA [ 37	33 ]
4673636 GTTCCAATTAATCTTAAACCCTATTAGGGATTGAAAC TTTTGGAACTTCGCTTAGATGCCTTATTGGGTAAG [ 37	35 ]
4673708 GTTCCAATTAATCTTAAACCCTATTAGGGATTGAAAC TTAACAGAAGCAGAAGCTCAAAAAGTCTTTGAAGAAAAGA [ 37	40 ]
4673785 GTTCCAATTAATCTTAAACCCTATTAGGGATTGAAAC CAATAGTGATGGAACACCTCGCAAACGAGTAAAA [ 37	34 ]
4673856 GTTCCAATTAATCTTAAACCCTATTAGGGATTGAAAC TTCGGCTGCATACATATAGCACCAATCAGGCTTGCCACAGTG [ 37	42 ]
4673935 GTTCCAATTAATCTTAAACCCTATTAGGGATTGAAAC ATGATTTACTGTGTAATAGTAATTGTGATGAGT [ 37	33 ]
4674005 GTTCCAATTAATCTTAAACCCTATTAGGGATTGAAAC CCCTTTAGCCGATTTAATTCCTATGATTTTGGGATTCTC [ 37	39 ]
4674081 GTTCCAATTAATCTTAAACCCTATTAGGGATTGAAAC TTCCTAAGTCAGCAAAGTTGTTGATCGTTTTTTCCG [ 37	36 ]
4674154 GTTCCAATTAATCTTAAACCCTATTAGGGATTGAAAC ATTTTACCCTGTATTTCAGAAATTAGAAGAAAAAG [ 37	35 ]
4674226 GTTCCAATTAATCTTAAACCCTATTAGGGATTGAAAC ACGATGACACTAGCAAATTCTCGGTTTATTGCTGC [ 37	35 ]
4674298 GTTCCAATTAATCTTAAACCCTATTAGGGATTGAAAC ATCACGGATATAATCGTGAGCCATATCCTGAGT [ 37	33 ]
4674368 GTTCCAATTAATCTTAAACCCTATTAGGGATTGAAAC AAAGTCTTAGCGGGAAAAGAATTAGGCATTCCTG [ 37	34 ]
4674439 GTTCCAATTAATCTTAAACCCTATTAGGGATTGAAAC TGGTAGAATCCTTTACCCTGGCACTCTTATTTAT [ 37	34 ]
4674510 GTTCCAATTAATCTTAAACCCTATTAGGGATTGAAAC ATAAGCAATTTTTTATAAACTGAATCGCTCCCAT [ 37	34 ]
4674581 GTTCCAATTAATCTTAAACCCTATTAGGGATTGAAAC ACGAGTAGCTGAATTACGCACCCTAGACGTGGCTG [ 37	35 ]
4674653 GTTCCAATTAATCTTAAACCCTATTAGGGATTGAAAC AACGGGCAGCACCGGAGAAAGTGGATTCAGATTC [ 37	34 ]
4674724 GTTCCAATTAATCTTAAACCCTATTAGGGATTGAAAC AATGTGACTGCTCCTAACCCTTCGGCCTTCAACGCTTCC [ 37	39 ]
4674800 GTTCCAATTAATCTTAAACCCTATTAGGGATTGAAAC AAATTTTTGCCTACTATTCCTTTAGCTTTTGATT [ 37	34 ]
4674871 GTTCCAATTAATCTTAAACCCTATTAGGGATTGAAAC AAGTTCCTTATCTGGCAAGGGTTTCGAGTCTTGAT [ 37	35 ]
4674943 GTTCCAATTAATCTTAAACCCTATTAGGGATTGAAGT
-------- ------------------------------------- -----------------------------------
Repeats: 69 Average Length: 37 Average Length: 35
Time to find repeats: 958 ms
Sequence 'unitig_1_quiver' (38683 bp)
CRISPR 5 Range: 14896 - 16716
POSITION REPEAT SPACER
-------- ----------------------------------- ---------------------------------------
14896 GTTTCTATTAATTAAACTTGCTAAGAAGTTAAAAG ATTATGCTTAAGACAGCTTCTTTCCCGTTGCCT [ 35	33 ]
14964 GTTTCCATTAATTAAACTTGCTAAGAAGTTAAAAG AAAAAAACAGGCCGAGGCTTACAACTTAGGCTGGGGATG [ 35	39 ]
15038 GTTTCCATTGATTAAACTTGCTAAGAAGTTAAAAG AAGAAGCTCTGTCAACCTTGGAGCTTCGAGGTTTGAT [ 35	37 ]
15110 GTTTCCATTAATTAAACTTGCTAAGAAGTTAAAAG CCCGAACATAGCAAATGCTACGTTGTGGGATTTCA [ 35	35 ]
15180 GTTTCCATTAATTAAACTTGCTAAGAAGTTAAAAG GCACAATTTACAAAATCATCAAAAAAATGTCCCGCCA [ 35	37 ]
15252 GTTTCCATTAATTAAACTTGCTAAGAAGTTAAAAG CCGACACCACCAGAACCAGAACCAGAACCAGAGAAGTAATTCTCTCGC [ 35	48 ]
15335 GTTTCCATTAATTAAACTTGCTAAGAAGTTAAAAG GTACTGCTGCTTAATAATAGCGGCAGTCGCAATTACTATCG [ 35	41 ]
15411 GTTTCCATTAATTAAACTTGCTAAGAAGTTAAAAG CACGGCAACAAACGAGCTAAACAATCTAAAGAGCCGTTTTG [ 35	41 ]
15487 GTTTCCATTAATTAAACTTGCTAAGAAGTTAAAAG TATCAGAAGCAAACTTGCTTCTGATGGAAAACTCAACGTCGA [ 35	42 ]
15564 GTTTCCATTAATTAAACTTGCTAAGAAGTTAAAAG AAAAAATGCTAAAATTCACGGGGACGTGGCCCCCGAAGC [ 35	39 ]
15638 GTTTCCATTAATTAAACTTGCTAAGAAGTTAAAAG AAATACAGAAAAAAAAGGAATGCTTTAACATTCCCGCC [ 35	38 ]
15711 GTTTCCATTAATTAAACTTGCTAAGAAGTTAAAAG TTTATAAAAGCCGAACTCGGAAGCGAAGCAGATTTTTG [ 35	38 ]
15784 GTTTCCATTAATTAAACTTGCTAAGAAGTTAAAAG TATTACTACTGCTCAGGAAATTCGATTCGACATTACCAGCGTAAC [ 35	45 ]
15864 GTTTCCATTAATTAAACTTGCTAAGAAGTTAAAAG AATCCGTGTTGCGGAAGGCAGCTTGACACAGGCCGTCCTGAA [ 35	42 ]
15941 GTTTCCATTAATTAAACTTGCTAAGAAGTTAAAAG GATCCCAATCTGCATGCGCCAAGCAATGCAGAAACGTT [ 35	38 ]
16014 GTTTCCATTAATTAAACTTGCTAAGAAGTTAAAAG TTGATTGTTATTTGTAAAGATTCTGTAGAATTGG [ 35	34 ]
16083 GTTTCCATTAATTAAACTTGCTAAGAAGTTAAAAG TTTTCTATCTTCTCTCTAGAAACCGTTCGGTATCAG [ 35	36 ]
16154 GTTTCCATTAATTAAACTTGCTAAGAAGTTAAAAG TACCAGAGAACAAAAAAATGACACGAAGACATTGGG [ 35	36 ]
16225 GTTTCCATTAATTAAACTTGCTAAGAAGTTAAAAG TAGCCGTATGGCTGGTATGTTGGCTATTAATAGATTTATGT [ 35	41 ]
16301 GTTTCCATTAATTAAACTTGCTAAGAAGTTAAAAG TCTTTCTTGGGAAGAGGCTGTGGCGAAAGCTCGTCGAGTTTAC [ 35	43 ]
16379 GTTTCCATTAATTAAACTTGCTAAGAAGTTAAAAG ACGAATGGAGCTATGGCTAAAGTGCTAATTGGAGGACTATGTT [ 35	43 ]
16457 GTTTCCATTAATTAAACTTGCTAAGAAGTTAAAAG CCGTTGCTAAACAAGCCATTGTGCACGCTTTCAGCA [ 35	36 ]
16528 GTTTCCATTAATTAAACTTGCTAAGAAGTTAAAAG GATCCTAACATGCACATGCAATGGCTCTTAGTAGTTATTGTTTTT [ 35	45 ]
16608 GTTTCCATTAATTAAACTTGCTAAGAAGTTAAAAG AGGGCCTGCCCACGGGCACGTCACTCGTATACGATTATG [ 35	39 ]
16682 GTTTCCATTAATTAAACTTGCTAAGAAGTTAAAAG
-------- ----------------------------------- ---------------------------------------
Repeats: 25 Average Length: 35 Average Length: 39
Time to find repeats: 6 ms
